# Supplementary material for: Weighted gene co-expression network analysis of the salt-responsive transcriptomes reveals novel hub genes in green halophytic microalgae Dunaliella salina
Source: Sci Rep. 2021 Jan 15;11:1607. doi: 10.1038/s41598-020-80945-3 (PMC7810892; doi:10.1038/s41598-020-80945-3)
Supplement: Supplementary file 2 — Supplementary Information S2. [file 41598_2020_80945_MOESM2_ESM.csv]

Weighted Gene Co-Expression Network Analysis of the Salt-Responsive Transcriptomes Reveals Novel Hub Genes in Green Halophytic Microalgae Dunaliella salina
Bahman Panahi1*, Mohammad Amin Hejazi2
1-Department of Genomics, Branch for Northwest & West region, Agricultural Biotechnology Research Institute of Iran (ABRII), Agricultural Research, Education and Extension Organization (AREEO), Tabriz 5156915-598, Iran
2-Department of Food Biotechnology, Branch for Northwest & West region, Agricultural Biotechnology Research Institute of Iran (ABRII), Agricultural Research, Education and Extension Organization (AREEO), Tabriz 5156915-598, Iran
Supplementary File S2: Normalized expression value of annotated genes in different samples were applied for WGCNA analysis
Genes (Protein IDs based on D. salina and chlamydomonas reinhardtii)	control_1	control_2	control_3	trt_1	trt_2	trt_3	trt_4	trt_5	trt_6	control_4	control_5	control_6	trt_7	trt_8	trt_9	trt_10	trt_11	trt_12	trt_13	trt_14	trt_15	trt_16	trt_17	trt_18
Dusal.5290s00001.1.p	981.7958094	941.9742236	988.2454615	974.4626142	978.003417	993.2297704	1425.377009	1326.342561	852.693282	2530.237105	2402.89197	2586.881331	3299.12892	3277.076349	2630.665481	2008.739428	1304.373406	1870.149662	1695.679949	1889.966425	1923.658063	2216.960602	1446.533049	1317.089144
Dusal.5018s00001.1.p	372.9301912	552.6786665	831.2888294	947.4210352	388.7059705	720.9954864	660.2175139	702.0033628	826.2777528	264.0914431	440.5891757	379.7468146	452.8732436	396.0619254	608.4267088	481.3735927	419.5750642	416.0290562	389.8346995	388.1181051	524.1645461	531.2865099	445.3799125	430.805815
Dusal.3992s00001.1.p	446.1843358	393.3297079	451.4925344	441.3571999	415.5794697	521.0734341	407.5416752	406.4760851	446.9507537	999.3833865	1059.89123	965.4775074	1413.034733	1477.734964	1210.028118	1037.547092	1136.349132	1110.401362	1174.553771	1166.463653	1038.861424	945.9994749	1155.323106	1114.022085
Dusal.3971s00001.1.p	14062.89308	20838.40622	15440.8509	14895.08117	13759.23159	22409.34791	23309.34611	23090.46406	26562.39952	116425.9729	103173.0681	119197.9221	30905.08823	21355.28674	22846.22791	19552.93688	32430.62724	27963.09585	29766.80811	29095.14719	17047.82786	17089.88801	33442.51176	34368.62514
Dusal.3768s00001.1.p	4395.248681	3062.929033	4222.327178	3936.481284	4111.645376	3664.528682	3656.667681	3706.698791	3358.998691	21233.60952	23778.54473	21887.22549	18984.69212	16350.2222	15850.2958	20841.4256	19029.47739	17865.47633	18523.20783	18580.09961	19902.7602	19952.64541	20731.10259	20238.38419
Dusal.3410s00001.1.p	8801.913593	7607.399966	8619.050613	8012.033546	8440.198282	9081.565566	8048.948086	8083.124928	9096.451629	37635.77019	38640.02459	37077.09808	35997.27924	33144.07512	30523.71493	29159.89909	29102.19265	25128.15499	27415.6807	28542.50075	28472.72143	27890.99433	28943.98431	28358.21978
Dusal.3388s00001.1.p	756.3252601	638.4043721	932.0511117	899.1325013	778.3717088	850.7321374	785.536579	795.8055363	826.2777528	2887.472833	2931.068151	2836.59363	2095.855244	1831.398616	1996.88766	1311.411266	1504.448552	1357.047159	1501.772534	1416.42015	1279.856617	1161.608952	1762.48632	1413.878115
Dusal.3059s00001.1.p	796.2820663	673.703192	767.3435348	740.7461101	692.952372	693.3466919	838.5169968	805.8917915	575.8585361	1485.925298	1426.164159	1437.284156	1023.353105	956.5464256	942.8663901	727.4894145	536.1236931	584.4217694	557.4838189	523.1157068	977.7519284	881.0071446	436.8149142	491.5361501
Dusal.2982s00001.1.p	1018.898558	742.2837565	1093.852084	1042.066562	947.2908465	980.4687883	798.7816835	724.1931243	712.1626667	5026.503941	5452.512228	5235.903049	3755.512809	3824.117494	3568.656657	784.1925695	540.979886	524.9890471	505.9771617	515.7330255	961.3986831	868.6276531	492.01157	486.7915927
Dusal.2974s00001.1.p	496.6060199	505.277394	500.9048075	501.2349819	514.435556	523.2002645	550.1812616	594.080432	563.1790821	1197.725923	1227.102784	1170.310638	751.278094	832.4539163	768.3337284	2108.874787	3126.416971	3340.118994	3364.091668	3208.302379	1493.309503	1833.196365	3674.384278	3436.008493
Dusal.2930s00002.1.p	513.7303654	587.9774864	441.8038534	446.1860533	513.4757881	602.9564023	649.0101178	606.1839383	739.6348171	4999.108563	3728.198366	4461.449697	1412.157072	2197.471518	1163.226063	3343.073246	4318.126702	3581.812064	4184.158445	4303.048556	3002.111555	3041.22841	4167.347515	4092.655242
Dusal.2930s00002.1.p	3127.095761	2719.017673	2775.807105	2709.952523	3128.84312	2818.050205	3070.826523	3169.101388	2432.341927	4999.108563	3728.198366	4461.449697	1412.157072	2197.471518	1163.226063	3343.073246	4318.126702	3581.812064	4184.158445	4303.048556	3002.111555	3041.22841	4167.347515	4092.655242
Dusal.2930s00002.1.p	680.2170578	698.9166348	604.5736941	534.071185	583.5388396	685.9027857	682.632306	730.2448774	687.8603799	4999.108563	3728.198366	4461.449697	1412.157072	2197.471518	1163.226063	3343.073246	4318.126702	3581.812064	4184.158445	4303.048556	3002.111555	3041.22841	4167.347515	4092.655242
Dusal.2797s00001.1.p	611.7196758	575.8750339	423.3953595	418.1787036	644.9639806	569.990532	420.7867797	392.3553278	505.0649179	2303.403375	2296.725904	2647.870971	2894.527049	3046.471102	2968.030291	1673.346298	2579.609654	2394.148164	2293.561146	2346.637999	1460.603013	1545.373188	2577.112827	2425.41776
Dusal.2668s00001.1.p	639.3088991	863.308282	628.7953966	603.6066738	612.3318745	987.9126945	719.3110568	788.7451577	1089.376423	3567.97402	4465.16781	4209.435902	2704.952203	2380.507969	2386.904781	2205.390796	4335.608997	4106.801112	3855.929748	4025.670671	2095.797487	2039.521223	4363.390809	4145.794286
Dusal.2657s00001.1.p	258.7678877	355.0052748	269.3453317	293.5942861	289.8498841	246.7123198	342.3350072	331.8377965	305.3635173	1508.937416	1277.531666	1453.394627	1214.683273	1418.791023	1339.708811	1212.482358	1013.973072	833.0486577	955.397994	932.3271871	1302.234743	1415.388527	1031.606464	1002.05053
Dusal.2647s00001.1.p	604.1088556	585.960411	612.3246389	615.195922	528.8320734	575.3076079	649.0101178	619.2960701	640.3124273	3175.672208	3069.084037	3261.219614	2417.95695	2102.333928	2300.125971	1156.985653	911.0217829	960.8290107	1060.431177	948.1472186	1488.145321	1407.135533	990.6848053	924.2397881
Dusal.2478s00001.1.p	2805.538606	3423.985534	3588.687441	3711.456716	2782.366934	3426.323683	3511.990386	3277.024319	3283.978588	5988.629613	6074.468434	5739.93064	6840.492365	6310.104096	7337.197089	6312.14696	5550.628453	4857.634503	4826.476758	4855.694988	7322.811097	6658.103175	5566.29724	5604.271241
Dusal.2364s00001.1.p	1091.20135	1074.092664	865.1992129	720.4649259	978.9631849	1147.42497	812.0267879	793.7882853	815.7115411	1393.876829	1279.3011	1301.495901	2579.446634	2643.170447	2332.302384	1863.965415	2437.808822	2485.278338	2447.071183	2691.514685	1785.946524	2012.698992	2597.097823	2471.914423
Dusal.2360s00001.1.p	706.8549286	583.9433356	1129.700204	1182.10331	645.9237484	879.444347	615.3879296	641.4858315	562.122461	1603.177516	2048.120365	1665.132245	3048.995442	2878.946215	2861.750626	1908.604069	551.6635103	700.3155779	767.5501855	622.2545706	2530.449533	2358.293129	583.371552	431.7547265
Dusal.2303s00001.1.p	270.1841181	387.2784816	268.3764636	228.8876507	262.0166171	328.5952881	391.2400082	312.6739116	401.5160435	559.9615247	592.7605375	592.6351803	926.810359	1079.604831	920.4404056	628.5605057	835.2651741	871.6799272	907.9310747	958.6939062	528.4680317	674.6822864	879.3398272	864.4583644
Dusal.2289s00001.1.p	251.1570675	294.4930121	264.5009912	280.0734967	252.4189388	342.4196853	320.9390692	275.3547673	339.1753947	3489.075332	2564.795221	3406.213852	1546.439254	1310.210077	1308.507441	925.3472321	1118.866838	1054.930821	949.3383873	1071.543464	745.363706	803.6353228	1327.574739	1020.079848
Dusal.2289s00001.1.p	761.0820228	883.4790362	775.0944796	810.2815989	769.7337983	873.063856	1112.588773	1024.76353	1066.130758	3489.075332	2564.795221	3406.213852	1546.439254	1310.210077	1308.507441	925.3472321	1118.866838	1054.930821	949.3383873	1071.543464	745.363706	803.6353228	1327.574739	1020.079848
Dusal.2268s00001.1.p	746.8117348	844.1460654	870.0435534	856.6385915	721.7454069	1011.307828	730.5184529	763.5295196	977.3745797	665.1597759	630.803378	598.3889199	734.6025288	707.3273028	715.6814171	483.7864929	367.1281812	326.8799727	427.2022743	358.5873797	492.3187527	427.0924565	367.3432612	335.9146663
Dusal.2264s00001.1.p	851.460513	887.5131871	778.969952	768.7534598	778.3717088	903.9028959	996.4393959	1117.557078	939.3362177	1228.408746	1303.188465	1208.285319	750.4004327	647.3492566	647.4284209	770.9216184	828.4665041	806.3039327	697.8647081	805.7669355	777.2094994	777.8447155	762.2848502	814.1660556
Dusal.2233s00001.1.p	365.3193709	426.6114524	563.8812339	533.1054143	365.6715426	372.1953101	551.2001157	570.8820451	555.782734	445.9967525	712.1973623	569.6202219	558.1926026	634.9400057	647.4284209	743.1732659	342.8472168	440.7926905	381.7552238	305.8539415	887.3787308	817.0464385	456.7999102	420.3677886
Dusal.2138s00001.1.p	11830.06869	9122.22361	10606.19909	10371.41131	11254.23755	11364.71794	9439.684053	10125.59161	9314.115589	71042.78984	68518.69455	69859.60491	69860.96379	69735.85379	63100.87001	32716.514	29214.85632	27426.22025	31139.30904	32334.03496	31573.81315	31497.55286	31571.53546	27078.13819
Dusal.2136s00001.1.p	589.8385676	566.7981945	971.7747038	893.3378772	597.935357	823.0833429	596.0297	592.063181	759.7106192	7004.450226	7697.039816	6673.187205	7554.031022	6732.018627	6993.982023	4841.484279	2298.921706	2154.436184	2169.339208	2157.852291	6159.148591	5176.690693	2244.029559	2171.109482
Dusal.2030s00001.1.p	235.9354271	155.3148077	270.3141998	309.046617	221.7063683	257.3464715	247.5815677	218.8717381	233.513278	842.6818248	821.0175803	773.3026042	1990.535885	1908.956434	1913.033979	2720.544991	985.8071532	1161.909721	1106.888162	1133.768921	2688.817803	2627.547069	909.7931546	1006.795087
Dusal.2011s00001.1.p	1229.147467	1390.773506	1277.937023	1291.235397	1208.347696	1120.839591	1052.476376	966.2632494	1159.11342	2595.986012	2665.652984	2693.900888	2310.882268	2446.690641	2532.186158	2335.687407	1336.424279	1287.708983	1318.974398	1260.329173	1914.190395	2105.545178	1282.846415	1291.468533
Dusal.1936s00001.1.p	301.5787515	408.4577736	414.6755466	386.3082712	272.5740632	376.4489708	448.2958428	375.2086939	452.2338596	1854.119178	2045.466213	1813.578727	1563.114819	1520.133238	1500.590873	857.7860261	558.4621804	649.7977639	776.6395956	730.8854533	1099.970919	1083.205506	562.4348895	538.9817245
Dusal.1928s00002.1.p	488.0438471	448.7992821	417.5821509	425.904869	470.2862359	438.1270507	547.124699	555.7526622	509.2914026	2926.922177	3091.201967	3090.908921	1949.285802	2048.560507	1919.859278	3261.034639	3809.197689	3466.908801	3539.820263	3362.284019	3490.126822	3465.225994	3749.56593	3906.668591
Dusal.1916s00001.1.p	1395.634159	1710.479961	1626.729539	1462.176807	1447.329885	2048.137621	1452.886072	1409.049853	1835.350967	7632.352288	8746.314439	7588.031804	5617.032479	4929.57493	5056.571974	54903.13147	51948.63764	50812.00594	53992.10588	53268.15525	53661.02265	53726.99308	55361.29412	53889.63224
Dusal.1916s00001.1.p	1395.634159	1710.479961	1626.729539	1462.176807	1447.329885	2048.137621	1452.886072	1409.049853	1835.350967	1688.651095	1723.429145	1597.238117	1363.885699	455.0058673	1311.432569	54903.13147	51948.63764	50812.00594	53992.10588	53268.15525	53661.02265	53726.99308	55361.29412	53889.63224
Dusal.1915s00001.1.p	512.7790128	537.5506008	531.9085866	475.1591736	497.1597351	477.4734121	545.0869906	553.7354112	481.8192523	726.5254224	618.4173369	676.6397787	478.325422	548.0752492	424.1436191	872.2634274	772.1346668	729.0413937	729.1726762	773.0722038	882.214548	947.0310992	763.2365167	786.6476225
Dusal.1747s00001.1.p	423.3518752	483.0895643	536.7529271	503.1665233	404.0622557	578.4978534	566.4829286	651.5720868	803.0320871	1461.817366	1278.416383	1388.952743	1491.146591	1239.890988	1506.44113	873.4698775	747.8537024	825.1242947	787.7488746	802.6029292	905.4533703	1002.738811	830.8048368	797.0856489
Dusal.1707s00001.1.p	603.157503	610.1653161	527.0642461	530.2081023	631.527231	608.2734782	609.2748045	602.1494362	692.0868645	524.8954409	489.2486228	584.5799449	609.0969594	687.6793222	658.1538917	752.8248668	1697.725028	1703.73804	1528.03083	1656.884628	705.7716384	605.5634589	1914.752957	1829.501346
Dusal.1690s00001.1.p	4998.406184	5656.88803	5324.899075	5510.687489	4822.833337	5787.105364	5710.677724	5777.406986	6490.82383	13360.1779	12919.52557	12955.12012	6200.67726	5367.001026	5828.805874	6501.559627	7298.857888	6728.774711	6837.256257	6640.194536	6389.815419	6149.512399	7668.528493	7318.954297
Dusal.1636s00001.1.p	956.1092911	836.0777637	808.035995	805.4527455	973.2045779	747.5808657	817.1210588	840.1850592	730.1252266	876.6520934	828.9800353	907.9401112	862.7410823	913.1140473	770.283814	816.7667224	1008.14564	1079.694455	1187.682919	995.607313	874.468274	888.2285146	1079.189788	999.2037955
Dusal.1633s00001.1.p	686.8765255	565.7896568	902.0162007	872.0909223	730.3833173	901.7760656	579.728033	517.4248924	501.8950544	704.6091201	687.4252801	804.3727981	565.2138932	491.1995158	598.6762808	1088.217997	865.3735699	898.4246522	753.4111031	791.0015728	920.0852213	1047.098655	766.0915161	688.9097394
Dusal.1633s00001.1.p	686.8765255	565.7896568	902.0162007	872.0909223	730.3833173	901.7760656	579.728033	517.4248924	501.8950544	704.6091201	687.4252801	804.3727981	565.2138932	491.1995158	598.6762808	1088.217997	865.3735699	898.4246522	753.4111031	791.0015728	920.0852213	1047.098655	766.0915161	688.9097394
Dusal.1606s00002.1.p	451.892451	701.942248	516.406697	593.948967	498.1195029	504.0587914	665.3117848	697.9688607	764.9937251	1641.531045	1895.064286	1696.202438	881.1719701	769.3735574	937.0161333	633.3863062	562.3471347	588.3839509	577.682508	571.6304699	861.5578172	758.2438539	625.2448771	665.1869522
Dusal.1606s00001.1.p	1173.96902	1099.306107	796.4095778	687.6287228	1073.020432	980.4687883	1054.514085	1053.005044	1023.865911	1754.400002	1688.040456	1698.503934	1541.173286	1459.121088	1389.435994	1184.734005	1259.696431	1039.082095	1221.010756	1153.807628	1396.911426	1344.206451	1105.836449	1302.855471
Dusal.1602s00002.1.p	387.2004791	435.6882918	364.2944054	366.9928577	390.6255061	370.0684797	381.0514663	418.5795913	404.6859071	1005.958277	1065.199533	952.8192802	631.0384925	634.9400057	622.077308	1246.262961	653.6435607	682.4857612	847.3350074	703.4640654	1414.986065	1297.783358	687.1031983	672.7782441
Dusal.1567s00001.1.p	1480.304534	1980.768068	1563.753113	1692.030228	1501.076883	1595.122758	1499.753365	1575.473064	1648.329021	1370.864711	945.7627084	1140.391192	2923.489873	2855.161817	2673.567365	1826.565462	3163.324037	2710.132137	2826.806538	2938.307176	1253.175007	1411.26203	3257.55436	3036.516758
Dusal.1567s00001.1.p	1480.304534	1980.768068	1563.753113	1692.030228	1501.076883	1595.122758	1499.753365	1575.473064	1648.329021	1370.864711	945.7627084	1140.391192	2923.489873	2855.161817	2673.567365	1826.565462	3163.324037	2710.132137	2826.806538	2938.307176	1253.175007	1411.26203	3257.55436	3036.516758
Dusal.1567s00001.1.p	1480.304534	1980.768068	1563.753113	1692.030228	1501.076883	1595.122758	1499.753365	1575.473064	1648.329021	1536.332794	1275.762232	1477.560333	3852.055554	3841.697266	3933.322666	1826.565462	3163.324037	2710.132137	2826.806538	2938.307176	1253.175007	1411.26203	3257.55436	3036.516758
Dusal.1567s00001.1.p	1480.304534	1980.768068	1563.753113	1692.030228	1501.076883	1595.122758	1499.753365	1575.473064	1648.329021	1536.332794	1275.762232	1477.560333	3852.055554	3841.697266	3933.322666	1826.565462	3163.324037	2710.132137	2826.806538	2938.307176	1253.175007	1411.26203	3257.55436	3036.516758
Dusal.1567s00001.1.p	1402.293627	1589.455435	1373.854965	1318.276976	1477.082688	1439.864142	851.7621012	915.8319733	917.1471732	1536.332794	1275.762232	1477.560333	3852.055554	3841.697266	3933.322666	1826.565462	3163.324037	2710.132137	2826.806538	2938.307176	1253.175007	1411.26203	3257.55436	3036.516758
Dusal.1567s00001.1.p	1402.293627	1589.455435	1373.854965	1318.276976	1477.082688	1439.864142	851.7621012	915.8319733	917.1471732	1536.332794	1275.762232	1477.560333	3852.055554	3841.697266	3933.322666	1826.565462	3163.324037	2710.132137	2826.806538	2938.307176	1253.175007	1411.26203	3257.55436	3036.516758
Dusal.1567s00001.1.p	1402.293627	1589.455435	1373.854965	1318.276976	1477.082688	1439.864142	851.7621012	915.8319733	917.1471732	1370.864711	945.7627084	1140.391192	2923.489873	2855.161817	2673.567365	1826.565462	3163.324037	2710.132137	2826.806538	2938.307176	1253.175007	1411.26203	3257.55436	3036.516758
Dusal.1567s00001.1.p	1402.293627	1589.455435	1373.854965	1318.276976	1477.082688	1439.864142	851.7621012	915.8319733	917.1471732	1370.864711	945.7627084	1140.391192	2923.489873	2855.161817	2673.567365	1826.565462	3163.324037	2710.132137	2826.806538	2938.307176	1253.175007	1411.26203	3257.55436	3036.516758
Dusal.1554s00002.1.p	837.190225	940.9656858	664.6435163	615.195922	815.8026541	717.8052409	694.8585563	638.459955	667.7845777	8329.290703	9513.364269	8342.922441	3784.475632	3279.144557	3248.842618	2715.719191	3008.897104	2691.311775	2715.713748	2610.30519	2851.489559	2607.946208	2859.757771	2821.11385
Dusal.1532s00001.1.p	986.552572	901.6327151	1120.980391	1122.225528	1023.112505	990.0395248	697.9151188	715.1154946	663.558093	639.9560282	644.9588535	665.1322995	691.5971239	799.3625805	809.2855261	727.4894145	764.3647582	733.9941205	827.1363183	764.6348537	573.2242819	634.448939	762.2848502	709.7857921
Dusal.1531s00001.1.p	234.9840745	295.5015498	280.0028808	266.5527072	237.0626536	259.4733019	320.9390692	328.8119199	385.666726	991.7126807	1177.55862	1158.803158	1334.045214	1524.269655	1552.268142	1935.145972	1019.800503	998.4697348	963.4774697	980.8419503	2112.150733	1956.99128	1013.524801	1008.69291
Dusal.1531s00001.1.p	234.9840745	295.5015498	280.0028808	266.5527072	237.0626536	259.4733019	320.9390692	328.8119199	385.666726	673.9262968	874.9853308	777.9055959	1054.948912	900.7047964	1103.748453	1935.145972	1019.800503	998.4697348	963.4774697	980.8419503	2112.150733	1956.99128	1013.524801	1008.69291
Dusal.1522s00001.1.p	1599.2236	960.1279024	1594.756892	1657.262484	1601.852505	2001.347353	1649.52493	1591.611073	1014.356321	5284.020493	4831.440739	5678.941	5019.345116	6581.039408	6323.152575	4163.459319	3389.622625	4120.668747	4073.065655	4059.420072	3151.872854	3209.38317	3379.367669	3132.356818
Dusal.1518s00001.1.p	651.676482	738.2496056	564.850102	559.1812226	620.0100171	802.8784546	633.727305	647.5375847	732.2384689	2433.805374	2478.977651	2507.479724	2470.616629	2313.291193	2275.749901	1494.791683	1283.977396	1302.567164	1413.908236	1365.796049	1508.802051	1510.297962	1331.381405	1211.759969
Dusal.1514s00001.1.p	227.3732543	250.1173527	239.3104206	220.1957146	182.3558874	218.0001102	201.7331292	166.423211	241.9662473	483.2544665	460.9376717	463.751413	704.7620438	617.3602336	657.1788489	877.0892278	526.4113074	509.1403211	489.8182105	450.3435621	951.9310148	966.6319607	541.4982269	619.6392008
Dusal.1497s00002.1.p	158.8758723	156.3233455	163.7387088	160.3179326	152.6030847	206.3025433	151.809274	204.7509808	209.2109911	501.8833235	532.5997666	560.4142385	737.2355128	696.9862603	678.6297906	550.1412488	430.2586885	475.4617785	488.808276	422.9221743	630.0302919	503.432654	444.428246	470.6600974
Dusal.1492s00002.1.p	897.1254343	908.692479	830.3199613	830.5627832	963.6068996	1105.951779	713.1979317	662.6669675	790.3526331	461.3381642	437.935024	434.9827149	329.1229968	414.6758018	371.4913078	1080.979296	933.3602701	882.5759263	789.7687435	936.5458622	929.5528896	943.9362263	846.9831669	999.2037955
Dusal.1480s00001.1.p	1611.591183	1689.300669	1304.096462	1260.330735	1637.363915	1459.005616	1268.473464	1189.16949	1160.170042	6449.967777	6521.25063	6737.629089	6774.667766	6990.544688	6731.695509	1539.430337	1074.189863	1361.009341	1231.1101	1221.306428	1292.767074	1409.198782	1086.80312	1077.014537
Dusal.1475s00003.1.p	402.4221195	422.5773016	394.3293165	409.4867675	337.8382756	483.8539031	284.2603185	323.7687923	374.0438932	1145.126797	938.6849706	1044.879114	537.1287308	528.4272686	493.3716581	738.3474655	1458.800339	1350.113342	1384.620137	1534.543051	714.3786096	735.5481195	1494.116373	1511.615998
Dusal.1464s00001.1.p	1004.62827	1076.109739	1033.782262	966.7364488	1012.555059	1176.13718	1201.229088	1111.505324	1278.511612	1966.988135	2087.047922	2131.185153	1724.604503	1948.252395	1710.225076	1555.114188	1292.718543	1310.491527	1352.302235	1383.725418	1733.444	1789.868145	1203.858097	1266.796835
Dusal.1458s00001.1.p	1338.553008	1582.395671	1330.255901	1393.607089	1323.519835	1393.073875	1585.337117	1568.412686	1700.103458	4322.990636	4338.653248	4354.43014	2074.791372	1825.19399	2034.914329	1646.804396	2006.578895	1759.20858	1749.206475	1764.460842	2001.120804	1776.457029	1871.927966	1708.989588
Dusal.1454s00001.1.p	259.7192403	251.1258904	232.5283439	241.4426695	246.6603319	305.2001543	268.9775057	254.1736314	299.0237903	332.0319804	337.9619781	360.1840999	379.1496923	370.2093193	397.8174635	1248.675861	1601.572409	1526.430418	1607.815652	1711.727404	1439.946282	1331.82696	1621.639681	1648.259252
Dusal.1449s00001.1.p	4406.664912	4465.804991	4153.537543	3573.351509	4125.082126	6382.61786	4565.485617	4628.582517	6510.899633	918.2930679	995.3068727	940.1610531	10583.71792	8609.951934	9761.153497	74375.2362	64169.73262	66021.83012	64385.34135	62736.97141	77194.2033	74789.66623	66682.31856	67704.83458
Dusal.1449s00001.1.p	4406.664912	4465.804991	4153.537543	3573.351509	4125.082126	6382.61786	4565.485617	4628.582517	6510.899633	918.2930679	995.3068727	940.1610531	10583.71792	8609.951934	9761.153497	74375.2362	64169.73262	66021.83012	64385.34135	62736.97141	77194.2033	74789.66623	66682.31856	67704.83458
Dusal.1449s00001.1.p	598.4007404	634.3702212	510.5934885	389.2055833	622.8893206	900.7126504	952.6286659	870.4438249	1276.39837	918.2930679	995.3068727	940.1610531	10583.71792	8609.951934	9761.153497	74375.2362	64169.73262	66021.83012	64385.34135	62736.97141	77194.2033	74789.66623	66682.31856	67704.83458
Dusal.1449s00001.1.p	598.4007404	634.3702212	510.5934885	389.2055833	622.8893206	900.7126504	952.6286659	870.4438249	1276.39837	918.2930679	995.3068727	940.1610531	10583.71792	8609.951934	9761.153497	74375.2362	64169.73262	66021.83012	64385.34135	62736.97141	77194.2033	74789.66623	66682.31856	67704.83458
Dusal.1438s00001.1.p	1084.541882	1782.086138	1805.970138	1752.873781	1132.526037	2189.571839	1957.218895	1793.336177	1788.859636	3875.898068	4262.567567	3585.730528	7273.179398	5980.224842	6374.829843	16482.52136	2402.844233	2365.422348	2200.647177	2156.797622	15765.38915	15333.03184	2330.631209	2353.300487
Dusal.1435s00002.1.p	949.4498234	1083.169503	840.0086423	736.8830274	849.394528	1231.434769	786.5554332	837.1591827	1258.43581	3372.918929	3235.410874	3090.908921	2740.058656	2775.53579	2197.746477	4653.278063	5335.01349	5362.812643	5366.791692	5877.66902	4274.221898	4509.229776	5890.815509	5489.452951
Dusal.1430s00003.1.p	416.6924075	371.1418782	603.604826	746.5407342	405.9817914	633.7954423	618.4444922	578.9510492	695.256728	2407.505812	2647.073923	2501.725985	3522.054896	3845.833683	4002.550705	2751.912694	1418.979557	1672.040588	1810.812477	1731.76611	2541.638595	2507.878652	1424.64472	1434.754168
Dusal.1430s00003.1.p	416.6924075	371.1418782	603.604826	746.5407342	405.9817914	633.7954423	618.4444922	578.9510492	695.256728	2407.505812	2647.073923	2501.725985	3522.054896	3845.833683	4002.550705	2751.912694	1418.979557	1672.040588	1810.812477	1731.76611	2541.638595	2507.878652	1424.64472	1434.754168
Dusal.1430s00003.1.p	321.5571546	393.3297079	493.1538627	492.5430458	276.4131346	494.4880548	389.2022998	380.2518215	449.0639961	2407.505812	2647.073923	2501.725985	3522.054896	3845.833683	4002.550705	821.5925229	375.8693283	548.762136	425.1824054	377.5714174	849.5080575	839.7421729	530.0782292	501.025265
Dusal.1430s00003.1.p	321.5571546	393.3297079	493.1538627	492.5430458	276.4131346	494.4880548	389.2022998	380.2518215	449.0639961	2407.505812	2647.073923	2501.725985	3522.054896	3845.833683	4002.550705	821.5925229	375.8693283	548.762136	425.1824054	377.5714174	849.5080575	839.7421729	530.0782292	501.025265
Dusal.1430s00003.1.p	321.5571546	393.3297079	493.1538627	492.5430458	276.4131346	494.4880548	389.2022998	380.2518215	449.0639961	490.9251723	558.2565659	482.1633797	797.7941442	713.5319282	952.6168181	821.5925229	375.8693283	548.762136	425.1824054	377.5714174	849.5080575	839.7421729	530.0782292	501.025265
Dusal.1430s00003.1.p	321.5571546	393.3297079	493.1538627	492.5430458	276.4131346	494.4880548	389.2022998	380.2518215	449.0639961	490.9251723	558.2565659	482.1633797	797.7941442	713.5319282	952.6168181	821.5925229	375.8693283	548.762136	425.1824054	377.5714174	849.5080575	839.7421729	530.0782292	501.025265
Dusal.1430s00003.1.p	321.5571546	393.3297079	493.1538627	492.5430458	276.4131346	494.4880548	389.2022998	380.2518215	449.0639961	490.9251723	558.2565659	482.1633797	797.7941442	713.5319282	952.6168181	2751.912694	1418.979557	1672.040588	1810.812477	1731.76611	2541.638595	2507.878652	1424.64472	1434.754168
Dusal.1430s00003.1.p	321.5571546	393.3297079	493.1538627	492.5430458	276.4131346	494.4880548	389.2022998	380.2518215	449.0639961	490.9251723	558.2565659	482.1633797	797.7941442	713.5319282	952.6168181	2751.912694	1418.979557	1672.040588	1810.812477	1731.76611	2541.638595	2507.878652	1424.64472	1434.754168
Dusal.1430s00003.1.p	416.6924075	371.1418782	603.604826	746.5407342	405.9817914	633.7954423	618.4444922	578.9510492	695.256728	2407.505812	2647.073923	2501.725985	3522.054896	3845.833683	4002.550705	821.5925229	375.8693283	548.762136	425.1824054	377.5714174	849.5080575	839.7421729	530.0782292	501.025265
Dusal.1430s00003.1.p	416.6924075	371.1418782	603.604826	746.5407342	405.9817914	633.7954423	618.4444922	578.9510492	695.256728	2407.505812	2647.073923	2501.725985	3522.054896	3845.833683	4002.550705	821.5925229	375.8693283	548.762136	425.1824054	377.5714174	849.5080575	839.7421729	530.0782292	501.025265
Dusal.1430s00003.1.p	416.6924075	371.1418782	603.604826	746.5407342	405.9817914	633.7954423	618.4444922	578.9510492	695.256728	490.9251723	558.2565659	482.1633797	797.7941442	713.5319282	952.6168181	821.5925229	375.8693283	548.762136	425.1824054	377.5714174	849.5080575	839.7421729	530.0782292	501.025265
Dusal.1430s00003.1.p	416.6924075	371.1418782	603.604826	746.5407342	405.9817914	633.7954423	618.4444922	578.9510492	695.256728	490.9251723	558.2565659	482.1633797	797.7941442	713.5319282	952.6168181	821.5925229	375.8693283	548.762136	425.1824054	377.5714174	849.5080575	839.7421729	530.0782292	501.025265
Dusal.1430s00003.1.p	321.5571546	393.3297079	493.1538627	492.5430458	276.4131346	494.4880548	389.2022998	380.2518215	449.0639961	2407.505812	2647.073923	2501.725985	3522.054896	3845.833683	4002.550705	2751.912694	1418.979557	1672.040588	1810.812477	1731.76611	2541.638595	2507.878652	1424.64472	1434.754168
Dusal.1430s00003.1.p	321.5571546	393.3297079	493.1538627	492.5430458	276.4131346	494.4880548	389.2022998	380.2518215	449.0639961	2407.505812	2647.073923	2501.725985	3522.054896	3845.833683	4002.550705	2751.912694	1418.979557	1672.040588	1810.812477	1731.76611	2541.638595	2507.878652	1424.64472	1434.754168
Dusal.1430s00003.1.p	416.6924075	371.1418782	603.604826	746.5407342	405.9817914	633.7954423	618.4444922	578.9510492	695.256728	490.9251723	558.2565659	482.1633797	797.7941442	713.5319282	952.6168181	2751.912694	1418.979557	1672.040588	1810.812477	1731.76611	2541.638595	2507.878652	1424.64472	1434.754168
Dusal.1430s00003.1.p	416.6924075	371.1418782	603.604826	746.5407342	405.9817914	633.7954423	618.4444922	578.9510492	695.256728	490.9251723	558.2565659	482.1633797	797.7941442	713.5319282	952.6168181	2751.912694	1418.979557	1672.040588	1810.812477	1731.76611	2541.638595	2507.878652	1424.64472	1434.754168
Dusal.1420s00001.1.p	1072.1743	926.8461579	1055.09736	1036.271938	1005.836684	1066.605417	904.742519	885.5732077	936.1663542	1022.395504	959.9181839	986.19097	1373.539973	1412.586397	1281.206243	2720.544991	1514.160938	1506.619511	1507.832141	1529.269707	2542.499293	2799.828326	1728.226327	1558.112661
Dusal.1417s00002.1.p	1553.558679	2290.389145	2146.04284	2180.710191	1628.726005	2281.025543	2351.515466	2307.735193	3368.508281	7658.651851	8891.408063	8086.305655	3450.086668	2892.38957	3432.150665	4088.659413	4397.768266	3641.244787	4047.817294	3857.978338	5598.834766	4900.215383	4351.970812	4426.672086
Dusal.1405s00001.1.p	10663.71049	8981.028331	10012.28294	9545.677382	10222.48714	10951.04944	8412.679031	7706.907608	9792.764978	74040.93999	74090.64361	71856.15255	75751.8266	66309.86643	66223.93211	57211.07052	53017.97131	49332.13115	53372.00612	55282.57259	54877.18768	52914.07314	54081.30271	50601.65394
Dusal.1390s00002.1.p	851.460513	782.625265	1105.478502	1097.11549	838.8370819	747.5808657	1291.90711	1294.066544	1027.035775	1411.40987	1682.732153	1483.314073	2130.084035	2172.653016	2279.650072	1214.895258	901.3093972	690.4101242	727.1528073	624.3639081	1221.329213	1271.992751	857.4514982	829.3486394
Dusal.1371s00001.1.p	19530.31606	14301.06476	18023.85326	17488.17544	18774.01849	18653.36553	16871.2065	16042.18892	17110.92318	72195.58734	71878.85055	71049.47826	80402.55396	70770.99214	67669.92058	50023.04079	50015.87287	46845.86227	48370.8107	47899.89124	49274.04942	47243.23441	50674.33671	48917.33605
Dusal.1366s00001.1.p	566.0547544	712.0276251	574.538783	507.9953767	510.5964847	657.1905761	562.4075118	628.3736998	738.5781959	4000.820991	4017.500897	4067.893908	2679.500025	2347.416634	2318.651785	1224.546859	1129.550462	1193.607173	1389.669809	1404.818793	1026.811664	1199.779051	1284.749748	1259.205543
Dusal.1364s00001.1.p	1174.920373	1420.021099	1296.345517	1244.878404	1129.646734	1873.737533	978.1000206	1061.074048	1245.756356	2056.844974	1946.377884	1998.849142	2936.654793	2610.079111	2594.588898	2301.906804	1788.050216	1764.161307	1788.593919	1731.76611	2057.926814	2215.928977	1721.564662	1741.252578
Dusal.1340s00001.1.p	550.833114	515.3627711	665.6123844	750.4038169	549.9469656	642.3027637	446.2581344	495.235131	505.0649179	509.5540293	648.4977224	598.3889199	812.7143867	895.5342752	961.3922033	722.6636141	602.1679162	695.362851	671.6064123	607.4892079	726.4283693	727.2951252	708.9915274	568.3979805
Dusal.1333s00001.1.p	589.8385676	495.1920169	616.2001113	588.154343	641.1249093	392.4001984	519.6156359	477.0798716	471.2530406	553.386634	498.095795	570.7709698	530.1074402	657.6902991	546.0239694	589.9541023	816.8116412	701.3061232	753.4111031	811.0402793	568.9207963	649.9233034	673.7798676	766.7204813
Dusal.1331s00001.1.p	330.1193274	304.5783892	281.940617	262.6896244	303.2866337	220.1269405	255.7324012	259.216759	245.1361108	952.2633365	795.360781	835.4429921	565.2138932	755.9302022	676.679705	506.7090449	453.5684143	467.5374155	502.9473584	542.0997446	716.960701	599.3737131	475.8332398	429.8569035
Dusal.1321s00001.1.p	566.0547544	609.1567784	400.1425251	373.7532524	556.6653404	396.653859	441.1638634	402.441583	561.0658398	736.3877585	809.5162565	975.8342387	509.9212297	507.7451837	638.6530357	1292.108065	2295.036752	2154.436184	2242.054489	2259.100492	912.3389472	1115.185859	2497.172843	2504.177413
Dusal.1321s00001.1.p	566.0547544	609.1567784	400.1425251	373.7532524	556.6653404	396.653859	441.1638634	402.441583	561.0658398	736.3877585	809.5162565	975.8342387	509.9212297	507.7451837	638.6530357	1292.108065	2295.036752	2154.436184	2242.054489	2259.100492	912.3389472	1115.185859	2497.172843	2504.177413
Dusal.1321s00001.1.p	566.0547544	609.1567784	400.1425251	373.7532524	556.6653404	396.653859	441.1638634	402.441583	561.0658398	4363.535795	4556.293684	4224.395625	5938.256523	6501.413381	6491.83498	1292.108065	2295.036752	2154.436184	2242.054489	2259.100492	912.3389472	1115.185859	2497.172843	2504.177413
Dusal.1321s00001.1.p	566.0547544	609.1567784	400.1425251	373.7532524	556.6653404	396.653859	441.1638634	402.441583	561.0658398	4363.535795	4556.293684	4224.395625	5938.256523	6501.413381	6491.83498	1292.108065	2295.036752	2154.436184	2242.054489	2259.100492	912.3389472	1115.185859	2497.172843	2504.177413
Dusal.1312s00001.1.p	433.816753	383.2443308	305.1934514	347.6774441	488.5218246	328.5952881	328.0710486	320.7429158	248.3059743	530.3745165	534.369201	576.5247094	1294.550454	1282.289262	1048.171013	1027.895491	730.3714081	704.2777594	821.0767116	901.741793	1160.219718	1055.35165	693.7648637	707.8879691
Dusal.1308s00001.1.p	8330.042739	6209.566696	7478.69286	7522.387812	8620.634634	7777.818566	5506.906887	6249.44373	6864.867724	46736.51473	48451.53856	47064.4393	50784.9949	46503.66785	43336.7524	376.4124334	318.5662524	391.2654219	379.7353549	328.0019855	394.199281	328.0565246	354.0199304	318.8342595
Dusal.1308s00001.1.p	8330.042739	6209.566696	7478.69286	7522.387812	8620.634634	7777.818566	5506.906887	6249.44373	6864.867724	46736.51473	48451.53856	47064.4393	50784.9949	46503.66785	43336.7524	44573.50565	43543.53901	45158.9635	42633.37307	41603.51872	38484.35033	41097.84851	45484.8994	48483.6835
Dusal.1306s00002.1.p	3608.48014	3764.871281	3119.75528	3302.935719	3811.238046	3053.064958	3401.954134	3191.291149	3403.37678	6803.91606	6190.36639	6340.621055	8300.92081	8404.16519	8526.749309	5378.354577	6245.064034	5711.484614	5862.669509	5892.434383	5004.953753	5274.695	6469.428729	6696.468362
Dusal.1302s00003.1.p	979.8931043	999.4608732	1094.820952	879.8170878	954.0092213	1250.576242	955.6852284	819.0039233	924.5435213	2200.396754	2246.297022	2210.58676	1664.045872	1500.485258	1452.813776	1557.527088	1104.298259	969.743919	1129.10672	1025.138038	1867.71275	1729.002312	1061.108125	1115.919908
Dusal.1302s00002.1.p	243.5462473	244.0661264	166.6453131	157.4206205	214.9879935	338.1660246	285.2791727	296.5359033	288.4575787	843.7776399	791.8219121	667.4337953	1163.778917	1120.969	983.8181878	1599.752842	3604.26635	3455.022257	3500.43282	3375.994713	1328.055656	1276.119248	3565.894299	3455.935635
Dusal.1289s00002.1.p	655.4818921	829.0179998	810.9425993	825.7339298	651.6823554	651.8735002	862.9694973	863.3834462	891.7882651	1679.884574	1740.238772	1743.383103	2099.365889	2192.300997	1983.23706	1155.779202	1249.012807	968.7533736	1138.19613	1025.138038	1128.373924	1077.01576	1080.141454	1101.686236
Dusal.1284s00002.1.p	293.9679313	361.0565011	266.4387274	271.3815605	295.6084911	355.1806673	256.7512554	257.1995079	375.1005144	1168.138914	1155.44069	1285.38543	1070.746816	1133.378251	1378.710523	731.1087648	1350.021619	1046.015913	1106.888162	995.607313	1044.025607	826.3310572	1321.86474	1357.892338
Dusal.1270s00002.1.p	874.2929736	1014.588939	980.4945167	1007.298817	904.1012943	1051.717605	1155.380649	1311.213178	1311.266869	2089.719428	2180.827948	2006.904378	589.7884103	541.8706238	681.554919	1082.185746	817.7828798	751.8239372	750.3812997	801.5482604	1474.374167	1139.944842	812.7231736	818.910613
Dusal.1263s00001.1.p	2078.705275	3611.573549	1849.569202	1886.150134	2045.265242	3542.235937	2903.734436	2998.643675	4317.354089	5074.719806	5176.480455	5008.054961	2377.584529	1389.836104	1779.453115	4578.478156	7306.627796	6553.44818	6800.898617	6295.317851	3877.440526	3774.713281	7710.401818	7186.106689
Dusal.1261s00001.1.p	229.2759594	240.0319756	212.1821138	198.9487597	253.3787067	182.9074095	259.807818	274.3461418	250.4192166	546.8117433	492.7874916	623.7053742	263.2983974	342.2885047	319.8140392	370.3801828	574.9732361	488.3388683	524.1559819	532.6077257	331.3683912	331.1513974	526.2715633	536.13499
Dusal.1258s00005.1.p	371.9788386	335.8430583	529.0019823	517.6530835	334.9589721	492.3612245	347.4292781	334.8636731	360.307818	1210.875704	1394.314339	1253.164488	1650.003291	1492.212424	1590.294811	2264.506851	1316.999507	1503.647874	1366.441317	1436.458856	2536.474413	2112.766548	1317.106408	1289.57071
Dusal.1251s00001.1.p	1937.9051	1810.325194	1418.422898	1391.675547	1932.012638	1174.01035	1646.468368	1717.689263	1352.475094	810.9031864	764.3956782	727.2726873	567.8468771	696.9862603	570.4000395	948.2697841	833.322697	656.7315815	759.4707098	691.862709	1002.712145	922.2721162	747.0581865	707.8879691
Dusal.1250s00001.1.p	2246.14332	2381.157539	1496.901214	1608.008179	2247.776254	1848.215568	1586.355971	1618.843962	1629.30984	6476.26734	6783.126927	6311.852357	9934.248535	8552.042097	8668.130515	10815.82521	2803.965765	2521.928517	2678.346174	2540.697052	12240.83444	11467.53562	2878.791101	2726.222701
Dusal.1244s00001.1.p	5307.595756	6331.59976	4828.838608	4973.718992	5250.889789	5641.417486	5092.233232	5144.998784	5678.282153	576.3987514	488.3639055	518.9873133	352.8198526	437.4260951	455.3449888	17170.19792	21126.38147	18290.42029	18681.76754	18421.8993	17911.96777	17665.53436	21235.48583	21633.28407
Dusal.1244s00001.1.p	931.3741254	1452.294306	1105.478502	954.18143	930.9747935	1372.868987	1206.323359	1162.945226	1596.554584	576.3987514	488.3639055	518.9873133	352.8198526	437.4260951	455.3449888	17170.19792	21126.38147	18290.42029	18681.76754	18421.8993	17911.96777	17665.53436	21235.48583	21633.28407
Dusal.1244s00001.1.p	931.3741254	1452.294306	1105.478502	954.18143	930.9747935	1372.868987	1206.323359	1162.945226	1596.554584	24662.41502	23276.91006	22701.95502	23020.17889	21436.98097	23521.93257	17170.19792	21126.38147	18290.42029	18681.76754	18421.8993	17911.96777	17665.53436	21235.48583	21633.28407
Dusal.1244s00001.1.p	5307.595756	6331.59976	4828.838608	4973.718992	5250.889789	5641.417486	5092.233232	5144.998784	5678.282153	24662.41502	23276.91006	22701.95502	23020.17889	21436.98097	23521.93257	17170.19792	21126.38147	18290.42029	18681.76754	18421.8993	17911.96777	17665.53436	21235.48583	21633.28407
Dusal.1241s00001.1.p	374.8328962	463.9273478	423.3953595	427.8364104	361.8324713	451.951448	397.3531333	406.4760851	416.3087399	722.1421619	756.4332233	689.2980059	774.0972885	882.09092	860.9627947	838.4828244	762.422281	958.8479199	786.7389401	712.9560843	919.2245242	861.4062831	671.8765347	793.2900029
Dusal.1231s00001.1.p	548.9304089	654.5409755	698.5538998	588.154343	540.3492873	669.9515582	518.5967817	597.1063086	539.9334165	2026.162151	2349.808937	2340.621275	2608.409457	3089.903481	2884.17661	1052.024493	379.7542826	448.7170534	471.6393903	356.4780421	1221.329213	1088.363627	456.7999102	442.1927528
Dusal.1231s00001.1.p	548.9304089	654.5409755	698.5538998	588.154343	540.3492873	669.9515582	518.5967817	597.1063086	539.9334165	2026.162151	2349.808937	2340.621275	2608.409457	3089.903481	2884.17661	4210.510873	2215.395189	2755.697224	2799.538308	2770.614842	3480.659153	4623.740073	2222.14123	2191.985534
Dusal.1229s00001.1.p	194.0759158	212.8014574	410.8000742	513.7900008	165.0800665	413.6685018	214.9782337	216.8544871	270.4950188	2624.477205	2620.532406	2555.811137	4132.907178	4297.737237	4260.937047	4843.89718	3622.719883	3423.324805	3533.760657	3529.976352	5075.530917	4888.867515	3474.534317	3234.839258
Dusal.1229s00001.1.p	366.2707235	384.2528685	761.5303262	781.3084786	376.2289887	790.1174726	333.1653195	324.7774179	377.2137567	2624.477205	2620.532406	2555.811137	4132.907178	4297.737237	4260.937047	4843.89718	3622.719883	3423.324805	3533.760657	3529.976352	5075.530917	4888.867515	3474.534317	3234.839258
Dusal.1225s00001.1.p	503.2654876	460.9017347	670.4567249	634.5113355	436.6943619	839.0345705	463.5786556	470.0194929	553.6694916	1480.446223	1441.204352	1453.394627	645.0810737	645.2810482	605.5015804	965.1600856	735.2276009	799.3701151	795.8283502	703.4640654	1329.77705	1087.332003	874.5814948	648.1065454
Dusal.1216s00001.1.p	634.5521365	910.7095545	946.5841332	865.3305276	689.1133007	1229.307938	787.5742874	782.6934045	939.3362177	1585.644474	1857.021445	1420.022937	426.5434038	365.0387981	352.9654945	1125.61795	2885.549805	2642.775052	2686.425649	2880.300394	673.925845	895.4498847	3150.016048	3048.852607
Dusal.1215s00002.1.p	2032.089001	2263.158627	1541.469146	1564.548499	1981.920565	1691.893538	1914.427019	1881.086597	2069.920867	4431.476332	4451.897052	4242.807592	4136.417824	3568.693745	4080.554129	1487.552982	1912.368753	1766.142398	1783.544247	1705.399391	1538.065754	1483.475731	1787.229649	1981.327184
Dusal.1212s00002.1.p	430.0113429	479.0554135	546.4416081	519.5846248	404.0622557	443.4441266	600.1051168	552.7267857	611.7836558	2417.368148	2652.382226	2563.866372	960.1614893	778.6804956	973.092717	965.1600856	833.322697	759.7483002	759.4707098	707.6827405	1251.453613	989.3276951	873.6298283	800.8812948
Dusal.1204s00003.1.p	2191.916226	2372.0807	1959.051297	2010.734552	2206.506237	2122.576683	1971.482854	1964.802515	2010.750081	7107.456847	7120.204188	7054.084768	5017.589794	4726.890499	5245.730278	3040.25427	2753.461359	2001.892196	2044.107336	2197.929704	4156.306393	3434.277265	2522.867838	2417.826468
Dusal.1200s00003.1.p	1253.882632	1174.946435	778.969952	810.2815989	1256.336087	853.9223829	1062.664918	1110.496699	1191.868677	2269.433107	2140.130956	2218.641995	1752.689666	1588.384119	1612.720795	1296.933865	2115.357615	1978.119108	2068.345763	1994.378632	1443.38907	1446.337256	2014.677937	2029.72167
Dusal.1200s00003.1.p	1253.882632	1174.946435	778.969952	810.2815989	1256.336087	853.9223829	1062.664918	1110.496699	1191.868677	2269.433107	2140.130956	2218.641995	1752.689666	1588.384119	1612.720795	1296.933865	2115.357615	1978.119108	2068.345763	1994.378632	1443.38907	1446.337256	2014.677937	2029.72167
Dusal.1200s00003.1.p	1253.882632	1174.946435	778.969952	810.2815989	1256.336087	853.9223829	1062.664918	1110.496699	1191.868677	1720.429733	1626.110251	1678.94122	1353.353763	1256.436656	1281.206243	991.7019879	888.6832957	1006.394098	956.4079285	1040.95807	792.7020476	813.9515657	956.4248121	1048.547193
Dusal.1200s00003.1.p	1253.882632	1174.946435	778.969952	810.2815989	1256.336087	853.9223829	1062.664918	1110.496699	1191.868677	1720.429733	1626.110251	1678.94122	1353.353763	1256.436656	1281.206243	991.7019879	888.6832957	1006.394098	956.4079285	1040.95807	792.7020476	813.9515657	956.4248121	1048.547193
Dusal.1200s00003.1.p	1253.882632	1174.946435	778.969952	810.2815989	1256.336087	853.9223829	1062.664918	1110.496699	1191.868677	1720.429733	1626.110251	1678.94122	1353.353763	1256.436656	1281.206243	1296.933865	2115.357615	1978.119108	2068.345763	1994.378632	1443.38907	1446.337256	2014.677937	2029.72167
Dusal.1200s00003.1.p	1253.882632	1174.946435	778.969952	810.2815989	1256.336087	853.9223829	1062.664918	1110.496699	1191.868677	1720.429733	1626.110251	1678.94122	1353.353763	1256.436656	1281.206243	1296.933865	2115.357615	1978.119108	2068.345763	1994.378632	1443.38907	1446.337256	2014.677937	2029.72167
Dusal.1200s00003.1.p	1253.882632	1174.946435	778.969952	810.2815989	1256.336087	853.9223829	1062.664918	1110.496699	1191.868677	2269.433107	2140.130956	2218.641995	1752.689666	1588.384119	1612.720795	991.7019879	888.6832957	1006.394098	956.4079285	1040.95807	792.7020476	813.9515657	956.4248121	1048.547193
Dusal.1200s00003.1.p	1253.882632	1174.946435	778.969952	810.2815989	1256.336087	853.9223829	1062.664918	1110.496699	1191.868677	2269.433107	2140.130956	2218.641995	1752.689666	1588.384119	1612.720795	991.7019879	888.6832957	1006.394098	956.4079285	1040.95807	792.7020476	813.9515657	956.4248121	1048.547193
Dusal.1194s00002.1.p	1264.34751	1423.046712	1145.202094	1219.768366	1316.80146	967.7078062	1574.129721	1598.671451	1358.814821	404.3557781	386.6214252	414.2692523	416.8891293	460.1763885	428.0437903	1855.520265	2964.220129	2778.479768	3050.002053	3054.32074	1435.642796	1591.796281	2894.017765	2899.873503
Dusal.1194s00002.1.p	1264.34751	1423.046712	1145.202094	1219.768366	1316.80146	967.7078062	1574.129721	1598.671451	1358.814821	404.3557781	386.6214252	414.2692523	416.8891293	460.1763885	428.0437903	1855.520265	2964.220129	2778.479768	3050.002053	3054.32074	1435.642796	1591.796281	2894.017765	2899.873503
Dusal.1194s00002.1.p	1264.34751	1423.046712	1145.202094	1219.768366	1316.80146	967.7078062	1574.129721	1598.671451	1358.814821	404.3557781	386.6214252	414.2692523	416.8891293	460.1763885	428.0437903	1855.520265	2964.220129	2778.479768	3050.002053	3054.32074	1435.642796	1591.796281	2894.017765	2899.873503
Dusal.1194s00002.1.p	215.0056714	183.5538637	206.3689052	200.880301	203.4707796	173.336673	147.7338573	181.5525938	180.6822196	418.6013746	423.7795485	438.4349586	395.8252575	352.6295471	446.5696036	1855.520265	2964.220129	2778.479768	3050.002053	3054.32074	1435.642796	1591.796281	2894.017765	2899.873503
Dusal.1194s00002.1.p	215.0056714	183.5538637	206.3689052	200.880301	203.4707796	173.336673	147.7338573	181.5525938	180.6822196	418.6013746	423.7795485	438.4349586	395.8252575	352.6295471	446.5696036	1855.520265	2964.220129	2778.479768	3050.002053	3054.32074	1435.642796	1591.796281	2894.017765	2899.873503
Dusal.1194s00002.1.p	215.0056714	183.5538637	206.3689052	200.880301	203.4707796	173.336673	147.7338573	181.5525938	180.6822196	418.6013746	423.7795485	438.4349586	395.8252575	352.6295471	446.5696036	1855.520265	2964.220129	2778.479768	3050.002053	3054.32074	1435.642796	1591.796281	2894.017765	2899.873503
Dusal.1194s00002.1.p	215.0056714	183.5538637	206.3689052	200.880301	203.4707796	173.336673	147.7338573	181.5525938	180.6822196	1214.163149	1220.909764	1283.083934	2093.22226	2003.05992	2034.914329	1855.520265	2964.220129	2778.479768	3050.002053	3054.32074	1435.642796	1591.796281	2894.017765	2899.873503
Dusal.1194s00002.1.p	215.0056714	183.5538637	206.3689052	200.880301	203.4707796	173.336673	147.7338573	181.5525938	180.6822196	1214.163149	1220.909764	1283.083934	2093.22226	2003.05992	2034.914329	1855.520265	2964.220129	2778.479768	3050.002053	3054.32074	1435.642796	1591.796281	2894.017765	2899.873503
Dusal.1194s00002.1.p	215.0056714	183.5538637	206.3689052	200.880301	203.4707796	173.336673	147.7338573	181.5525938	180.6822196	1214.163149	1220.909764	1283.083934	2093.22226	2003.05992	2034.914329	1855.520265	2964.220129	2778.479768	3050.002053	3054.32074	1435.642796	1591.796281	2894.017765	2899.873503
Dusal.1194s00002.1.p	1264.34751	1423.046712	1145.202094	1219.768366	1316.80146	967.7078062	1574.129721	1598.671451	1358.814821	418.6013746	423.7795485	438.4349586	395.8252575	352.6295471	446.5696036	944.6504338	1181.997345	1183.701719	1130.116655	1088.418164	995.8265679	954.2524693	1182.921434	1188.986093
Dusal.1194s00002.1.p	1264.34751	1423.046712	1145.202094	1219.768366	1316.80146	967.7078062	1574.129721	1598.671451	1358.814821	418.6013746	423.7795485	438.4349586	395.8252575	352.6295471	446.5696036	944.6504338	1181.997345	1183.701719	1130.116655	1088.418164	995.8265679	954.2524693	1182.921434	1188.986093
Dusal.1194s00002.1.p	1264.34751	1423.046712	1145.202094	1219.768366	1316.80146	967.7078062	1574.129721	1598.671451	1358.814821	418.6013746	423.7795485	438.4349586	395.8252575	352.6295471	446.5696036	944.6504338	1181.997345	1183.701719	1130.116655	1088.418164	995.8265679	954.2524693	1182.921434	1188.986093
Dusal.1194s00002.1.p	1264.34751	1423.046712	1145.202094	1219.768366	1316.80146	967.7078062	1574.129721	1598.671451	1358.814821	404.3557781	386.6214252	414.2692523	416.8891293	460.1763885	428.0437903	542.9025481	760.4798039	797.3890243	848.3449418	654.9493023	543.0998827	522.0018913	602.4048816	674.6760671
Dusal.1194s00002.1.p	1264.34751	1423.046712	1145.202094	1219.768366	1316.80146	967.7078062	1574.129721	1598.671451	1358.814821	404.3557781	386.6214252	414.2692523	416.8891293	460.1763885	428.0437903	542.9025481	760.4798039	797.3890243	848.3449418	654.9493023	543.0998827	522.0018913	602.4048816	674.6760671
Dusal.1194s00002.1.p	1264.34751	1423.046712	1145.202094	1219.768366	1316.80146	967.7078062	1574.129721	1598.671451	1358.814821	404.3557781	386.6214252	414.2692523	416.8891293	460.1763885	428.0437903	542.9025481	760.4798039	797.3890243	848.3449418	654.9493023	543.0998827	522.0018913	602.4048816	674.6760671
Dusal.1194s00002.1.p	902.8335495	748.3349827	672.3944611	656.7240611	914.6587404	625.288121	782.4800164	737.3052561	651.9352602	404.3557781	386.6214252	414.2692523	416.8891293	460.1763885	428.0437903	542.9025481	760.4798039	797.3890243	848.3449418	654.9493023	543.0998827	522.0018913	602.4048816	674.6760671
Dusal.1194s00002.1.p	902.8335495	748.3349827	672.3944611	656.7240611	914.6587404	625.288121	782.4800164	737.3052561	651.9352602	404.3557781	386.6214252	414.2692523	416.8891293	460.1763885	428.0437903	542.9025481	760.4798039	797.3890243	848.3449418	654.9493023	543.0998827	522.0018913	602.4048816	674.6760671
Dusal.1194s00002.1.p	902.8335495	748.3349827	672.3944611	656.7240611	914.6587404	625.288121	782.4800164	737.3052561	651.9352602	404.3557781	386.6214252	414.2692523	416.8891293	460.1763885	428.0437903	542.9025481	760.4798039	797.3890243	848.3449418	654.9493023	543.0998827	522.0018913	602.4048816	674.6760671
Dusal.1194s00002.1.p	1264.34751	1423.046712	1145.202094	1219.768366	1316.80146	967.7078062	1574.129721	1598.671451	1358.814821	1214.163149	1220.909764	1283.083934	2093.22226	2003.05992	2034.914329	542.9025481	760.4798039	797.3890243	848.3449418	654.9493023	543.0998827	522.0018913	602.4048816	674.6760671
Dusal.1194s00002.1.p	1264.34751	1423.046712	1145.202094	1219.768366	1316.80146	967.7078062	1574.129721	1598.671451	1358.814821	1214.163149	1220.909764	1283.083934	2093.22226	2003.05992	2034.914329	542.9025481	760.4798039	797.3890243	848.3449418	654.9493023	543.0998827	522.0018913	602.4048816	674.6760671
Dusal.1194s00002.1.p	1264.34751	1423.046712	1145.202094	1219.768366	1316.80146	967.7078062	1574.129721	1598.671451	1358.814821	1214.163149	1220.909764	1283.083934	2093.22226	2003.05992	2034.914329	542.9025481	760.4798039	797.3890243	848.3449418	654.9493023	543.0998827	522.0018913	602.4048816	674.6760671
Dusal.1194s00002.1.p	1264.34751	1423.046712	1145.202094	1219.768366	1316.80146	967.7078062	1574.129721	1598.671451	1358.814821	418.6013746	423.7795485	438.4349586	395.8252575	352.6295471	446.5696036	1855.520265	2964.220129	2778.479768	3050.002053	3054.32074	1435.642796	1591.796281	2894.017765	2899.873503
Dusal.1194s00002.1.p	1264.34751	1423.046712	1145.202094	1219.768366	1316.80146	967.7078062	1574.129721	1598.671451	1358.814821	418.6013746	423.7795485	438.4349586	395.8252575	352.6295471	446.5696036	1855.520265	2964.220129	2778.479768	3050.002053	3054.32074	1435.642796	1591.796281	2894.017765	2899.873503
Dusal.1194s00002.1.p	1264.34751	1423.046712	1145.202094	1219.768366	1316.80146	967.7078062	1574.129721	1598.671451	1358.814821	418.6013746	423.7795485	438.4349586	395.8252575	352.6295471	446.5696036	1855.520265	2964.220129	2778.479768	3050.002053	3054.32074	1435.642796	1591.796281	2894.017765	2899.873503
Dusal.1194s00002.1.p	215.0056714	183.5538637	206.3689052	200.880301	203.4707796	173.336673	147.7338573	181.5525938	180.6822196	1214.163149	1220.909764	1283.083934	2093.22226	2003.05992	2034.914329	542.9025481	760.4798039	797.3890243	848.3449418	654.9493023	543.0998827	522.0018913	602.4048816	674.6760671
Dusal.1194s00002.1.p	215.0056714	183.5538637	206.3689052	200.880301	203.4707796	173.336673	147.7338573	181.5525938	180.6822196	1214.163149	1220.909764	1283.083934	2093.22226	2003.05992	2034.914329	542.9025481	760.4798039	797.3890243	848.3449418	654.9493023	543.0998827	522.0018913	602.4048816	674.6760671
Dusal.1194s00002.1.p	215.0056714	183.5538637	206.3689052	200.880301	203.4707796	173.336673	147.7338573	181.5525938	180.6822196	1214.163149	1220.909764	1283.083934	2093.22226	2003.05992	2034.914329	542.9025481	760.4798039	797.3890243	848.3449418	654.9493023	543.0998827	522.0018913	602.4048816	674.6760671
Dusal.1194s00002.1.p	215.0056714	183.5538637	206.3689052	200.880301	203.4707796	173.336673	147.7338573	181.5525938	180.6822196	404.3557781	386.6214252	414.2692523	416.8891293	460.1763885	428.0437903	944.6504338	1181.997345	1183.701719	1130.116655	1088.418164	995.8265679	954.2524693	1182.921434	1188.986093
Dusal.1194s00002.1.p	215.0056714	183.5538637	206.3689052	200.880301	203.4707796	173.336673	147.7338573	181.5525938	180.6822196	404.3557781	386.6214252	414.2692523	416.8891293	460.1763885	428.0437903	944.6504338	1181.997345	1183.701719	1130.116655	1088.418164	995.8265679	954.2524693	1182.921434	1188.986093
Dusal.1194s00002.1.p	215.0056714	183.5538637	206.3689052	200.880301	203.4707796	173.336673	147.7338573	181.5525938	180.6822196	404.3557781	386.6214252	414.2692523	416.8891293	460.1763885	428.0437903	944.6504338	1181.997345	1183.701719	1130.116655	1088.418164	995.8265679	954.2524693	1182.921434	1188.986093
Dusal.1194s00002.1.p	215.0056714	183.5538637	206.3689052	200.880301	203.4707796	173.336673	147.7338573	181.5525938	180.6822196	1214.163149	1220.909764	1283.083934	2093.22226	2003.05992	2034.914329	944.6504338	1181.997345	1183.701719	1130.116655	1088.418164	995.8265679	954.2524693	1182.921434	1188.986093
Dusal.1194s00002.1.p	215.0056714	183.5538637	206.3689052	200.880301	203.4707796	173.336673	147.7338573	181.5525938	180.6822196	1214.163149	1220.909764	1283.083934	2093.22226	2003.05992	2034.914329	944.6504338	1181.997345	1183.701719	1130.116655	1088.418164	995.8265679	954.2524693	1182.921434	1188.986093
Dusal.1194s00002.1.p	215.0056714	183.5538637	206.3689052	200.880301	203.4707796	173.336673	147.7338573	181.5525938	180.6822196	1214.163149	1220.909764	1283.083934	2093.22226	2003.05992	2034.914329	944.6504338	1181.997345	1183.701719	1130.116655	1088.418164	995.8265679	954.2524693	1182.921434	1188.986093
Dusal.1194s00002.1.p	902.8335495	748.3349827	672.3944611	656.7240611	914.6587404	625.288121	782.4800164	737.3052561	651.9352602	404.3557781	386.6214252	414.2692523	416.8891293	460.1763885	428.0437903	1855.520265	2964.220129	2778.479768	3050.002053	3054.32074	1435.642796	1591.796281	2894.017765	2899.873503
Dusal.1194s00002.1.p	902.8335495	748.3349827	672.3944611	656.7240611	914.6587404	625.288121	782.4800164	737.3052561	651.9352602	404.3557781	386.6214252	414.2692523	416.8891293	460.1763885	428.0437903	1855.520265	2964.220129	2778.479768	3050.002053	3054.32074	1435.642796	1591.796281	2894.017765	2899.873503
Dusal.1194s00002.1.p	902.8335495	748.3349827	672.3944611	656.7240611	914.6587404	625.288121	782.4800164	737.3052561	651.9352602	404.3557781	386.6214252	414.2692523	416.8891293	460.1763885	428.0437903	1855.520265	2964.220129	2778.479768	3050.002053	3054.32074	1435.642796	1591.796281	2894.017765	2899.873503
Dusal.1194s00002.1.p	1264.34751	1423.046712	1145.202094	1219.768366	1316.80146	967.7078062	1574.129721	1598.671451	1358.814821	1214.163149	1220.909764	1283.083934	2093.22226	2003.05992	2034.914329	944.6504338	1181.997345	1183.701719	1130.116655	1088.418164	995.8265679	954.2524693	1182.921434	1188.986093
Dusal.1194s00002.1.p	1264.34751	1423.046712	1145.202094	1219.768366	1316.80146	967.7078062	1574.129721	1598.671451	1358.814821	1214.163149	1220.909764	1283.083934	2093.22226	2003.05992	2034.914329	944.6504338	1181.997345	1183.701719	1130.116655	1088.418164	995.8265679	954.2524693	1182.921434	1188.986093
Dusal.1194s00002.1.p	1264.34751	1423.046712	1145.202094	1219.768366	1316.80146	967.7078062	1574.129721	1598.671451	1358.814821	1214.163149	1220.909764	1283.083934	2093.22226	2003.05992	2034.914329	944.6504338	1181.997345	1183.701719	1130.116655	1088.418164	995.8265679	954.2524693	1182.921434	1188.986093
Dusal.1194s00002.1.p	902.8335495	748.3349827	672.3944611	656.7240611	914.6587404	625.288121	782.4800164	737.3052561	651.9352602	1214.163149	1220.909764	1283.083934	2093.22226	2003.05992	2034.914329	1855.520265	2964.220129	2778.479768	3050.002053	3054.32074	1435.642796	1591.796281	2894.017765	2899.873503
Dusal.1194s00002.1.p	902.8335495	748.3349827	672.3944611	656.7240611	914.6587404	625.288121	782.4800164	737.3052561	651.9352602	1214.163149	1220.909764	1283.083934	2093.22226	2003.05992	2034.914329	1855.520265	2964.220129	2778.479768	3050.002053	3054.32074	1435.642796	1591.796281	2894.017765	2899.873503
Dusal.1194s00002.1.p	902.8335495	748.3349827	672.3944611	656.7240611	914.6587404	625.288121	782.4800164	737.3052561	651.9352602	1214.163149	1220.909764	1283.083934	2093.22226	2003.05992	2034.914329	1855.520265	2964.220129	2778.479768	3050.002053	3054.32074	1435.642796	1591.796281	2894.017765	2899.873503
Dusal.1194s00002.1.p	215.0056714	183.5538637	206.3689052	200.880301	203.4707796	173.336673	147.7338573	181.5525938	180.6822196	404.3557781	386.6214252	414.2692523	416.8891293	460.1763885	428.0437903	1855.520265	2964.220129	2778.479768	3050.002053	3054.32074	1435.642796	1591.796281	2894.017765	2899.873503
Dusal.1194s00002.1.p	215.0056714	183.5538637	206.3689052	200.880301	203.4707796	173.336673	147.7338573	181.5525938	180.6822196	404.3557781	386.6214252	414.2692523	416.8891293	460.1763885	428.0437903	1855.520265	2964.220129	2778.479768	3050.002053	3054.32074	1435.642796	1591.796281	2894.017765	2899.873503
Dusal.1194s00002.1.p	215.0056714	183.5538637	206.3689052	200.880301	203.4707796	173.336673	147.7338573	181.5525938	180.6822196	404.3557781	386.6214252	414.2692523	416.8891293	460.1763885	428.0437903	1855.520265	2964.220129	2778.479768	3050.002053	3054.32074	1435.642796	1591.796281	2894.017765	2899.873503
Dusal.1194s00002.1.p	1264.34751	1423.046712	1145.202094	1219.768366	1316.80146	967.7078062	1574.129721	1598.671451	1358.814821	404.3557781	386.6214252	414.2692523	416.8891293	460.1763885	428.0437903	944.6504338	1181.997345	1183.701719	1130.116655	1088.418164	995.8265679	954.2524693	1182.921434	1188.986093
Dusal.1194s00002.1.p	1264.34751	1423.046712	1145.202094	1219.768366	1316.80146	967.7078062	1574.129721	1598.671451	1358.814821	404.3557781	386.6214252	414.2692523	416.8891293	460.1763885	428.0437903	944.6504338	1181.997345	1183.701719	1130.116655	1088.418164	995.8265679	954.2524693	1182.921434	1188.986093
Dusal.1194s00002.1.p	1264.34751	1423.046712	1145.202094	1219.768366	1316.80146	967.7078062	1574.129721	1598.671451	1358.814821	404.3557781	386.6214252	414.2692523	416.8891293	460.1763885	428.0437903	944.6504338	1181.997345	1183.701719	1130.116655	1088.418164	995.8265679	954.2524693	1182.921434	1188.986093
Dusal.1194s00002.1.p	215.0056714	183.5538637	206.3689052	200.880301	203.4707796	173.336673	147.7338573	181.5525938	180.6822196	418.6013746	423.7795485	438.4349586	395.8252575	352.6295471	446.5696036	542.9025481	760.4798039	797.3890243	848.3449418	654.9493023	543.0998827	522.0018913	602.4048816	674.6760671
Dusal.1194s00002.1.p	215.0056714	183.5538637	206.3689052	200.880301	203.4707796	173.336673	147.7338573	181.5525938	180.6822196	418.6013746	423.7795485	438.4349586	395.8252575	352.6295471	446.5696036	542.9025481	760.4798039	797.3890243	848.3449418	654.9493023	543.0998827	522.0018913	602.4048816	674.6760671
Dusal.1194s00002.1.p	215.0056714	183.5538637	206.3689052	200.880301	203.4707796	173.336673	147.7338573	181.5525938	180.6822196	418.6013746	423.7795485	438.4349586	395.8252575	352.6295471	446.5696036	542.9025481	760.4798039	797.3890243	848.3449418	654.9493023	543.0998827	522.0018913	602.4048816	674.6760671
Dusal.1194s00002.1.p	1264.34751	1423.046712	1145.202094	1219.768366	1316.80146	967.7078062	1574.129721	1598.671451	1358.814821	418.6013746	423.7795485	438.4349586	395.8252575	352.6295471	446.5696036	542.9025481	760.4798039	797.3890243	848.3449418	654.9493023	543.0998827	522.0018913	602.4048816	674.6760671
Dusal.1194s00002.1.p	1264.34751	1423.046712	1145.202094	1219.768366	1316.80146	967.7078062	1574.129721	1598.671451	1358.814821	418.6013746	423.7795485	438.4349586	395.8252575	352.6295471	446.5696036	542.9025481	760.4798039	797.3890243	848.3449418	654.9493023	543.0998827	522.0018913	602.4048816	674.6760671
Dusal.1194s00002.1.p	1264.34751	1423.046712	1145.202094	1219.768366	1316.80146	967.7078062	1574.129721	1598.671451	1358.814821	418.6013746	423.7795485	438.4349586	395.8252575	352.6295471	446.5696036	542.9025481	760.4798039	797.3890243	848.3449418	654.9493023	543.0998827	522.0018913	602.4048816	674.6760671
Dusal.1194s00002.1.p	902.8335495	748.3349827	672.3944611	656.7240611	914.6587404	625.288121	782.4800164	737.3052561	651.9352602	1214.163149	1220.909764	1283.083934	2093.22226	2003.05992	2034.914329	944.6504338	1181.997345	1183.701719	1130.116655	1088.418164	995.8265679	954.2524693	1182.921434	1188.986093
Dusal.1194s00002.1.p	902.8335495	748.3349827	672.3944611	656.7240611	914.6587404	625.288121	782.4800164	737.3052561	651.9352602	1214.163149	1220.909764	1283.083934	2093.22226	2003.05992	2034.914329	944.6504338	1181.997345	1183.701719	1130.116655	1088.418164	995.8265679	954.2524693	1182.921434	1188.986093
Dusal.1194s00002.1.p	902.8335495	748.3349827	672.3944611	656.7240611	914.6587404	625.288121	782.4800164	737.3052561	651.9352602	1214.163149	1220.909764	1283.083934	2093.22226	2003.05992	2034.914329	944.6504338	1181.997345	1183.701719	1130.116655	1088.418164	995.8265679	954.2524693	1182.921434	1188.986093
Dusal.1194s00002.1.p	902.8335495	748.3349827	672.3944611	656.7240611	914.6587404	625.288121	782.4800164	737.3052561	651.9352602	418.6013746	423.7795485	438.4349586	395.8252575	352.6295471	446.5696036	944.6504338	1181.997345	1183.701719	1130.116655	1088.418164	995.8265679	954.2524693	1182.921434	1188.986093
Dusal.1194s00002.1.p	902.8335495	748.3349827	672.3944611	656.7240611	914.6587404	625.288121	782.4800164	737.3052561	651.9352602	418.6013746	423.7795485	438.4349586	395.8252575	352.6295471	446.5696036	944.6504338	1181.997345	1183.701719	1130.116655	1088.418164	995.8265679	954.2524693	1182.921434	1188.986093
Dusal.1194s00002.1.p	902.8335495	748.3349827	672.3944611	656.7240611	914.6587404	625.288121	782.4800164	737.3052561	651.9352602	418.6013746	423.7795485	438.4349586	395.8252575	352.6295471	446.5696036	944.6504338	1181.997345	1183.701719	1130.116655	1088.418164	995.8265679	954.2524693	1182.921434	1188.986093
Dusal.1194s00002.1.p	902.8335495	748.3349827	672.3944611	656.7240611	914.6587404	625.288121	782.4800164	737.3052561	651.9352602	404.3557781	386.6214252	414.2692523	416.8891293	460.1763885	428.0437903	944.6504338	1181.997345	1183.701719	1130.116655	1088.418164	995.8265679	954.2524693	1182.921434	1188.986093
Dusal.1194s00002.1.p	902.8335495	748.3349827	672.3944611	656.7240611	914.6587404	625.288121	782.4800164	737.3052561	651.9352602	404.3557781	386.6214252	414.2692523	416.8891293	460.1763885	428.0437903	944.6504338	1181.997345	1183.701719	1130.116655	1088.418164	995.8265679	954.2524693	1182.921434	1188.986093
Dusal.1194s00002.1.p	902.8335495	748.3349827	672.3944611	656.7240611	914.6587404	625.288121	782.4800164	737.3052561	651.9352602	404.3557781	386.6214252	414.2692523	416.8891293	460.1763885	428.0437903	944.6504338	1181.997345	1183.701719	1130.116655	1088.418164	995.8265679	954.2524693	1182.921434	1188.986093
Dusal.1194s00002.1.p	902.8335495	748.3349827	672.3944611	656.7240611	914.6587404	625.288121	782.4800164	737.3052561	651.9352602	418.6013746	423.7795485	438.4349586	395.8252575	352.6295471	446.5696036	1855.520265	2964.220129	2778.479768	3050.002053	3054.32074	1435.642796	1591.796281	2894.017765	2899.873503
Dusal.1194s00002.1.p	902.8335495	748.3349827	672.3944611	656.7240611	914.6587404	625.288121	782.4800164	737.3052561	651.9352602	418.6013746	423.7795485	438.4349586	395.8252575	352.6295471	446.5696036	1855.520265	2964.220129	2778.479768	3050.002053	3054.32074	1435.642796	1591.796281	2894.017765	2899.873503
Dusal.1194s00002.1.p	902.8335495	748.3349827	672.3944611	656.7240611	914.6587404	625.288121	782.4800164	737.3052561	651.9352602	418.6013746	423.7795485	438.4349586	395.8252575	352.6295471	446.5696036	1855.520265	2964.220129	2778.479768	3050.002053	3054.32074	1435.642796	1591.796281	2894.017765	2899.873503
Dusal.1194s00002.1.p	902.8335495	748.3349827	672.3944611	656.7240611	914.6587404	625.288121	782.4800164	737.3052561	651.9352602	1214.163149	1220.909764	1283.083934	2093.22226	2003.05992	2034.914329	542.9025481	760.4798039	797.3890243	848.3449418	654.9493023	543.0998827	522.0018913	602.4048816	674.6760671
Dusal.1194s00002.1.p	902.8335495	748.3349827	672.3944611	656.7240611	914.6587404	625.288121	782.4800164	737.3052561	651.9352602	1214.163149	1220.909764	1283.083934	2093.22226	2003.05992	2034.914329	542.9025481	760.4798039	797.3890243	848.3449418	654.9493023	543.0998827	522.0018913	602.4048816	674.6760671
Dusal.1194s00002.1.p	902.8335495	748.3349827	672.3944611	656.7240611	914.6587404	625.288121	782.4800164	737.3052561	651.9352602	1214.163149	1220.909764	1283.083934	2093.22226	2003.05992	2034.914329	542.9025481	760.4798039	797.3890243	848.3449418	654.9493023	543.0998827	522.0018913	602.4048816	674.6760671
Dusal.1194s00002.1.p	215.0056714	183.5538637	206.3689052	200.880301	203.4707796	173.336673	147.7338573	181.5525938	180.6822196	404.3557781	386.6214252	414.2692523	416.8891293	460.1763885	428.0437903	542.9025481	760.4798039	797.3890243	848.3449418	654.9493023	543.0998827	522.0018913	602.4048816	674.6760671
Dusal.1194s00002.1.p	215.0056714	183.5538637	206.3689052	200.880301	203.4707796	173.336673	147.7338573	181.5525938	180.6822196	404.3557781	386.6214252	414.2692523	416.8891293	460.1763885	428.0437903	542.9025481	760.4798039	797.3890243	848.3449418	654.9493023	543.0998827	522.0018913	602.4048816	674.6760671
Dusal.1194s00002.1.p	215.0056714	183.5538637	206.3689052	200.880301	203.4707796	173.336673	147.7338573	181.5525938	180.6822196	404.3557781	386.6214252	414.2692523	416.8891293	460.1763885	428.0437903	542.9025481	760.4798039	797.3890243	848.3449418	654.9493023	543.0998827	522.0018913	602.4048816	674.6760671
Dusal.1194s00002.1.p	215.0056714	183.5538637	206.3689052	200.880301	203.4707796	173.336673	147.7338573	181.5525938	180.6822196	418.6013746	423.7795485	438.4349586	395.8252575	352.6295471	446.5696036	944.6504338	1181.997345	1183.701719	1130.116655	1088.418164	995.8265679	954.2524693	1182.921434	1188.986093
Dusal.1194s00002.1.p	215.0056714	183.5538637	206.3689052	200.880301	203.4707796	173.336673	147.7338573	181.5525938	180.6822196	418.6013746	423.7795485	438.4349586	395.8252575	352.6295471	446.5696036	944.6504338	1181.997345	1183.701719	1130.116655	1088.418164	995.8265679	954.2524693	1182.921434	1188.986093
Dusal.1194s00002.1.p	215.0056714	183.5538637	206.3689052	200.880301	203.4707796	173.336673	147.7338573	181.5525938	180.6822196	418.6013746	423.7795485	438.4349586	395.8252575	352.6295471	446.5696036	944.6504338	1181.997345	1183.701719	1130.116655	1088.418164	995.8265679	954.2524693	1182.921434	1188.986093
Dusal.1194s00002.1.p	902.8335495	748.3349827	672.3944611	656.7240611	914.6587404	625.288121	782.4800164	737.3052561	651.9352602	418.6013746	423.7795485	438.4349586	395.8252575	352.6295471	446.5696036	542.9025481	760.4798039	797.3890243	848.3449418	654.9493023	543.0998827	522.0018913	602.4048816	674.6760671
Dusal.1194s00002.1.p	902.8335495	748.3349827	672.3944611	656.7240611	914.6587404	625.288121	782.4800164	737.3052561	651.9352602	418.6013746	423.7795485	438.4349586	395.8252575	352.6295471	446.5696036	542.9025481	760.4798039	797.3890243	848.3449418	654.9493023	543.0998827	522.0018913	602.4048816	674.6760671
Dusal.1194s00002.1.p	902.8335495	748.3349827	672.3944611	656.7240611	914.6587404	625.288121	782.4800164	737.3052561	651.9352602	418.6013746	423.7795485	438.4349586	395.8252575	352.6295471	446.5696036	542.9025481	760.4798039	797.3890243	848.3449418	654.9493023	543.0998827	522.0018913	602.4048816	674.6760671
Dusal.1194s00002.1.p	1264.34751	1423.046712	1145.202094	1219.768366	1316.80146	967.7078062	1574.129721	1598.671451	1358.814821	1214.163149	1220.909764	1283.083934	2093.22226	2003.05992	2034.914329	1855.520265	2964.220129	2778.479768	3050.002053	3054.32074	1435.642796	1591.796281	2894.017765	2899.873503
Dusal.1194s00002.1.p	1264.34751	1423.046712	1145.202094	1219.768366	1316.80146	967.7078062	1574.129721	1598.671451	1358.814821	1214.163149	1220.909764	1283.083934	2093.22226	2003.05992	2034.914329	1855.520265	2964.220129	2778.479768	3050.002053	3054.32074	1435.642796	1591.796281	2894.017765	2899.873503
Dusal.1194s00002.1.p	1264.34751	1423.046712	1145.202094	1219.768366	1316.80146	967.7078062	1574.129721	1598.671451	1358.814821	1214.163149	1220.909764	1283.083934	2093.22226	2003.05992	2034.914329	1855.520265	2964.220129	2778.479768	3050.002053	3054.32074	1435.642796	1591.796281	2894.017765	2899.873503
Dusal.1190s00002.1.p	297.7733414	210.7843819	218.9641905	223.0930266	281.2119737	189.2879006	229.2421923	231.9838699	181.7388408	509.5540293	446.7821962	464.9021609	821.491	883.1250242	801.4851837	390.8898347	368.0994198	382.3505135	425.1824054	447.1795558	332.2290883	372.4163691	355.9232634	370.0754798
Dusal.1190s00001.1.p	2757.019627	3173.868182	2238.08531	2152.702841	2497.315889	3155.152814	3183.919338	3150.946129	4427.242691	9390.039736	7778.4338	8646.719893	10350.26	8104.274959	8339.54109	21716.10193	32734.62492	34062.87425	36090.00773	36598.06077	17690.76861	18879.75615	33771.78836	32668.17575
Dusal.1188s00002.1.p	571.7628696	734.2154548	428.2397	479.0222563	547.0676621	550.8490589	528.7853236	571.8906706	681.5206529	910.622362	1035.119148	955.1207761	1301.571745	1345.369621	1239.279402	1313.824167	1049.908899	823.143204	781.6892678	756.1975036	1335.80193	1417.451776	937.3914825	878.6920367
Dusal.1185s00002.1.p	213.1029664	322.732068	264.5009912	284.90235	226.5052075	330.7221184	397.3531333	471.0281184	498.7251909	907.3349167	918.3364746	874.5684214	410.7455	328.8451495	359.7907942	569.4444505	536.1236931	480.4145053	524.1559819	516.7876942	547.4033683	602.468586	648.0848727	590.2229447
Dusal.1185s00001.1.p	483.2870845	533.51645	439.8661172	411.4183089	478.9241463	657.1905761	484.9745935	463.9677398	599.1042018	1614.135667	1784.474633	1631.760555	1181.332143	1011.35395	1093.022982	1253.501661	743.9687481	721.1170307	794.8184158	760.4161787	1709.34448	1505.139841	769.8981821	638.6174306
Dusal.1180s00004.1.p	352.0004355	376.1845668	362.3566692	366.9928577	352.234793	325.4050425	500.2574063	452.8728591	313.8164867	1316.073955	1257.18317	1253.164488	1875.562251	1911.024643	1706.324905	1469.45623	1462.685293	1471.950423	1444.20627	1637.90059	1305.677531	1507.203089	1514.101369	1398.695531
Dusal.1179s00001.1.p	240.6921897	368.1162651	237.3726844	248.2030643	280.2522059	259.4733019	243.506151	267.2857631	313.8164867	454.7632735	417.5865279	428.0782273	365.1071111	384.6867787	425.1186619	434.3220385	407.9202013	438.8115997	372.6658137	470.3822686	400.2241608	375.511242	406.3615868	424.1634346
Dusal.1174s00001.1.p	1379.461166	1205.202567	908.7982774	936.7975578	1360.950781	1066.605417	1269.492318	1227.497259	1176.019359	1398.260089	1344.770175	1398.158726	1456.917799	1458.086984	1488.89036	1495.998133	1814.273657	1796.849304	1703.759425	1631.572577	1292.767074	1418.4834	1875.734631	1779.209038
Dusal.1173s00001.1.p	594.5953303	920.7949316	1831.160708	1794.40192	622.8893206	1918.40097	812.0267879	798.8314129	1027.035775	3181.151284	3090.31725	3265.822605	4158.359357	3994.744694	4363.316542	3602.460019	3718.872502	4020.623664	4052.866966	3884.345057	3052.892685	3064.955769	3705.789272	3973.092395
Dusal.1173s00001.1.p	594.5953303	920.7949316	1831.160708	1794.40192	622.8893206	1918.40097	812.0267879	798.8314129	1027.035775	3181.151284	3090.31725	3265.822605	4158.359357	3994.744694	4363.316542	3602.460019	3718.872502	4020.623664	4052.866966	3884.345057	3052.892685	3064.955769	3705.789272	3973.092395
Dusal.1173s00001.1.p	594.5953303	920.7949316	1831.160708	1794.40192	622.8893206	1918.40097	812.0267879	798.8314129	1027.035775	647.626734	672.3850873	636.3636014	689.8418013	640.1105269	603.5514948	3602.460019	3718.872502	4020.623664	4052.866966	3884.345057	3052.892685	3064.955769	3705.789272	3973.092395
Dusal.1173s00001.1.p	594.5953303	920.7949316	1831.160708	1794.40192	622.8893206	1918.40097	812.0267879	798.8314129	1027.035775	647.626734	672.3850873	636.3636014	689.8418013	640.1105269	603.5514948	3602.460019	3718.872502	4020.623664	4052.866966	3884.345057	3052.892685	3064.955769	3705.789272	3973.092395
Dusal.1172s00001.1.p	2391.700257	3279.764641	2287.497583	2159.463236	2369.666768	3653.89453	2482.947656	2481.218782	3197.335652	2117.114806	2141.90039	2080.552245	1500.800865	1109.593854	1403.086593	3252.589488	2297.950467	2066.277646	2099.653731	2173.672322	3794.813602	3557.040556	2168.847907	2157.824721
Dusal.1170s00002.1.p	493.7519623	525.4481483	437.928381	387.2740419	488.5218246	545.5319831	472.7483433	480.1057481	673.0676835	1798.232607	2027.771869	2062.140278	1527.130705	1220.243008	1236.354274	1522.540035	1708.408653	1505.628965	1763.345558	1781.335542	1594.011066	1528.867199	1691.111334	1632.127757
Dusal.1167s00001.1.p	669.75218	448.7992821	653.0170991	649.9636664	584.4986074	373.2587253	599.0862626	633.4168274	424.7617092	2131.360402	2133.937935	1962.025209	2303.860978	2286.404483	2108.042539	431.9091383	297.1990038	320.9367005	345.3975835	330.111323	396.7813723	464.230931	371.1499271	374.8200373
Dusal.1163s00005.1.p	1322.380015	1338.329545	1016.342636	991.8464864	1258.255623	1183.581086	1365.264612	1138.738214	1288.021203	1438.805248	1191.714096	1257.76748	1042.661654	1011.35395	880.4636507	2416.519564	2476.658365	2370.375075	2356.177083	2344.528662	2543.35999	2709.045388	2480.042846	2592.426182
Dusal.1163s00003.1.p	877.1470312	903.6497905	703.3982403	696.3206589	847.4749924	899.6492352	881.3088727	882.5473311	1117.905195	1695.225986	1697.772346	1693.900943	1479.736994	1407.415876	1460.614118	1234.198459	1253.869	1318.41589	1233.129969	1214.978416	1410.68258	1419.515025	1294.266412	1305.702206
Dusal.1163s00002.1.p	932.3254779	1096.280494	1147.13983	1146.369795	928.09549	1047.463944	966.8926245	1008.625521	1137.980997	564.3447851	652.0365913	678.9412745	344.9209006	422.9486357	455.3449888	3104.196125	4389.027118	4371.276726	4644.688557	4396.914076	2812.758188	2592.471843	4619.389092	4507.329562
Dusal.1156s00003.1.p	2805.538606	2674.642014	2028.8098	1992.384909	2735.338311	2693.63063	2347.440049	2414.649498	2513.701757	4427.093072	4462.513659	4456.846706	3493.969734	3374.282148	3326.846042	1171.463054	1524.844562	1441.243516	1370.481055	1487.082957	1006.154933	1091.4585	1674.933004	1546.725723
Dusal.1156s00003.1.p	2805.538606	2674.642014	2028.8098	1992.384909	2735.338311	2693.63063	2347.440049	2414.649498	2513.701757	4427.093072	4462.513659	4456.846706	3493.969734	3374.282148	3326.846042	564.6186501	804.1855397	804.3228419	763.5104477	817.3682919	420.8808917	520.970267	785.1248457	873.9474793
Dusal.1156s00002.1.p	532.7574159	586.9689487	709.2114489	782.2742493	555.7055726	786.927227	654.1043887	699.9861118	695.256728	761.5915062	775.0122849	892.9803882	707.3950278	632.8717972	910.6899776	395.7156351	724.5439766	668.618126	734.2223485	765.6895225	331.3683912	331.1513974	678.5382	737.3042252
Dusal.1148s00002.1.p	1137.817624	861.2912066	1928.047518	1973.069495	1134.445573	1535.571508	1389.717113	1372.739334	1159.11342	1626.189633	2022.463565	1800.920499	4216.285004	4108.496161	4314.564401	1869.997666	839.1501284	836.0202938	883.6926478	772.0175351	2334.21059	2162.284514	906.9381551	1051.393927
Dusal.1144s00001.1.p	903.784902	974.2474304	915.5803541	821.8708471	1000.078077	1100.634703	966.8926245	969.289126	1046.054956	1243.750158	1140.400497	1302.646649	1843.966443	1689.726334	1591.269854	2696.415989	3281.815143	3060.785199	2943.958935	3110.218184	2457.290278	2533.669259	3385.077668	3287.978302
Dusal.1142s00001.1.p	2828.371067	3498.617325	1809.84561	1862.005867	2688.309687	4042.041068	1544.582949	1518.990035	2241.093496	1789.466086	1605.761755	1645.56953	3162.213753	2635.931718	3046.033715	1534.604536	2181.401838	2129.672549	2002.700023	2072.424121	1038.000727	1318.415844	2151.717911	2420.673203
Dusal.1141s00002.1.p	10094.80168	10137.82109	10485.09057	10444.80988	10487.38306	10075.85875	8980.180814	8797.231797	8202.550121	1382.918677	1503.134557	1444.188643	2518.010341	2099.231615	2368.378967	2639.712834	1428.691943	1416.479882	1379.570465	1306.734598	3114.00218	2575.965855	1431.306385	1337.016285
Dusal.1141s00002.1.p	10094.80168	10137.82109	10485.09057	10444.80988	10487.38306	10075.85875	8980.180814	8797.231797	8202.550121	1382.918677	1503.134557	1444.188643	2518.010341	2099.231615	2368.378967	2639.712834	1428.691943	1416.479882	1379.570465	1306.734598	3114.00218	2575.965855	1431.306385	1337.016285
Dusal.1141s00002.1.p	10094.80168	10137.82109	10485.09057	10444.80988	10487.38306	10075.85875	8980.180814	8797.231797	8202.550121	4550.92018	4262.567567	4203.682163	6646.529213	6556.220906	5996.513236	1423.611126	1291.747304	1337.236252	1176.57364	1112.675546	1614.667797	1504.108216	1289.50808	1238.32949
Dusal.1141s00002.1.p	10094.80168	10137.82109	10485.09057	10444.80988	10487.38306	10075.85875	8980.180814	8797.231797	8202.550121	4550.92018	4262.567567	4203.682163	6646.529213	6556.220906	5996.513236	1423.611126	1291.747304	1337.236252	1176.57364	1112.675546	1614.667797	1504.108216	1289.50808	1238.32949
Dusal.1141s00002.1.p	10094.80168	10137.82109	10485.09057	10444.80988	10487.38306	10075.85875	8980.180814	8797.231797	8202.550121	4550.92018	4262.567567	4203.682163	6646.529213	6556.220906	5996.513236	2639.712834	1428.691943	1416.479882	1379.570465	1306.734598	3114.00218	2575.965855	1431.306385	1337.016285
Dusal.1141s00002.1.p	10094.80168	10137.82109	10485.09057	10444.80988	10487.38306	10075.85875	8980.180814	8797.231797	8202.550121	4550.92018	4262.567567	4203.682163	6646.529213	6556.220906	5996.513236	2639.712834	1428.691943	1416.479882	1379.570465	1306.734598	3114.00218	2575.965855	1431.306385	1337.016285
Dusal.1141s00002.1.p	10094.80168	10137.82109	10485.09057	10444.80988	10487.38306	10075.85875	8980.180814	8797.231797	8202.550121	1382.918677	1503.134557	1444.188643	2518.010341	2099.231615	2368.378967	1423.611126	1291.747304	1337.236252	1176.57364	1112.675546	1614.667797	1504.108216	1289.50808	1238.32949
Dusal.1141s00002.1.p	10094.80168	10137.82109	10485.09057	10444.80988	10487.38306	10075.85875	8980.180814	8797.231797	8202.550121	1382.918677	1503.134557	1444.188643	2518.010341	2099.231615	2368.378967	1423.611126	1291.747304	1337.236252	1176.57364	1112.675546	1614.667797	1504.108216	1289.50808	1238.32949
Dusal.1139s00001.1.p	508.9736027	616.2165424	622.0133199	521.5161662	526.9125377	585.9417596	573.6149079	553.7354112	610.7270347	1142.935167	1006.808197	963.1760115	689.8418013	690.7816349	718.6065455	937.4117331	745.9112252	695.362851	641.3083787	677.0973463	992.3837794	1137.881593	571.9515543	671.8293326
Dusal.1127s00001.1.p	1699.115616	1386.739355	1620.916331	1553.925021	1486.680366	1640.84961	1566.997741	1508.90378	1357.7582	9414.147668	9608.913729	9463.750918	9562.997795	8820.9092	8248.86211	15330.36151	15101.7886	14545.16824	15008.63593	15389.7266	12892.38216	13803.13301	15737.70857	16549.96524
Dusal.1125s00002.1.p	822.9199371	785.6508781	690.802955	652.8609784	755.3372809	1083.62006	712.1790775	638.459955	586.4247478	525.991256	522.8678771	504.0275903	825.8793066	834.5221248	657.1788489	8386.034694	472.9931858	298.1541569	407.0035852	387.0634363	8359.09043	10046.98897	513.899899	426.0612575
Dusal.1125s00002.1.p	822.9199371	785.6508781	690.802955	652.8609784	755.3372809	1083.62006	712.1790775	638.459955	586.4247478	525.991256	522.8678771	504.0275903	825.8793066	834.5221248	657.1788489	761.2700175	1956.074489	1547.231871	1681.540867	1649.501946	528.4680317	609.689956	2060.357928	1951.910928
Dusal.1124s00001.1.p	567.9574595	548.6445157	507.6868842	515.7215421	551.8665013	518.9466038	658.1798055	735.288005	563.1790821	504.0749537	469.7848439	542.0022717	633.6714765	752.8278895	637.6779929	611.6702042	872.1722399	776.5875715	802.8978914	739.3228034	739.3388261	700.4728936	835.5631692	743.9466056
Dusal.1123s00001.1.p	1058.855364	1131.579314	1296.345517	1334.695077	1115.250216	1178.26401	1169.644608	1151.850345	1210.887858	14607.21551	13489.28346	13736.47796	18430.01016	15908.65969	17845.23337	10754.29625	7736.886485	7010.089596	7175.5843	7007.219266	10963.55992	10779.44222	7801.7618	8136.915999
Dusal.1123s00001.1.p	5650.082666	6766.279514	6397.436061	6306.482528	5749.009292	7938.394257	5689.281786	5581.733635	7694.31534	14607.21551	13489.28346	13736.47796	18430.01016	15908.65969	17845.23337	10754.29625	7736.886485	7010.089596	7175.5843	7007.219266	10963.55992	10779.44222	7801.7618	8136.915999
Dusal.1122s00002.1.p	1545.947859	1014.588939	1332.193637	1248.741487	1393.582887	1213.356711	1047.382105	1012.660023	890.731644	908.4307318	717.5056656	743.3831582	2022.131692	2352.587155	1988.112274	1797.610659	2677.70475	2871.591033	2856.094638	3025.844683	1276.413829	1495.855222	2665.61781	2511.768705
Dusal.1119s00001.1.p	390.0545367	608.1482407	371.0764821	390.171354	382.9473635	409.4148411	579.728033	525.4938966	661.4448507	1572.494693	1356.271499	1626.006815	896.9698739	624.5989633	681.554919	2540.783925	3986.934348	3858.174223	3857.949616	3777.823512	2576.927177	2365.514499	4282.499159	3925.646821
Dusal.1116s00002.1.p	689.7305831	654.5409755	517.3755651	610.3670686	657.4409624	615.7173844	558.3320951	561.8044154	483.9324946	2652.968398	2718.736018	2707.709863	3973.172817	3883.061436	3352.197155	649.0701576	345.7609325	380.3694228	322.169091	403.9381365	560.3138251	642.7019333	316.9049377	314.0897021
Dusal.1116s00002.1.p	689.7305831	654.5409755	517.3755651	610.3670686	657.4409624	615.7173844	558.3320951	561.8044154	483.9324946	2652.968398	2718.736018	2707.709863	3973.172817	3883.061436	3352.197155	2277.777802	1662.76044	1556.146779	1551.259322	1690.634028	2698.285471	2680.159908	1625.446347	1772.566657
Dusal.1113s00003.1.p	271.1354706	374.1674914	147.2679511	141.9682897	280.2522059	237.1415833	213.9593795	211.8113595	220.833824	333.1277955	279.5706416	382.0483104	522.2084882	506.7110795	502.1470433	737.1410154	1403.43974	1145.07045	1356.341972	1296.187911	408.831132	634.448939	1644.479677	1533.440963
Dusal.1108s00001.1.p	412.8869973	421.5687639	408.862338	444.2545119	404.0622557	386.0197073	514.521365	585.0028024	420.5352246	1697.417616	1729.622165	1583.429142	1091.810688	1040.308869	1088.147768	720.2507139	915.8779758	872.6704726	819.0568427	728.7761157	810.7766871	729.3583738	935.4881495	752.486809
Dusal.1108s00001.1.p	781.0604259	628.3189949	796.4095778	817.0419937	727.5040139	729.5028078	609.2748045	609.2098149	591.7078537	1697.417616	1729.622165	1583.429142	1091.810688	1040.308869	1088.147768	720.2507139	915.8779758	872.6704726	819.0568427	728.7761157	810.7766871	729.3583738	935.4881495	752.486809
Dusal.1107s00002.1.p	835.28752	944.9998367	949.4907375	847.9466554	769.7337983	1120.839591	951.6098117	941.0476114	1065.074137	1827.819615	1986.190159	1739.93086	1533.274334	1206.799653	1510.341301	1644.391496	1806.503749	1719.586765	1737.087262	1738.094123	1993.37453	1872.398088	1884.29963	1861.764337
Dusal.1106s00003.1.p	2928.263083	3497.608787	2456.080632	2642.348575	3140.360334	2840.381924	3303.125278	3202.38603	3660.135723	3864.939917	4376.696088	4071.346151	3077.958266	2685.568721	3156.213552	2667.461187	3714.987548	3300.497179	3299.455863	3264.199824	3099.370329	2899.895882	3797.149254	3886.74145
Dusal.1104s00005.1.p	903.784902	843.1375277	1320.56722	1335.660848	910.8196691	1077.239569	1003.571375	954.1597431	998.507003	8438.872214	9146.206622	8397.007594	7295.998593	7023.636024	7353.772817	4127.265816	5004.792375	4074.113114	4219.506151	3757.784805	5125.45135	4637.151188	5137.095657	5202.881682
Dusal.1100s00001.1.p	408.1302347	401.3980096	419.5198871	460.6726135	381.9875957	389.2099528	528.7853236	503.3041351	488.1589793	574.2071212	598.0688409	652.4740723	806.5707575	887.2614412	1035.495456	704.5668625	535.1524546	461.5941433	544.354671	472.4916062	802.1697159	791.2558313	437.7665807	534.237167
Dusal.1100s00001.1.p	305.3841616	239.0234379	294.5359023	323.5331772	342.6371147	224.3806012	259.807818	262.2426355	259.9288071	574.2071212	598.0688409	652.4740723	806.5707575	887.2614412	1035.495456	704.5668625	535.1524546	461.5941433	544.354671	472.4916062	802.1697159	791.2558313	437.7665807	534.237167
Dusal.1096s00001.1.p	1144.477092	1045.853608	1298.283253	1396.504401	936.7334004	1230.371354	1094.249398	1094.358691	1079.866833	1397.164274	1142.169931	1345.224322	652.1023643	786.9533296	754.6831292	798.6699708	571.0882818	546.7810452	606.9706072	644.4026146	763.4383455	760.3071025	640.4715408	517.1567603
Dusal.1096s00001.1.p	505.1681926	351.9796617	618.1378475	697.2864296	435.734594	534.8978314	501.2762605	487.1661268	477.5927676	1397.164274	1142.169931	1345.224322	652.1023643	786.9533296	754.6831292	798.6699708	571.0882818	546.7810452	606.9706072	644.4026146	763.4383455	760.3071025	640.4715408	517.1567603
Dusal.1093s00002.1.p	772.4982531	1011.563326	1105.478502	984.120321	699.6707468	1135.727403	840.5547052	761.5122686	1088.319802	3123.073083	2992.998356	3003.452079	2614.553087	2495.29354	2470.758462	1947.210473	2455.291116	2081.135826	2055.216615	1828.795636	2595.001817	2192.201619	2389.63453	2388.410212
Dusal.1093s00001.1.p	632.6494314	707.9934742	677.2388016	673.1421626	554.7458048	736.946714	604.1805335	621.3133211	685.7471375	904.0474713	982.0361144	960.8745157	1042.661654	1117.866688	966.2674174	826.4183233	567.2033275	533.9039554	548.3944088	585.3411639	823.6871439	839.7421729	484.3982382	541.8284589
Dusal.1093s00001.1.p	261.6219453	212.8014574	314.8821323	334.1566546	265.8556884	315.834306	307.6939648	251.1477548	274.7215035	904.0474713	982.0361144	960.8745157	1042.661654	1117.866688	966.2674174	826.4183233	567.2033275	533.9039554	548.3944088	585.3411639	823.6871439	839.7421729	484.3982382	541.8284589
Dusal.1091s00001.1.p	452.8438035	532.5079122	216.0575862	243.3742109	421.3380766	340.2928549	473.7671975	528.5197732	458.5735866	1193.342662	1278.416383	1199.079336	685.4534947	495.3359328	535.2984986	2082.332885	2049.313392	1885.998388	1904.736381	1952.191882	2024.359626	2015.793865	1822.441309	2071.473776
Dusal.1090s00001.1.p	2150.056714	2158.270705	3019.961866	3102.055418	2143.161561	2707.455027	2380.043383	2438.856511	2485.172985	4612.285826	4609.376717	4102.416345	6156.794193	6163.261293	6398.230871	4381.826789	3344.945651	3494.644072	3114.637858	3143.967585	4796.66505	4454.553689	3342.252677	3472.06713
Dusal.1089s00001.1.p	1271.006978	533.51645	854.5416638	876.9197757	1326.399139	574.2441927	661.2363681	588.0286789	531.4804471	5234.708813	4852.673953	5018.411692	5050.063263	5214.987702	6018.93922	693.7088115	509.9002516	679.5141251	706.9541182	707.6827405	630.0302919	618.9745746	520.5615644	587.3762103
Dusal.1089s00001.1.p	986.552572	671.6861166	734.4020194	853.7412794	995.2792379	538.0880769	710.1413691	753.4432644	610.7270347	5234.708813	4852.673953	5018.411692	5050.063263	5214.987702	6018.93922	693.7088115	509.9002516	679.5141251	706.9541182	707.6827405	630.0302919	618.9745746	520.5615644	587.3762103
Dusal.1082s00004.1.p	11664.53335	7773.808689	17280.73142	17030.40014	11362.69132	9955.692837	12513.56714	13002.1916	6685.242125	5521.812373	4925.220765	4879.171193	4802.562769	4474.569063	4382.817398	1599.752842	1090.700919	1018.280642	989.7357655	915.4524869	1941.732703	1610.365518	1086.80312	977.3788313
Dusal.1082s00003.1.p	1570.683024	1145.698842	1353.508735	1183.069081	1453.088492	1707.844766	1347.944091	1170.005605	1109.452226	2199.300939	2318.843834	2334.867536	2958.596326	2749.683184	2757.421046	1869.997666	1579.233922	1556.146779	1512.881813	1434.349519	1975.29989	1915.726309	1597.848019	1653.00381
Dusal.1082s00002.1.p	488.9951996	550.6615911	510.5934885	506.0638353	482.7632176	539.151492	545.0869906	534.5715263	644.538912	1142.935167	1332.384134	1116.225485	915.4007617	998.9446995	827.8113394	488.6122933	348.6746483	368.4828783	340.3479112	386.0087675	537.0750029	509.6223998	369.2465941	343.5059582
Dusal.1073s00003.1.p	829.5794048	669.6690412	614.2623751	659.6213731	802.3659045	722.0589016	718.2922026	693.9343587	725.8987419	1385.110308	1363.349236	1429.22892	1144.470368	1008.251638	1099.848281	1223.340408	945.015133	947.9519208	980.6463554	940.7645373	1260.060584	1429.831267	994.4914713	1080.810183
Dusal.1071s00003.1.p	1425.126088	1673.164065	1639.324824	1744.181845	1517.392937	2215.093803	1690.279098	1807.456934	2066.751003	6529.962281	6284.146415	6117.375958	7619.855622	5520.048454	6952.055182	5120.174254	8524.560969	7327.064115	7666.412445	7220.262357	6536.13393	5909.143939	8231.915049	7842.753438
Dusal.1071s00002.1.p	256.8651827	258.1856544	220.9019267	211.5037785	214.0282257	288.1855115	193.5822957	197.6906022	283.1744728	688.1718933	646.728288	599.5396679	975.0817318	1082.707143	996.4937442	395.7156351	582.7431447	598.2894046	566.573229	568.4664637	440.6769255	435.3454508	660.4565369	636.7196076
Dusal.1070s00001.1.p	329.1679748	428.6285279	321.664209	316.7727824	305.2061694	340.2928549	419.7679255	431.6917231	417.3653611	1289.774392	1192.598813	1178.365873	1123.406496	1128.20773	981.8681022	792.6377203	916.8492144	911.3017421	1132.136524	942.8738748	767.7418311	879.9755203	918.3581529	841.6844887
Dusal.1064s00006.1.p	539.4168836	634.3702212	353.6368563	367.9586284	478.9241463	542.3417376	412.6359462	434.7175997	591.7078537	524.8954409	523.7525944	504.0275903	911.0124551	1019.626784	926.2906624	898.8053297	867.3160471	819.1810225	763.5104477	756.1975036	852.0901488	876.8806474	843.176501	724.0194644
Dusal.1064s00006.1.p	539.4168836	634.3702212	353.6368563	367.9586284	478.9241463	542.3417376	412.6359462	434.7175997	591.7078537	524.8954409	523.7525944	504.0275903	911.0124551	1019.626784	926.2906624	898.8053297	867.3160471	819.1810225	763.5104477	756.1975036	852.0901488	876.8806474	843.176501	724.0194644
Dusal.1064s00006.1.p	313.9463344	290.4588612	399.173657	369.8901697	343.5968825	358.3709129	404.4851127	365.1224387	413.1388764	1036.6411	973.1889422	1121.979225	3013.888989	3212.961886	3042.133544	898.8053297	867.3160471	819.1810225	763.5104477	756.1975036	852.0901488	876.8806474	843.176501	724.0194644
Dusal.1064s00006.1.p	313.9463344	290.4588612	399.173657	369.8901697	343.5968825	358.3709129	404.4851127	365.1224387	413.1388764	1036.6411	973.1889422	1121.979225	3013.888989	3212.961886	3042.133544	898.8053297	867.3160471	819.1810225	763.5104477	756.1975036	852.0901488	876.8806474	843.176501	724.0194644
Dusal.1064s00006.1.p	539.4168836	634.3702212	353.6368563	367.9586284	478.9241463	542.3417376	412.6359462	434.7175997	591.7078537	1036.6411	973.1889422	1121.979225	3013.888989	3212.961886	3042.133544	898.8053297	867.3160471	819.1810225	763.5104477	756.1975036	852.0901488	876.8806474	843.176501	724.0194644
Dusal.1064s00006.1.p	539.4168836	634.3702212	353.6368563	367.9586284	478.9241463	542.3417376	412.6359462	434.7175997	591.7078537	1036.6411	973.1889422	1121.979225	3013.888989	3212.961886	3042.133544	898.8053297	867.3160471	819.1810225	763.5104477	756.1975036	852.0901488	876.8806474	843.176501	724.0194644
Dusal.1064s00006.1.p	313.9463344	290.4588612	399.173657	369.8901697	343.5968825	358.3709129	404.4851127	365.1224387	413.1388764	524.8954409	523.7525944	504.0275903	911.0124551	1019.626784	926.2906624	898.8053297	867.3160471	819.1810225	763.5104477	756.1975036	852.0901488	876.8806474	843.176501	724.0194644
Dusal.1064s00006.1.p	313.9463344	290.4588612	399.173657	369.8901697	343.5968825	358.3709129	404.4851127	365.1224387	413.1388764	524.8954409	523.7525944	504.0275903	911.0124551	1019.626784	926.2906624	898.8053297	867.3160471	819.1810225	763.5104477	756.1975036	852.0901488	876.8806474	843.176501	724.0194644
Dusal.1063s00004.1.p	607.9142657	773.5484256	718.9001299	768.7534598	571.0618578	626.3515361	642.8969927	710.072367	677.2941682	3604.135919	3812.246502	3382.048146	3421.123844	3378.418565	3559.881272	1563.559339	1208.220787	908.330106	1047.302029	1051.504757	2002.842198	2020.951986	1104.884783	1012.488556
Dusal.1060s00004.1.p	574.6169272	618.2336178	508.6557523	487.7141924	570.10209	755.0247719	550.1812616	573.9079216	543.10328	530.3745165	485.7097539	506.3290861	1027.741411	962.751051	833.6615962	2340.513208	1482.110065	1458.082787	1541.159978	1436.458856	2510.653499	2494.467536	1519.811368	1548.623546
Dusal.1059s00003.1.p	435.719458	413.5004622	445.6793258	461.6383841	429.0162193	430.6831445	436.0695925	409.5019616	372.987272	871.1730178	813.9398426	787.1115793	362.4741271	311.2653774	378.3166074	407.7801362	340.9047397	286.2676125	314.0896154	351.2046983	494.0401469	494.1480354	412.0715857	355.8418075
Dusal.1059s00001.1.p	621.2332011	427.6199901	697.5850317	667.3475386	631.527231	506.1856217	592.9731375	560.7957898	467.0265559	936.9219248	835.1730559	953.9700281	902.2358419	891.3978582	836.5867246	1433.262727	1090.700919	1148.042086	1335.133349	1202.322391	1362.483541	1289.530364	1059.204792	1140.591607
Dusal.1058s00003.1.p	1212.023121	1176.963511	1064.786041	987.017633	1181.474197	1084.683475	1226.700442	1110.496699	1038.658607	1137.456091	1143.054648	1210.586815	1678.966114	1881.03562	1640.021994	1070.121245	1207.249548	1094.552636	1138.19613	1180.174347	978.6126255	1074.952511	1161.984772	1202.270854
Dusal.1055s00001.1.p	363.4166659	383.2443308	339.1038348	366.9928577	357.0336321	307.3269846	336.2218821	349.9930559	342.3452582	386.8227362	320.2676337	373.993075	430.9317105	594.6099402	434.86909	592.3670025	565.2608504	530.9323193	594.8513937	563.1931198	666.1795709	658.1762977	571.9515543	605.4055285
Dusal.1052s00002.1.p	1030.314788	1192.091576	853.5727957	882.7143998	1135.405341	981.5322035	1056.551793	1099.401818	1161.226663	2105.060839	2010.962242	2067.894018	2358.27598	2451.861162	2239.673318	1301.759665	1914.31123	2041.514011	2094.604059	2140.97759	1198.090391	1244.138895	1946.157951	1950.013105
Dusal.1050s00002.1.p	343.4382628	450.8163575	311.0066599	304.2177636	413.659934	356.2440825	401.4285501	435.7262252	401.5160435	975.2754539	1020.963672	1035.673131	778.4855951	787.9874338	736.1573159	443.9736394	633.2475506	532.91341	592.8315248	647.5666209	578.3884647	558.1087415	551.9665582	543.7262819
Dusal.1048s00004.1.p	309.1895717	377.1931045	349.7613839	369.8901697	358.9531678	439.1904659	498.219698	499.269633	320.1562137	42671.04065	37206.7827	43430.37736	22031.93224	17075.12927	17906.66107	39448.5056	49336.97711	44729.06681	47462.87963	47745.9096	36036.52772	36427.68534	51481.34988	47417.10699
Dusal.1047s00003.1.p	3238.404007	3130.50106	2499.679697	2169.120943	2994.475624	3198.752836	2267.969423	2242.174534	2228.414042	2299.020115	2152.516997	2272.727148	1258.56634	992.7400741	957.4920321	2494.938821	4878.53136	4449.52981	4346.757892	4387.422057	2141.414435	2368.609372	4846.837381	4625.943498
Dusal.1046s00001.1.p	549.8817614	497.2090923	610.3869027	579.4624069	518.2746273	581.6880989	506.3705315	513.3903903	538.8767953	1049.790882	998.8457416	1073.647812	1255.933356	1354.676559	1109.598709	789.01837	925.5903615	786.4930252	890.7621889	821.5869669	853.8115431	871.722526	970.6998093	950.8093097
Dusal.1044s00002.1.p	487.0924946	436.6968296	463.1189516	366.027087	481.8034498	410.4782563	424.8621964	378.2345705	339.1753947	631.1895073	479.5167333	646.7203327	466.0381635	541.8706238	343.2150665	408.9865863	609.9378248	660.693763	604.9507383	677.0973463	350.3037279	394.0804792	715.6531927	670.8804211
Dusal.1041s00003.1.p	4706.340958	4773.408994	4380.252678	4177.923953	4677.908395	4121.797205	5523.208554	5610.983775	4995.704879	3475.92555	3606.992107	3743.382993	1099.70964	768.3394532	845.3621098	793.8441704	1125.665508	1103.467544	1037.202685	1122.167565	911.4782501	923.3037405	1150.564774	1104.532971
Dusal.1037s00001.1.p	393.8599468	455.8590461	393.3604484	451.0149067	367.5910782	400.9075197	460.522093	473.0453695	385.666726	1294.157653	1315.574506	1308.400388	1861.51967	1904.820017	1729.725932	1267.979062	946.9576102	1037.101004	950.3483218	953.4205624	1254.035704	1349.364573	849.8381664	884.3855056
Dusal.1035s00002.1.p	4091.767225	4214.679101	3240.863793	3157.104347	4124.122358	3885.719037	4534.919991	4389.538269	4614.264637	11931.23499	12031.26948	12222.09369	4412.00348	3825.151598	4129.306269	2849.635153	3685.85039	3542.19025	3543.860001	3546.851052	3693.251342	3375.47468	3641.075951	3747.251461
Dusal.1029s00008.1.p	1681.99127	2064.476698	1591.850288	1663.057108	1640.243219	1720.605748	1767.712016	1827.629445	1845.917179	11023.90007	12599.25793	11149.59663	7654.962075	7384.538405	7032.008692	3689.324427	2332.915056	2339.668168	2398.59433	2363.5127	3943.714204	3571.483296	2396.296196	2520.308909
Dusal.1027s00005.1.p	1702.921026	1627.779868	1365.135152	1423.54598	1728.541859	1591.932512	1929.709832	1977.914647	1861.766497	2096.294318	2192.329272	2121.97917	1607.875547	1566.667929	1502.540959	2593.86773	2937.025449	3097.435378	3216.641238	3038.500708	2748.205904	2799.828326	2982.522747	3032.721112
Dusal.1025s00004.1.p	870.4875635	1555.165153	720.837866	712.7387604	875.3082594	1163.376198	1057.570647	989.4616364	1447.570999	2881.993757	3125.705939	3100.114904	2008.089111	1912.058747	1981.286975	3668.814775	4463.812489	4002.793848	4025.598736	4227.112405	3996.216728	3857.243224	4369.100808	4052.80096
Dusal.1019s00001.1.p	957.0606436	983.3242698	927.2067712	963.8391367	990.4803988	1035.766377	905.7613732	902.7198416	878.05219	1010.341538	1080.239726	990.7939617	1100.587301	1003.081117	1102.77341	1106.314748	923.6478844	967.7628283	913.9906814	929.1631809	1147.309261	1191.526056	934.536483	891.9767975
Dusal.1014s00004.1.p	3001.517227	7544.870628	3548.963849	3714.354028	3391.819505	5749.885833	6661.268682	7774.485518	10507.04089	109754.6505	109822.6027	114269.2687	90754.56929	74924.98888	75054.89477	133960.6005	146573.4982	143781.6229	146684.9001	144969.4949	122414.3693	120793.9199	151555.7419	143603.5198
Dusal.1014s00004.1.p	3001.517227	7544.870628	3548.963849	3714.354028	3391.819505	5749.885833	6661.268682	7774.485518	10507.04089	109754.6505	109822.6027	114269.2687	90754.56929	74924.98888	75054.89477	133960.6005	146573.4982	143781.6229	146684.9001	144969.4949	122414.3693	120793.9199	151555.7419	143603.5198
Dusal.1014s00004.1.p	58828.7863	70432.2397	54934.82124	57154.30873	60957.73408	97068.53687	73742.62842	80634.5673	126315.8907	109754.6505	109822.6027	114269.2687	90754.56929	74924.98888	75054.89477	133960.6005	146573.4982	143781.6229	146684.9001	144969.4949	122414.3693	120793.9199	151555.7419	143603.5198
Dusal.1014s00004.1.p	58828.7863	70432.2397	54934.82124	57154.30873	60957.73408	97068.53687	73742.62842	80634.5673	126315.8907	109754.6505	109822.6027	114269.2687	90754.56929	74924.98888	75054.89477	133960.6005	146573.4982	143781.6229	146684.9001	144969.4949	122414.3693	120793.9199	151555.7419	143603.5198
Dusal.1013s00001.1.p	1543.093801	1874.871608	1187.83229	1283.509231	1612.409952	1418.595839	2098.839627	2126.182599	1780.406667	2553.249222	2526.752381	2575.373852	1228.725855	1228.515842	1120.32418	1562.352889	1217.933172	1191.626082	1333.11348	1040.95807	1020.786784	920.2088676	1187.679767	725.9172873
Dusal.1005s00005.1.p	357.7085507	382.2357931	478.6208412	518.6188541	388.7059705	596.5759113	366.7875077	377.225945	450.1206172	964.3173028	938.6849706	878.0206652	1017.209475	1114.764375	961.3922033	1339.159619	1382.072492	1369.924249	1333.11348	1347.86668	1490.727412	1526.803951	1306.638077	1420.520496
Dusal.1005s00002.1.p	377.6869538	282.3905595	285.8160894	288.7654328	422.2978445	247.775735	236.3741716	240.0528741	239.853005	612.5606503	666.1920668	653.6248202	510.798891	556.3480832	539.1986698	680.4378603	1158.687619	1337.236252	1325.034004	1147.479615	584.4133445	615.8797018	1209.568096	1178.548067
Dusal.1002s00003.1.p	583.1790999	615.2080047	472.8076326	426.8706397	559.5446439	587.0051748	465.616364	528.5197732	779.7864214	2173.001377	2182.597382	2436.133353	3581.735866	3178.836446	3098.686027	1382.591823	2997.242241	2642.775052	2684.40578	3053.266071	1175.712266	1270.961127	3485.954315	2917.902822
Dusal.1000s00005.1.p	4275.378263	3760.83713	4333.747009	4112.251547	3917.772275	3747.475065	4399.412384	4418.788409	3818.628898	932.5386644	827.2106009	902.1863716	514.3095363	600.8145657	517.7477282	2105.255437	2298.921706	2096.984552	1972.40199	1898.403775	2241.255301	2128.240913	2419.136191	2769.87263
Dusal.0999s00001.1.p	873.3416211	701.942248	1041.533207	1104.841656	845.5554567	962.3907304	726.4430361	773.6157748	686.8037587	510.6498444	633.4575297	615.6501388	684.5758333	755.9302022	756.6332148	1820.533211	1392.756116	1421.432609	1514.901682	1508.176332	1922.797366	1743.445052	1378.964729	1281.030507
Dusal.0999s00001.1.p	873.3416211	701.942248	1041.533207	1104.841656	845.5554567	962.3907304	726.4430361	773.6157748	686.8037587	1021.299689	1110.320111	1139.240444	1144.470368	1130.275939	1328.98334	1820.533211	1392.756116	1421.432609	1514.901682	1508.176332	1922.797366	1743.445052	1378.964729	1281.030507
Dusal.0998s00001.1.p	837.190225	658.5751263	640.4218138	587.1885723	746.6993704	755.0247719	652.0666804	626.3564487	682.577274	1831.10706	1523.483053	1855.005652	2290.696058	2003.05992	1994.937574	945.8568839	1441.318045	1226.29517	1519.951354	1417.474818	848.6473604	903.702879	1516.956369	1233.584933
Dusal.0996s00002.1.p	322.5085071	238.0149002	409.8312061	430.7337224	300.4073303	298.8196632	309.7316732	260.2253845	251.4758378	2576.26134	2462.168024	2239.355458	3493.969734	3156.086152	3123.062097	860.1989263	666.2696621	628.9963111	649.3878543	700.3000591	952.7917119	898.5447575	608.1148805	763.8737468
Dusal.0996s00001.1.p	318.703097	317.6893795	234.4660801	253.0319177	368.5508461	202.0488826	329.0899027	287.4582736	288.4575787	1644.81849	1631.418554	1515.535015	2497.82413	2546.998753	2201.646648	533.2509473	435.1148814	498.244322	482.7486693	532.6077257	576.6670704	501.3694055	480.5915722	476.3535663
Dusal.0988s00002.1.p	504.2168401	636.3872966	641.3906819	568.8389294	508.676949	648.6832547	547.124699	550.7095346	600.160823	915.0056225	917.4517573	997.6984492	559.0702639	566.6891256	533.348413	306.4383272	557.4909418	485.3672322	582.7321803	606.4345391	292.6370208	287.8231772	594.7915498	517.1567603
Dusal.0988s00001.1.p	280.6489959	288.4417858	560.9746296	559.1812226	293.6889555	460.4587693	404.4851127	388.3208257	342.3452582	852.5441608	903.2962818	942.4625489	916.2784231	989.6377614	1026.720071	1003.766489	628.3913577	790.4552067	775.6296611	742.4868097	765.1597397	932.5883591	683.2965324	697.4499427
Dusal.0988s00001.1.p	280.6489959	288.4417858	560.9746296	559.1812226	293.6889555	460.4587693	404.4851127	388.3208257	342.3452582	852.5441608	903.2962818	942.4625489	916.2784231	989.6377614	1026.720071	1003.766489	628.3913577	790.4552067	775.6296611	742.4868097	765.1597397	932.5883591	683.2965324	697.4499427
Dusal.0988s00001.1.p	280.6489959	288.4417858	560.9746296	559.1812226	293.6889555	460.4587693	404.4851127	388.3208257	342.3452582	852.5441608	903.2962818	942.4625489	916.2784231	989.6377614	1026.720071	644.2443571	485.6192873	636.9206741	560.5136223	616.9812268	515.5575749	522.0018913	427.2982494	517.1567603
Dusal.0988s00001.1.p	280.6489959	288.4417858	560.9746296	559.1812226	293.6889555	460.4587693	404.4851127	388.3208257	342.3452582	852.5441608	903.2962818	942.4625489	916.2784231	989.6377614	1026.720071	644.2443571	485.6192873	636.9206741	560.5136223	616.9812268	515.5575749	522.0018913	427.2982494	517.1567603
Dusal.0988s00001.1.p	280.6489959	288.4417858	560.9746296	559.1812226	293.6889555	460.4587693	404.4851127	388.3208257	342.3452582	751.7291701	663.5379151	661.6800557	688.0864786	848.9995842	722.5067167	1003.766489	628.3913577	790.4552067	775.6296611	742.4868097	765.1597397	932.5883591	683.2965324	697.4499427
Dusal.0988s00001.1.p	280.6489959	288.4417858	560.9746296	559.1812226	293.6889555	460.4587693	404.4851127	388.3208257	342.3452582	751.7291701	663.5379151	661.6800557	688.0864786	848.9995842	722.5067167	1003.766489	628.3913577	790.4552067	775.6296611	742.4868097	765.1597397	932.5883591	683.2965324	697.4499427
Dusal.0988s00001.1.p	280.6489959	288.4417858	560.9746296	559.1812226	293.6889555	460.4587693	404.4851127	388.3208257	342.3452582	751.7291701	663.5379151	661.6800557	688.0864786	848.9995842	722.5067167	644.2443571	485.6192873	636.9206741	560.5136223	616.9812268	515.5575749	522.0018913	427.2982494	517.1567603
Dusal.0988s00001.1.p	280.6489959	288.4417858	560.9746296	559.1812226	293.6889555	460.4587693	404.4851127	388.3208257	342.3452582	751.7291701	663.5379151	661.6800557	688.0864786	848.9995842	722.5067167	644.2443571	485.6192873	636.9206741	560.5136223	616.9812268	515.5575749	522.0018913	427.2982494	517.1567603
Dusal.0984s00003.1.p	1012.23909	795.7362552	1327.349296	1269.988442	1061.503218	946.4395028	1566.997741	1506.886529	1105.225741	3317.032358	3691.040243	3447.640777	1727.237487	1462.223401	1508.391216	2025.62973	1472.397679	1486.808603	1398.75922	1333.101317	2574.345086	2061.185334	1534.086365	1287.672887
Dusal.0983s00004.1.p	4792.914038	4819.801728	4299.836626	3451.664404	4714.379573	3827.231203	5960.297	4734.488197	4392.374192	8462.980147	9212.560414	8182.96848	3651.071111	3591.444039	3836.793428	1310.204816	2374.678315	3100.407014	2964.157624	2985.76727	818.5229612	1098.67987	2513.351173	2255.562604
Dusal.0983s00004.1.p	4792.914038	4819.801728	4299.836626	3451.664404	4714.379573	3827.231203	5960.297	4734.488197	4392.374192	8462.980147	9212.560414	8182.96848	3651.071111	3591.444039	3836.793428	615.2895546	1207.249548	1552.184598	1456.325483	1564.073777	405.3883435	641.6703091	1489.358041	1310.446763
Dusal.0980s00002.1.p	1066.466184	1091.237805	916.5492222	1013.093441	1031.750415	887.9516684	1128.89044	1113.522576	958.3553987	1762.070708	1746.431793	1821.633962	2381.972835	2504.600479	2279.650072	1182.321105	1324.769416	1372.895885	1353.312169	1284.586554	1172.269477	1252.391889	1402.756391	1425.265053
Dusal.0971s00005.1.p	292.0652262	219.8612213	329.4151538	343.8143614	260.0970815	455.1416935	241.4684426	263.2512611	248.3059743	604.8899445	679.4628251	635.2128535	1057.581896	967.9215722	917.5152772	717.8378137	484.6480487	495.2726859	434.2718155	421.8675055	721.2641866	675.7139107	462.5099091	536.13499
Dusal.0971s00005.1.p	292.0652262	219.8612213	329.4151538	343.8143614	260.0970815	455.1416935	241.4684426	263.2512611	248.3059743	604.8899445	679.4628251	635.2128535	1057.581896	967.9215722	917.5152772	674.4056098	506.0152973	458.6225072	529.2056542	523.1157068	676.5079363	659.207922	503.4315677	472.5579204
Dusal.0971s00002.1.p	947.5471183	899.6156396	1033.782262	964.8049074	951.1299178	933.6785207	822.2153298	846.2368124	828.3909951	1650.297566	1465.976434	1492.520056	1331.41223	1325.721641	1387.485908	2897.893157	2621.372913	2927.061574	3255.018747	3349.627994	2926.370208	2799.828326	2843.579441	2614.251146
Dusal.0969s00003.1.p	760.1306702	844.1460654	566.7878382	561.112764	700.6305147	655.0637458	697.9151188	634.4254529	663.558093	2593.794381	2937.261171	2735.327813	2671.601073	2506.668687	2479.533847	2111.287687	1639.450714	1510.581692	1425.017515	1465.989582	2358.310109	2305.680291	1762.48632	1830.450258
Dusal.0969s00001.1.p	698.2927559	1401.867421	719.868998	777.4453959	680.4753903	1126.156667	1127.871586	1116.548452	1094.659529	2468.871458	1947.262602	2375.143713	2816.415191	2833.445628	2755.47096	3379.26675	2550.472497	2619.001963	2552.104367	2524.87702	2756.812875	3007.184809	2567.596162	2568.703395
Dusal.0968s00002.1.p	1023.655321	1074.092664	603.604826	593.948967	942.4920074	589.1320051	1251.152943	1230.523136	1015.412942	770.3580271	991.7680038	825.0862608	401.0912254	492.2336201	428.0437903	2608.345131	1946.362103	1893.922751	1841.110511	1965.902576	2382.409628	2305.680291	1804.359645	1934.830521
Dusal.0967s00002.1.p	234.032722	161.366034	258.6877826	257.8607711	237.0626536	218.0001102	204.7896918	198.6992277	201.8146429	498.5958781	549.4093937	556.9619947	553.8042959	462.244597	530.4232846	622.5282552	628.3913577	595.3177685	597.8811971	499.912994	840.9010863	635.4805633	548.1598923	612.0479089
Dusal.0967s00002.1.p	345.3409678	328.7832943	402.0802613	398.8632901	340.717579	347.7367611	404.4851127	434.7175997	440.6110267	498.5958781	549.4093937	556.9619947	553.8042959	462.244597	530.4232846	622.5282552	628.3913577	595.3177685	597.8811971	499.912994	840.9010863	635.4805633	548.1598923	612.0479089
Dusal.0966s00001.1.p	2162.424297	3015.527761	1653.857846	1591.590078	2027.029653	2011.981505	2300.572757	2287.562682	2414.379367	3195.39688	4231.602464	3262.370362	1686.865066	1502.553466	1713.150204	756.4442171	825.5527884	725.0792122	709.9839216	769.9081975	994.9658708	915.0507462	734.6865223	705.9901461
Dusal.0962s00004.1.p	469.9681491	501.2432432	499.9359394	484.8168804	479.8839142	548.7222286	580.7468872	573.9079216	449.0639961	3623.860591	3179.673689	3401.61086	3752.002163	4424.932059	3085.035427	1229.372659	969.2960974	981.6304635	1215.961083	1212.869078	1130.956016	1278.182497	1028.751465	1025.773317
Dusal.0958s00003.1.p	396.7140044	327.7747566	436.9595129	364.0955456	432.8552906	374.3221404	351.5046949	341.9240517	310.6466232	463.5297944	526.406746	538.5500279	534.4957468	536.7001026	426.0937047	486.1993931	464.2520386	446.7359627	369.6360104	472.4916062	492.3187527	550.8873714	394.9415891	368.1776568
Dusal.0957s00003.1.p	1329.039482	1680.223829	1447.488941	1533.643837	1250.57748	1962.000992	1418.24503	1380.808339	1556.402979	3212.929922	3254.874653	2898.734018	6405.172348	6626.539995	5657.198341	4053.672359	1626.824612	1585.86314	1573.47788	1551.417751	5481.779958	5124.077854	1692.063001	1627.3832
Dusal.0956s00002.1.p	1108.325696	962.1449778	1209.147388	1234.254927	1115.250216	1305.873831	1125.833878	1091.332814	1184.472328	742.9626492	813.9398426	836.59374	971.5710865	938.9666534	902.8896352	1674.552749	1424.806989	1686.898768	1491.673189	1603.096521	1976.160588	1883.745956	1438.919717	1437.600902
Dusal.0954s00001.1.p	840.9956352	701.942248	853.5727957	782.2742493	873.3887238	611.4637237	770.2537662	821.0211743	638.199185	891.993505	805.0926704	827.3877566	753.911078	799.3625805	764.4335572	926.5536822	1410.23841	1305.5388	1233.129969	1165.408984	855.5329373	949.0943478	1330.429739	1390.155328
Dusal.0949s00003.1.p	560.3466393	523.4310728	617.1689794	567.8731587	516.3550916	554.0393044	623.5387631	642.4944571	613.8968982	1025.682949	949.3015773	917.1460946	858.3527756	719.7365537	735.1822731	487.4058432	517.6701602	490.319959	485.7784727	556.8651073	490.5973584	457.0095609	601.4532152	535.1860785
Dusal.0943s00005.1.p	508.0222502	533.51645	664.6435163	625.8193994	485.6425211	941.1224269	475.8049058	441.7779783	453.2904807	2095.198503	2462.168024	1878.02061	41669.60438	23221.8449	28909.04405	37186.41165	280.687948	378.388332	332.2684356	353.3140359	22389.31418	26792.31446	404.4582539	349.1994271
Dusal.0943s00001.1.p	909.4930172	1066.024362	1397.1078	1352.078949	792.7682262	1434.547067	1230.775859	1208.333375	1137.980997	673.9262968	626.3797919	758.3428812	560.8255865	436.3919909	559.6745687	3428.731204	1353.906573	1272.850803	1331.093611	1183.338353	3637.306029	3734.479934	1494.116373	1418.622673
Dusal.0943s00001.1.p	672.6062376	875.4107345	1046.377547	1121.259757	642.0846771	1097.444457	1311.26534	1316.256305	1100.999256	673.9262968	626.3797919	758.3428812	560.8255865	436.3919909	559.6745687	3428.731204	1353.906573	1272.850803	1331.093611	1183.338353	3637.306029	3734.479934	1494.116373	1418.622673
Dusal.0943s00001.1.p	672.6062376	875.4107345	1046.377547	1121.259757	642.0846771	1097.444457	1311.26534	1316.256305	1100.999256	3746.591884	3203.561054	3614.499226	2634.739297	2289.506796	2582.888384	3428.731204	1353.906573	1272.850803	1331.093611	1183.338353	3637.306029	3734.479934	1494.116373	1418.622673
Dusal.0943s00001.1.p	909.4930172	1066.024362	1397.1078	1352.078949	792.7682262	1434.547067	1230.775859	1208.333375	1137.980997	3746.591884	3203.561054	3614.499226	2634.739297	2289.506796	2582.888384	3428.731204	1353.906573	1272.850803	1331.093611	1183.338353	3637.306029	3734.479934	1494.116373	1418.622673
Dusal.0942s00005.1.p	2346.035335	2510.250367	2192.548509	2103.448537	2364.867929	2275.708467	2320.94984	2354.131967	2151.280696	3220.600628	3227.448419	3049.481996	2918.223905	2739.342142	2777.896945	1666.107598	880.9133871	837.0108392	783.7091367	833.1883234	1886.648087	1862.081845	927.8748177	864.4583644
Dusal.0942s00002.1.p	376.7356013	285.4161727	374.9519545	443.2887413	383.9071313	366.8782342	290.3734436	263.2512611	227.173551	946.7842609	974.0736594	944.7640447	2208.195893	2136.459368	1692.674305	6312.14696	3150.697936	2855.742307	2705.614404	2940.416513	6513.755804	6366.1535	3204.261037	3292.722859
Dusal.0939s00002.1.p	202.6380886	183.5538637	248.9991016	261.7238538	227.4649753	218.0001102	186.4503164	198.6992277	162.7196598	375.8645851	391.9297285	460.2991692	523.9638109	588.4053147	659.1289345	598.3992531	907.1368286	914.2733782	817.0369738	893.3044429	629.1695947	552.95062	878.3881607	995.4081496
Dusal.0936s00001.1.p	10976.70547	10221.52972	10726.33873	9765.873097	10729.24455	10008.8636	8273.096007	8214.246245	10096.01525	57952.18245	53783.72925	55078.24784	52580.68997	51207.80805	46776.70341	28058.41014	26018.51017	26136.53018	27446.98867	26658.86234	25526.55519	25813.30301	27182.44966	25899.59012
Dusal.0935s00001.1.p	286.3571111	351.9796617	322.6330771	361.1982336	303.2866337	303.0733239	405.5039669	404.458834	491.3288428	604.8899445	566.2190209	586.8814407	308.059125	361.9364853	336.3897669	400.5414355	578.8581904	504.1875943	521.1261786	546.3184196	506.0899066	439.471948	545.3048929	504.8209109
Dusal.0934s00004.1.p	284.454406	362.0650388	405.9557337	415.2813916	258.1775458	389.2099528	423.8433422	424.6313445	458.5735866	782.4119934	669.7309357	737.6294186	315.0804156	310.2312732	279.8372843	3112.641276	2682.560943	2474.382339	2709.654142	2613.469197	3298.191364	3286.754991	2963.489418	2866.661601
Dusal.0934s00002.1.p	213.1029664	163.3831094	248.9991016	251.1003763	222.6661362	249.9025653	181.3560455	167.4318365	202.8712641	1538.524424	1441.204352	1491.369308	381.7826763	494.3018286	376.3665218	546.5218985	562.3471347	532.91341	452.4506356	510.4596816	483.7117815	494.1480354	568.1448884	487.7405042
Dusal.0934s00002.1.p	558.4439342	315.672304	401.1113932	425.904869	588.3376787	269.0440384	337.2407363	336.8809241	257.8155648	1538.524424	1441.204352	1491.369308	381.7826763	494.3018286	376.3665218	546.5218985	562.3471347	532.91341	452.4506356	510.4596816	483.7117815	494.1480354	568.1448884	487.7405042
Dusal.0933s00003.1.p	1408.001742	2129.023111	989.2143296	957.078742	1499.157348	1447.308049	1565.978887	1531.093541	1715.952776	3004.72505	2908.065503	2990.793852	1040.906331	1034.104244	1061.821612	1686.61725	3345.916889	2651.68996	2651.077943	2705.225379	1878.041116	1898.188696	3275.636023	3469.220395
Dusal.0933s00002.1.p	512.7790128	854.2314426	684.9897464	657.6898318	589.2974466	746.5174505	665.3117848	686.87398	868.5425995	1398.260089	1288.148273	1215.189807	848.6985011	805.567206	851.2123667	762.4764676	695.4068194	666.6370352	717.0534627	630.6919207	876.1896682	693.2515236	673.7798676	787.596534
Dusal.0933s00002.1.p	512.7790128	854.2314426	684.9897464	657.6898318	589.2974466	746.5174505	665.3117848	686.87398	868.5425995	1398.260089	1288.148273	1215.189807	848.6985011	805.567206	851.2123667	762.4764676	695.4068194	666.6370352	717.0534627	630.6919207	876.1896682	693.2515236	673.7798676	787.596534
Dusal.0933s00002.1.p	512.7790128	854.2314426	684.9897464	657.6898318	589.2974466	746.5174505	665.3117848	686.87398	868.5425995	1398.260089	1288.148273	1215.189807	848.6985011	805.567206	851.2123667	457.2445905	600.2254391	466.5468701	504.9672273	435.5781994	690.2790903	602.468586	534.8365616	567.4490691
Dusal.0933s00002.1.p	512.7790128	854.2314426	684.9897464	657.6898318	589.2974466	746.5174505	665.3117848	686.87398	868.5425995	1398.260089	1288.148273	1215.189807	848.6985011	805.567206	851.2123667	457.2445905	600.2254391	466.5468701	504.9672273	435.5781994	690.2790903	602.468586	534.8365616	567.4490691
Dusal.0933s00002.1.p	1036.974256	1068.041438	1304.096462	1340.489701	1057.664147	1084.683475	1304.133361	1195.221243	1448.62762	1398.260089	1288.148273	1215.189807	848.6985011	805.567206	851.2123667	762.4764676	695.4068194	666.6370352	717.0534627	630.6919207	876.1896682	693.2515236	673.7798676	787.596534
Dusal.0933s00002.1.p	1036.974256	1068.041438	1304.096462	1340.489701	1057.664147	1084.683475	1304.133361	1195.221243	1448.62762	1398.260089	1288.148273	1215.189807	848.6985011	805.567206	851.2123667	762.4764676	695.4068194	666.6370352	717.0534627	630.6919207	876.1896682	693.2515236	673.7798676	787.596534
Dusal.0933s00002.1.p	512.7790128	854.2314426	684.9897464	657.6898318	589.2974466	746.5174505	665.3117848	686.87398	868.5425995	661.8723305	598.9535581	588.0321886	435.3200171	353.6636514	433.8940471	762.4764676	695.4068194	666.6370352	717.0534627	630.6919207	876.1896682	693.2515236	673.7798676	787.596534
Dusal.0933s00002.1.p	512.7790128	854.2314426	684.9897464	657.6898318	589.2974466	746.5174505	665.3117848	686.87398	868.5425995	661.8723305	598.9535581	588.0321886	435.3200171	353.6636514	433.8940471	762.4764676	695.4068194	666.6370352	717.0534627	630.6919207	876.1896682	693.2515236	673.7798676	787.596534
Dusal.0933s00002.1.p	512.7790128	854.2314426	684.9897464	657.6898318	589.2974466	746.5174505	665.3117848	686.87398	868.5425995	661.8723305	598.9535581	588.0321886	435.3200171	353.6636514	433.8940471	457.2445905	600.2254391	466.5468701	504.9672273	435.5781994	690.2790903	602.468586	534.8365616	567.4490691
Dusal.0933s00002.1.p	512.7790128	854.2314426	684.9897464	657.6898318	589.2974466	746.5174505	665.3117848	686.87398	868.5425995	661.8723305	598.9535581	588.0321886	435.3200171	353.6636514	433.8940471	457.2445905	600.2254391	466.5468701	504.9672273	435.5781994	690.2790903	602.468586	534.8365616	567.4490691
Dusal.0933s00002.1.p	1036.974256	1068.041438	1304.096462	1340.489701	1057.664147	1084.683475	1304.133361	1195.221243	1448.62762	661.8723305	598.9535581	588.0321886	435.3200171	353.6636514	433.8940471	762.4764676	695.4068194	666.6370352	717.0534627	630.6919207	876.1896682	693.2515236	673.7798676	787.596534
Dusal.0933s00002.1.p	1036.974256	1068.041438	1304.096462	1340.489701	1057.664147	1084.683475	1304.133361	1195.221243	1448.62762	661.8723305	598.9535581	588.0321886	435.3200171	353.6636514	433.8940471	762.4764676	695.4068194	666.6370352	717.0534627	630.6919207	876.1896682	693.2515236	673.7798676	787.596534
Dusal.0933s00002.1.p	1036.974256	1068.041438	1304.096462	1340.489701	1057.664147	1084.683475	1304.133361	1195.221243	1448.62762	1398.260089	1288.148273	1215.189807	848.6985011	805.567206	851.2123667	457.2445905	600.2254391	466.5468701	504.9672273	435.5781994	690.2790903	602.468586	534.8365616	567.4490691
Dusal.0933s00002.1.p	1036.974256	1068.041438	1304.096462	1340.489701	1057.664147	1084.683475	1304.133361	1195.221243	1448.62762	1398.260089	1288.148273	1215.189807	848.6985011	805.567206	851.2123667	457.2445905	600.2254391	466.5468701	504.9672273	435.5781994	690.2790903	602.468586	534.8365616	567.4490691
Dusal.0933s00002.1.p	1036.974256	1068.041438	1304.096462	1340.489701	1057.664147	1084.683475	1304.133361	1195.221243	1448.62762	661.8723305	598.9535581	588.0321886	435.3200171	353.6636514	433.8940471	457.2445905	600.2254391	466.5468701	504.9672273	435.5781994	690.2790903	602.468586	534.8365616	567.4490691
Dusal.0933s00002.1.p	1036.974256	1068.041438	1304.096462	1340.489701	1057.664147	1084.683475	1304.133361	1195.221243	1448.62762	661.8723305	598.9535581	588.0321886	435.3200171	353.6636514	433.8940471	457.2445905	600.2254391	466.5468701	504.9672273	435.5781994	690.2790903	602.468586	534.8365616	567.4490691
Dusal.0932s00004.1.p	1588.758723	1550.122464	1313.785143	1370.428592	1507.795258	1638.72278	1583.299408	1465.532882	1757.161001	5608.381768	5953.262175	5600.690141	10273.02581	9047.378029	8687.631371	3356.344198	2805.908242	2723.009227	2724.803158	2949.908532	3870.554949	3549.819186	2921.616093	2796.442151
Dusal.0932s00001.1.p	384.3464215	552.6786665	643.3284181	674.1079333	347.4359538	847.5418918	686.7077228	720.1586222	1118.961816	5223.750662	4893.370945	5037.974407	8612.49058	8175.628152	7616.059331	1997.881377	1153.831427	1247.096623	1300.795577	1178.065009	2488.275374	2143.715277	1121.063113	1278.183773
Dusal.0931s00005.1.p	25271.72857	18047.78237	21708.45864	20219.37492	23240.77796	23154.80195	19342.94676	18708.99479	19254.80753	58652.40831	61182.61936	58617.94845	60705.20085	54634.82951	53721.93329	28723.16415	29684.93579	29067.55394	26514.81917	26093.55988	28110.36794	28129.29954	30060.28909	30001.73448
Dusal.0931s00005.1.p	25271.72857	18047.78237	21708.45864	20219.37492	23240.77796	23154.80195	19342.94676	18708.99479	19254.80753	6906.922681	6669.883123	6537.39895	6463.975657	5995.736406	5796.629461	28723.16415	29684.93579	29067.55394	26514.81917	26093.55988	28110.36794	28129.29954	30060.28909	30001.73448
Dusal.0931s00004.1.p	1110.228401	1240.501386	1114.198314	1157.959043	1163.238608	1310.127492	1175.757733	1210.350626	1065.074137	1997.670958	2033.964889	2049.482051	3091.123186	3184.006967	3089.910641	439.1478389	519.6126374	466.5468701	441.3413566	440.8515432	415.716709	400.2702249	562.4348895	463.0688055
Dusal.0931s00002.1.p	1517.407283	1500.704116	1353.508735	1388.778235	1448.289653	1658.927668	1691.297952	1740.88765	1271.115264	2155.468335	2045.466213	2127.73291	2692.664944	2401.190054	2503.909917	1278.837113	900.3381586	882.5759263	877.633041	859.5550424	1398.63282	1430.862892	1020.186466	947.9625752
Dusal.0930s00002.1.p	514.6817179	797.7533307	858.4171362	895.2694186	502.918342	786.927227	719.3110568	779.667528	1003.790109	954.4549667	1198.791833	1119.677729	869.7623729	794.1920593	1013.069472	3311.705544	2879.722374	2379.289983	2585.432204	2409.918125	4506.610121	3889.223577	2957.779419	2626.586995
Dusal.0930s00002.1.p	514.6817179	797.7533307	858.4171362	895.2694186	502.918342	786.927227	719.3110568	779.667528	1003.790109	954.4549667	1198.791833	1119.677729	869.7623729	794.1920593	1013.069472	3311.705544	2879.722374	2379.289983	2585.432204	2409.918125	4506.610121	3889.223577	2957.779419	2626.586995
Dusal.0930s00002.1.p	204.5407936	237.0063625	290.6604299	296.4915982	214.0282257	263.7269626	305.6562564	328.8119199	382.4968625	954.4549667	1198.791833	1119.677729	869.7623729	794.1920593	1013.069472	3311.705544	2879.722374	2379.289983	2585.432204	2409.918125	4506.610121	3889.223577	2957.779419	2626.586995
Dusal.0930s00002.1.p	204.5407936	237.0063625	290.6604299	296.4915982	214.0282257	263.7269626	305.6562564	328.8119199	382.4968625	954.4549667	1198.791833	1119.677729	869.7623729	794.1920593	1013.069472	3311.705544	2879.722374	2379.289983	2585.432204	2409.918125	4506.610121	3889.223577	2957.779419	2626.586995
Dusal.0930s00002.1.p	484.238437	605.1226276	705.3359765	760.0615237	627.6881597	531.7075858	753.9520992	688.891231	722.7288784	2175.193007	2129.514349	1811.277231	1413.912394	1427.063856	1678.048663	3311.705544	2879.722374	2379.289983	2585.432204	2409.918125	4506.610121	3889.223577	2957.779419	2626.586995
Dusal.0930s00002.1.p	484.238437	605.1226276	705.3359765	760.0615237	627.6881597	531.7075858	753.9520992	688.891231	722.7288784	2175.193007	2129.514349	1811.277231	1413.912394	1427.063856	1678.048663	3311.705544	2879.722374	2379.289983	2585.432204	2409.918125	4506.610121	3889.223577	2957.779419	2626.586995
Dusal.0930s00002.1.p	204.5407936	237.0063625	290.6604299	296.4915982	214.0282257	263.7269626	305.6562564	328.8119199	382.4968625	644.3392887	790.0524776	716.915956	569.6021998	547.041145	670.8294482	3311.705544	2879.722374	2379.289983	2585.432204	2409.918125	4506.610121	3889.223577	2957.779419	2626.586995
Dusal.0930s00002.1.p	204.5407936	237.0063625	290.6604299	296.4915982	214.0282257	263.7269626	305.6562564	328.8119199	382.4968625	644.3392887	790.0524776	716.915956	569.6021998	547.041145	670.8294482	3311.705544	2879.722374	2379.289983	2585.432204	2409.918125	4506.610121	3889.223577	2957.779419	2626.586995
Dusal.0930s00002.1.p	484.238437	605.1226276	705.3359765	760.0615237	627.6881597	531.7075858	753.9520992	688.891231	722.7288784	954.4549667	1198.791833	1119.677729	869.7623729	794.1920593	1013.069472	3311.705544	2879.722374	2379.289983	2585.432204	2409.918125	4506.610121	3889.223577	2957.779419	2626.586995
Dusal.0930s00002.1.p	484.238437	605.1226276	705.3359765	760.0615237	627.6881597	531.7075858	753.9520992	688.891231	722.7288784	954.4549667	1198.791833	1119.677729	869.7623729	794.1920593	1013.069472	3311.705544	2879.722374	2379.289983	2585.432204	2409.918125	4506.610121	3889.223577	2957.779419	2626.586995
Dusal.0930s00002.1.p	514.6817179	797.7533307	858.4171362	895.2694186	502.918342	786.927227	719.3110568	779.667528	1003.790109	644.3392887	790.0524776	716.915956	569.6021998	547.041145	670.8294482	3311.705544	2879.722374	2379.289983	2585.432204	2409.918125	4506.610121	3889.223577	2957.779419	2626.586995
Dusal.0930s00002.1.p	514.6817179	797.7533307	858.4171362	895.2694186	502.918342	786.927227	719.3110568	779.667528	1003.790109	644.3392887	790.0524776	716.915956	569.6021998	547.041145	670.8294482	3311.705544	2879.722374	2379.289983	2585.432204	2409.918125	4506.610121	3889.223577	2957.779419	2626.586995
Dusal.0930s00002.1.p	484.238437	605.1226276	705.3359765	760.0615237	627.6881597	531.7075858	753.9520992	688.891231	722.7288784	644.3392887	790.0524776	716.915956	569.6021998	547.041145	670.8294482	3311.705544	2879.722374	2379.289983	2585.432204	2409.918125	4506.610121	3889.223577	2957.779419	2626.586995
Dusal.0930s00002.1.p	484.238437	605.1226276	705.3359765	760.0615237	627.6881597	531.7075858	753.9520992	688.891231	722.7288784	644.3392887	790.0524776	716.915956	569.6021998	547.041145	670.8294482	3311.705544	2879.722374	2379.289983	2585.432204	2409.918125	4506.610121	3889.223577	2957.779419	2626.586995
Dusal.0930s00002.1.p	514.6817179	797.7533307	858.4171362	895.2694186	502.918342	786.927227	719.3110568	779.667528	1003.790109	2175.193007	2129.514349	1811.277231	1413.912394	1427.063856	1678.048663	3311.705544	2879.722374	2379.289983	2585.432204	2409.918125	4506.610121	3889.223577	2957.779419	2626.586995
Dusal.0930s00002.1.p	514.6817179	797.7533307	858.4171362	895.2694186	502.918342	786.927227	719.3110568	779.667528	1003.790109	2175.193007	2129.514349	1811.277231	1413.912394	1427.063856	1678.048663	3311.705544	2879.722374	2379.289983	2585.432204	2409.918125	4506.610121	3889.223577	2957.779419	2626.586995
Dusal.0930s00002.1.p	204.5407936	237.0063625	290.6604299	296.4915982	214.0282257	263.7269626	305.6562564	328.8119199	382.4968625	2175.193007	2129.514349	1811.277231	1413.912394	1427.063856	1678.048663	3311.705544	2879.722374	2379.289983	2585.432204	2409.918125	4506.610121	3889.223577	2957.779419	2626.586995
Dusal.0930s00002.1.p	204.5407936	237.0063625	290.6604299	296.4915982	214.0282257	263.7269626	305.6562564	328.8119199	382.4968625	2175.193007	2129.514349	1811.277231	1413.912394	1427.063856	1678.048663	3311.705544	2879.722374	2379.289983	2585.432204	2409.918125	4506.610121	3889.223577	2957.779419	2626.586995
Dusal.0924s00003.1.p	14891.52113	23576.58611	18108.14478	18424.973	15271.82568	22037.1526	23428.55205	23215.53362	30266.91334	37064.85051	29779.58163	36533.94506	9567.386101	7744.406682	10036.11557	26912.28254	32672.46565	30649.45489	30971.65992	29974.74093	30837.05642	25990.74239	33778.45003	33162.55864
Dusal.0920s00004.1.p	614.5737334	600.079939	610.3869027	590.0858843	612.3318745	447.6977873	680.5945976	634.4254529	542.0466588	879.9395388	859.945138	858.4579505	1293.672793	1375.358644	1178.826748	664.754009	728.4289309	821.1621132	836.2257284	866.9377238	778.9308936	624.1326961	707.0881944	781.9030651
Dusal.0918s00004.1.p	328.2166223	433.6712164	369.1387459	393.068666	372.3899174	396.653859	504.3328231	488.1747523	435.3279209	678.3095573	564.4495865	591.4844324	661.7566389	765.2371404	610.3767944	585.1283019	517.6701602	676.542489	668.5766089	572.6851387	484.5724786	541.6027528	538.6432275	586.4272988
Dusal.0918s00001.1.p	634.5521365	595.0372504	794.4718416	788.0688733	609.452571	857.1126284	466.6352181	398.4070809	537.8201741	2581.740415	3102.703291	2697.353131	5196.632704	5618.288357	4722.132293	4134.504517	2178.488123	2264.38672	2014.819237	2008.089326	4590.958438	3850.021854	2221.189564	2321.986408
Dusal.0916s00002.1.p	9339.427772	6218.643536	7396.339072	7091.654089	8222.330985	8667.897064	6473.799511	6503.617361	6955.737144	17231.69271	16839.70757	19384.34876	13573.03239	11243.81544	10971.18161	20790.75469	31468.12982	35592.2763	33821.69495	33126.0912	17070.20598	18666.20992	34636.85319	34733.00715
Dusal.0916s00002.1.p	9339.427772	6218.643536	7396.339072	7091.654089	8222.330985	8667.897064	6473.799511	6503.617361	6955.737144	17231.69271	16839.70757	19384.34876	13573.03239	11243.81544	10971.18161	1251.088761	1895.857698	1729.492219	1776.474706	1737.039454	1050.050486	1032.655915	1840.522972	2049.648811
Dusal.0916s00001.1.p	1008.43368	697.9080971	1276.968155	1269.988442	923.2966508	982.5956186	875.1957476	812.9521702	716.3891514	3898.910185	4420.047232	3971.231082	2893.649388	2807.593022	2929.028579	1924.287921	761.4510424	670.5992167	739.2720207	781.5095539	2584.673451	2066.343455	728.024857	744.8955171
Dusal.0913s00001.1.p	504.2168401	368.1162651	457.305743	453.9122187	496.1999672	371.1318949	390.221154	417.5709658	316.9863502	1128.68957	1263.37619	1230.14953	866.2517276	730.0775962	920.4404056	703.3604124	709.0041594	660.693763	717.0534627	708.7374092	900.2891876	819.1096871	711.8465268	791.3921799
Dusal.0912s00004.1.p	607.9142657	637.3958344	665.6123844	667.3475386	686.2339972	644.429594	691.8019937	744.3656347	638.199185	1005.958277	1043.96632	991.9447096	1348.965456	1406.381772	1393.336165	1138.888901	1494.736166	1486.808603	1417.947974	1469.153588	1003.572842	1033.68754	1487.454708	1585.631094
Dusal.0911s00003.1.p	3590.404442	4493.03551	1904.794684	1916.089025	3709.502656	2870.157548	3866.551644	3942.717163	3604.134801	5300.45772	3775.973096	5085.155072	1372.662312	1133.378251	1028.670157	3178.996032	9183.060722	8802.976719	7949.194092	7756.034089	2796.404943	2755.468481	9429.111481	9960.723876
Dusal.0911s00001.1.p	1644.888522	1596.515199	1370.948361	1466.039889	1591.295059	1876.927778	1379.528571	1456.455253	1635.649567	4136.702066	4619.993324	4107.019337	3930.167412	3872.720393	3901.146253	1515.301334	1098.470828	973.7061005	999.83511	1035.684726	1483.841835	1542.278315	1090.609786	1148.182899
Dusal.0910s00004.1.p	541.3195887	528.4737614	592.9472769	544.6946625	588.3376787	444.5075418	455.4278221	432.7003486	515.6311296	961.0298574	1051.928775	1021.864156	1092.688349	1197.492714	1062.796655	851.7537755	617.7077334	687.438488	543.3447366	583.2318263	986.3588996	893.3866361	716.6048592	614.8946434
Dusal.0910s00002.1.p	534.660121	552.6786665	475.7142369	423.007557	521.1539308	532.771001	546.1058448	522.46802	558.9525975	418.6013746	366.2729292	453.3946816	538.0063921	511.8816007	532.3733702	355.9027816	303.0264353	371.4545144	328.2286977	355.4233734	371.8211559	373.4479934	331.1799349	353.9439845
Dusal.0909s00001.1.p	187.4164481	175.485562	177.3028622	194.1199063	199.6317083	152.0683696	204.7896918	235.0097465	190.1918101	627.9020619	559.1412832	579.9769532	365.9847724	422.9486357	508.9723429	363.1414822	632.276312	643.8544917	672.6163467	632.8012582	300.3832949	353.8471318	633.8098755	568.3979805
Dusal.0909s00001.1.p	187.4164481	175.485562	177.3028622	194.1199063	199.6317083	152.0683696	204.7896918	235.0097465	190.1918101	627.9020619	559.1412832	579.9769532	365.9847724	422.9486357	508.9723429	363.1414822	632.276312	643.8544917	672.6163467	632.8012582	300.3832949	353.8471318	633.8098755	568.3979805
Dusal.0909s00001.1.p	837.190225	679.7544183	560.9746296	633.5455648	827.319868	506.1856217	572.5960537	546.6750325	449.0639961	627.9020619	559.1412832	579.9769532	365.9847724	422.9486357	508.9723429	363.1414822	632.276312	643.8544917	672.6163467	632.8012582	300.3832949	353.8471318	633.8098755	568.3979805
Dusal.0909s00001.1.p	837.190225	679.7544183	560.9746296	633.5455648	827.319868	506.1856217	572.5960537	546.6750325	449.0639961	627.9020619	559.1412832	579.9769532	365.9847724	422.9486357	508.9723429	363.1414822	632.276312	643.8544917	672.6163467	632.8012582	300.3832949	353.8471318	633.8098755	568.3979805
Dusal.0907s00005.1.p	33688.34438	33341.24824	16032.82931	16478.94508	34994.09479	25602.78367	27110.69109	24950.36952	21291.97314	605.9857596	457.3988028	504.0275903	411.6231613	330.913358	290.5627552	39788.72453	60103.15671	59672.43429	60935.40525	57956.1579	34686.09394	38250.56546	59533.39997	58175.86543
Dusal.0907s00005.1.p	33688.34438	33341.24824	16032.82931	16478.94508	34994.09479	25602.78367	27110.69109	24950.36952	21291.97314	605.9857596	457.3988028	504.0275903	411.6231613	330.913358	290.5627552	39788.72453	60103.15671	59672.43429	60935.40525	57956.1579	34686.09394	38250.56546	59533.39997	58175.86543
Dusal.0907s00005.1.p	33688.34438	33341.24824	16032.82931	16478.94508	34994.09479	25602.78367	27110.69109	24950.36952	21291.97314	605.9857596	457.3988028	504.0275903	411.6231613	330.913358	290.5627552	39788.72453	60103.15671	59672.43429	60935.40525	57956.1579	34686.09394	38250.56546	59533.39997	58175.86543
Dusal.0907s00005.1.p	33688.34438	33341.24824	16032.82931	16478.94508	34994.09479	25602.78367	27110.69109	24950.36952	21291.97314	605.9857596	457.3988028	504.0275903	411.6231613	330.913358	290.5627552	39788.72453	60103.15671	59672.43429	60935.40525	57956.1579	34686.09394	38250.56546	59533.39997	58175.86543
Dusal.0907s00005.1.p	33688.34438	33341.24824	16032.82931	16478.94508	34994.09479	25602.78367	27110.69109	24950.36952	21291.97314	761.5915062	594.529972	653.6248202	502.8999391	438.4601994	445.5945608	39788.72453	60103.15671	59672.43429	60935.40525	57956.1579	34686.09394	38250.56546	59533.39997	58175.86543
Dusal.0907s00005.1.p	33688.34438	33341.24824	16032.82931	16478.94508	34994.09479	25602.78367	27110.69109	24950.36952	21291.97314	761.5915062	594.529972	653.6248202	502.8999391	438.4601994	445.5945608	39788.72453	60103.15671	59672.43429	60935.40525	57956.1579	34686.09394	38250.56546	59533.39997	58175.86543
Dusal.0907s00005.1.p	33688.34438	33341.24824	16032.82931	16478.94508	34994.09479	25602.78367	27110.69109	24950.36952	21291.97314	761.5915062	594.529972	653.6248202	502.8999391	438.4601994	445.5945608	39788.72453	60103.15671	59672.43429	60935.40525	57956.1579	34686.09394	38250.56546	59533.39997	58175.86543
Dusal.0907s00005.1.p	33688.34438	33341.24824	16032.82931	16478.94508	34994.09479	25602.78367	27110.69109	24950.36952	21291.97314	761.5915062	594.529972	653.6248202	502.8999391	438.4601994	445.5945608	39788.72453	60103.15671	59672.43429	60935.40525	57956.1579	34686.09394	38250.56546	59533.39997	58175.86543
Dusal.0907s00005.1.p	33688.34438	33341.24824	16032.82931	16478.94508	34994.09479	25602.78367	27110.69109	24950.36952	21291.97314	104358.8568	89189.22769	99293.43528	66943.61755	61119.69723	56852.79573	39788.72453	60103.15671	59672.43429	60935.40525	57956.1579	34686.09394	38250.56546	59533.39997	58175.86543
Dusal.0907s00005.1.p	33688.34438	33341.24824	16032.82931	16478.94508	34994.09479	25602.78367	27110.69109	24950.36952	21291.97314	104358.8568	89189.22769	99293.43528	66943.61755	61119.69723	56852.79573	39788.72453	60103.15671	59672.43429	60935.40525	57956.1579	34686.09394	38250.56546	59533.39997	58175.86543
Dusal.0907s00005.1.p	33688.34438	33341.24824	16032.82931	16478.94508	34994.09479	25602.78367	27110.69109	24950.36952	21291.97314	104358.8568	89189.22769	99293.43528	66943.61755	61119.69723	56852.79573	39788.72453	60103.15671	59672.43429	60935.40525	57956.1579	34686.09394	38250.56546	59533.39997	58175.86543
Dusal.0907s00005.1.p	33688.34438	33341.24824	16032.82931	16478.94508	34994.09479	25602.78367	27110.69109	24950.36952	21291.97314	104358.8568	89189.22769	99293.43528	66943.61755	61119.69723	56852.79573	39788.72453	60103.15671	59672.43429	60935.40525	57956.1579	34686.09394	38250.56546	59533.39997	58175.86543
Dusal.0907s00005.1.p	33688.34438	33341.24824	16032.82931	16478.94508	34994.09479	25602.78367	27110.69109	24950.36952	21291.97314	3162.522427	2733.77621	3028.768533	2554.872116	2259.517773	2192.871263	39788.72453	60103.15671	59672.43429	60935.40525	57956.1579	34686.09394	38250.56546	59533.39997	58175.86543
Dusal.0907s00005.1.p	33688.34438	33341.24824	16032.82931	16478.94508	34994.09479	25602.78367	27110.69109	24950.36952	21291.97314	3162.522427	2733.77621	3028.768533	2554.872116	2259.517773	2192.871263	39788.72453	60103.15671	59672.43429	60935.40525	57956.1579	34686.09394	38250.56546	59533.39997	58175.86543
Dusal.0907s00005.1.p	33688.34438	33341.24824	16032.82931	16478.94508	34994.09479	25602.78367	27110.69109	24950.36952	21291.97314	3162.522427	2733.77621	3028.768533	2554.872116	2259.517773	2192.871263	39788.72453	60103.15671	59672.43429	60935.40525	57956.1579	34686.09394	38250.56546	59533.39997	58175.86543
Dusal.0907s00005.1.p	33688.34438	33341.24824	16032.82931	16478.94508	34994.09479	25602.78367	27110.69109	24950.36952	21291.97314	3162.522427	2733.77621	3028.768533	2554.872116	2259.517773	2192.871263	39788.72453	60103.15671	59672.43429	60935.40525	57956.1579	34686.09394	38250.56546	59533.39997	58175.86543
Dusal.0907s00005.1.p	33688.34438	33341.24824	16032.82931	16478.94508	34994.09479	25602.78367	27110.69109	24950.36952	21291.97314	3032.120428	2781.55094	2544.303658	2640.882926	2308.120672	1955.935862	39788.72453	60103.15671	59672.43429	60935.40525	57956.1579	34686.09394	38250.56546	59533.39997	58175.86543
Dusal.0907s00005.1.p	33688.34438	33341.24824	16032.82931	16478.94508	34994.09479	25602.78367	27110.69109	24950.36952	21291.97314	3032.120428	2781.55094	2544.303658	2640.882926	2308.120672	1955.935862	39788.72453	60103.15671	59672.43429	60935.40525	57956.1579	34686.09394	38250.56546	59533.39997	58175.86543
Dusal.0907s00005.1.p	33688.34438	33341.24824	16032.82931	16478.94508	34994.09479	25602.78367	27110.69109	24950.36952	21291.97314	3032.120428	2781.55094	2544.303658	2640.882926	2308.120672	1955.935862	39788.72453	60103.15671	59672.43429	60935.40525	57956.1579	34686.09394	38250.56546	59533.39997	58175.86543
Dusal.0907s00005.1.p	33688.34438	33341.24824	16032.82931	16478.94508	34994.09479	25602.78367	27110.69109	24950.36952	21291.97314	3032.120428	2781.55094	2544.303658	2640.882926	2308.120672	1955.935862	39788.72453	60103.15671	59672.43429	60935.40525	57956.1579	34686.09394	38250.56546	59533.39997	58175.86543
Dusal.0906s00002.1.p	556.5412291	662.6092772	726.6510746	740.7461101	523.0734664	1045.337114	453.3901137	476.0712461	432.1580574	568.7280456	538.7927871	642.117341	746.8897874	922.4209855	898.0144212	906.0440304	1433.548136	1536.335872	1591.6567	1383.725418	567.1994021	636.5121876	1400.853058	1381.615125
Dusal.0906s00002.1.p	556.5412291	662.6092772	726.6510746	740.7461101	523.0734664	1045.337114	453.3901137	476.0712461	432.1580574	568.7280456	538.7927871	642.117341	746.8897874	922.4209855	898.0144212	1190.766256	782.8182911	1049.978094	1092.74908	1079.980814	411.4132234	444.6300695	810.8198407	952.7071327
Dusal.0905s00001.1.p	312.0436293	352.9881994	380.7651631	365.0613163	355.1140965	375.3855556	426.8999048	448.838357	320.1562137	1282.103687	1216.486178	1178.365873	1812.370636	1840.705554	1425.512577	1109.934098	860.517377	885.5475624	892.7820578	869.0470613	1146.448564	1187.399559	761.3331837	812.2682326
Dusal.0904s00002.1.p	495.6546673	558.7298928	527.0642461	519.5846248	500.0390385	427.492899	409.5793836	450.855608	473.3662829	1156.084948	1190.829378	1112.773241	1259.444001	1177.844734	1375.785394	1129.2373	672.0970936	759.7483002	780.6793334	724.5574407	1330.637748	1066.699517	739.4448547	716.4281725
Dusal.0903s00007.1.p	184.5623905	167.4172603	223.808531	227.92188	207.3098509	221.1903557	280.1849017	303.5962819	219.7772028	473.3921304	496.3263605	533.9470363	648.591719	725.9411792	672.7795338	541.696098	610.9090634	440.7926905	506.9870962	505.1863378	506.9506037	544.6976257	517.7065649	541.8284589
Dusal.0899s00002.1.p	785.8171885	902.6412528	631.7020009	617.1274633	730.3833173	730.5662229	801.838246	762.5208941	724.8421207	1670.022238	1588.952127	1835.442937	1836.067491	1811.750635	1768.727644	1009.79874	1569.521536	1501.666784	1437.136729	1448.060213	704.0502442	832.5208029	1405.61139	1429.060699
Dusal.0898s00004.1.p	216.9083765	244.0661264	217.9953224	282.005038	198.6719405	232.8879226	244.5250051	265.2685121	302.1936538	447.0925676	358.3104742	367.0885874	382.6603376	374.3457363	403.6677203	488.6122933	600.2254391	525.9795924	586.7719181	529.4437194	531.9108202	535.4130071	662.3598699	674.6760671
Dusal.0898s00004.1.p	216.9083765	244.0661264	217.9953224	282.005038	198.6719405	232.8879226	244.5250051	265.2685121	302.1936538	447.0925676	358.3104742	367.0885874	382.6603376	374.3457363	403.6677203	488.6122933	600.2254391	525.9795924	586.7719181	529.4437194	531.9108202	535.4130071	662.3598699	674.6760671
Dusal.0898s00004.1.p	216.9083765	244.0661264	217.9953224	282.005038	198.6719405	232.8879226	244.5250051	265.2685121	302.1936538	366.002249	397.2380319	387.80205	360.7188045	355.7318599	368.5661794	488.6122933	600.2254391	525.9795924	586.7719181	529.4437194	531.9108202	535.4130071	662.3598699	674.6760671
Dusal.0898s00004.1.p	216.9083765	244.0661264	217.9953224	282.005038	198.6719405	232.8879226	244.5250051	265.2685121	302.1936538	366.002249	397.2380319	387.80205	360.7188045	355.7318599	368.5661794	488.6122933	600.2254391	525.9795924	586.7719181	529.4437194	531.9108202	535.4130071	662.3598699	674.6760671
Dusal.0898s00004.1.p	216.9083765	244.0661264	217.9953224	282.005038	198.6719405	232.8879226	244.5250051	265.2685121	302.1936538	357.2357281	337.9619781	356.7318561	334.3889647	267.8329992	339.3148953	488.6122933	600.2254391	525.9795924	586.7719181	529.4437194	531.9108202	535.4130071	662.3598699	674.6760671
Dusal.0898s00004.1.p	216.9083765	244.0661264	217.9953224	282.005038	198.6719405	232.8879226	244.5250051	265.2685121	302.1936538	357.2357281	337.9619781	356.7318561	334.3889647	267.8329992	339.3148953	488.6122933	600.2254391	525.9795924	586.7719181	529.4437194	531.9108202	535.4130071	662.3598699	674.6760671
Dusal.0898s00002.1.p	2294.662299	2761.376257	2177.04662	2257.971845	2293.84511	2457.552462	3513.00924	3679.465902	3779.533915	9052.52868	8520.711548	8974.683051	2452.185741	2073.379009	2009.563216	4218.956024	6872.484153	6336.518744	6525.186511	6604.335799	3908.425622	3771.618408	7036.621951	6739.169379
Dusal.0897s00002.1.p	1009.385033	853.2229049	969.8369676	850.8439674	945.3713109	832.6540794	645.9535552	686.87398	499.7818121	2713.238229	3041.657803	2667.433685	2186.25436	2167.482495	1984.212103	3768.950134	1938.592195	1894.913296	1714.868704	1746.531473	4915.441253	4060.47321	1763.437987	1824.756789
Dusal.0895s00001.1.p	261.6219453	242.049051	308.1000557	282.005038	241.8614927	393.4636135	174.2240662	192.6474746	202.8712641	383.5352909	392.8144458	308.4004434	1077.768107	984.4672401	975.0428026	1392.243423	439.9710743	544.7999545	495.8778172	500.9676628	1294.488469	1264.771381	405.4099203	487.7405042
Dusal.0894s00002.1.p	420.4978176	411.4833867	532.8774547	507.9953767	452.0506471	476.4099969	383.0891747	381.2604471	375.1005144	1115.539789	1202.330702	1042.577618	1499.045543	1453.950567	1502.540959	793.8441704	559.4334189	536.8755915	489.8182105	497.8036565	907.1747645	800.5404499	591.9365504	676.57389
Dusal.0892s00003.1.p	1651.547989	1610.634727	1982.304132	2180.710191	1594.174363	1683.386217	1790.126808	1667.257987	1898.748238	15585.77841	17517.40096	15941.31098	7782.222967	6973.99902	7729.164296	5827.154017	3658.65571	3303.468815	3420.647998	3340.135975	8643.120479	7052.183654	3773.357592	3739.660169
Dusal.0891s00005.1.p	597.4493879	574.8664962	454.3991387	467.4330082	568.1825544	424.3026535	455.4278221	468.0022419	432.1580574	495.3084328	481.2861678	494.8216069	466.9158248	479.8243691	424.1436191	947.063334	787.674484	953.8951931	933.179436	1010.372676	963.1200773	1081.142257	813.6748401	850.2246921
Dusal.0890s00006.1.p	751.5684975	960.1279024	901.0473326	905.8928961	684.3144616	863.4931194	926.138457	948.10799	931.9398695	1151.701688	1066.08425	1181.818117	1097.954317	1019.626784	1241.229488	791.4312702	1281.06368	1260.964258	1267.46774	1217.087753	983.7768082	814.98319	1233.359758	1316.140232
Dusal.0890s00002.1.p	713.5143963	732.1983793	548.3793443	511.8584594	724.6247104	531.7075858	716.2544942	766.5553962	724.8421207	1061.844848	1032.464996	1081.703048	705.6397051	782.8169126	678.6297906	1020.656791	1283.977396	1366.952613	1155.365016	1228.68911	1081.035583	1073.920887	1246.683088	1178.548067
Dusal.0889s00009.1.p	1434.639613	1336.312469	1114.198314	1251.638799	1394.542655	1245.259166	1368.321175	1484.696767	1496.175573	910.622362	809.5162565	945.9147927	460.7721955	530.4954771	593.8010668	762.4764676	1048.937661	801.3512058	926.1098948	924.9445058	896.8463991	929.4934863	1053.494793	1025.773317
Dusal.0886s00006.1.p	1923.634813	2248.030561	1918.358837	1929.609815	1755.415358	2258.693825	1988.803375	1960.768013	2346.755612	2960.892446	3018.655155	3054.084988	2460.084693	2364.996406	2281.600158	4997.116343	3717.901263	3684.828783	3941.774176	3756.730136	5320.829596	4892.994013	3749.56593	3807.032885
Dusal.0886s00003.1.p	796.2820663	1005.512099	621.0444518	623.8878581	852.2738315	689.0930313	875.1957476	889.6077098	1088.319802	5413.326677	5662.190209	5225.546318	2864.686564	2902.730612	3062.609443	986.8761875	1044.081468	846.9162929	857.4343519	866.9377238	1150.752049	986.2328223	1043.026462	981.1744773
Dusal.0884s00005.1.p	351.049083	363.0735765	289.6915618	316.7727824	324.401526	263.7269626	370.8629245	415.5537148	440.6110267	670.6388515	728.1222722	759.4936292	1066.35851	1097.184603	1000.393915	692.5023614	911.0217829	743.8995742	892.7820578	748.8148223	580.970556	665.3976677	966.8931434	948.9114867
Dusal.0884s00004.1.p	10161.39636	16801.22975	9923.147075	10275.80002	9910.562595	14226.36817	14840.6301	14441.50021	18880.76364	94425.2928	84297.62617	95467.19844	43719.82123	32548.43107	33503.44574	41408.98702	64720.42489	57708.18282	61254.54454	60011.70733	38088.42965	36946.59236	65957.14871	62324.50645
Dusal.0883s00005.1.p	14661.29382	9664.8169	14835.30834	12943.25863	14653.7352	15680.05671	11860.4816	10354.5496	10673.98703	43256.20592	42393.87976	41155.34872	47714.93558	44011.47662	43074.46589	40960.18758	46594.19937	47202.4586	42348.57155	39671.36555	38218.39492	40034.24386	47059.90742	48547.26057
Dusal.0883s00001.1.p	1001.774212	1132.587851	883.6077068	894.3036479	1080.698575	1028.322471	997.4582501	1102.427695	1155.943557	874.4604632	844.0202281	883.7744048	972.4487479	960.6828425	972.1176742	865.0247267	933.3602701	949.9330116	891.7721234	898.5777867	855.5329373	872.7541503	822.2398384	1037.160255
Dusal.0882s00002.1.p	1433.68826	1816.37642	1722.647481	1624.426281	1439.651742	2477.75735	1810.503892	1623.887089	2290.754691	11841.37815	13829.01487	12575.3733	8961.799787	8400.028773	8985.019426	9535.781646	4521.115564	4711.033788	4858.794661	4681.674642	12301.94394	10583.4336	5061.914005	4753.097637
Dusal.0880s00002.1.p	927.5687152	911.7180922	1019.249241	960.9418247	898.3426873	859.2394587	692.8208479	703.0119883	561.0658398	7906.306067	7488.246552	7956.271139	15310.80181	17567.36289	15179.46635	3519.214962	2764.144983	3263.847	3373.181078	3390.760075	3126.912637	3411.581531	2885.452766	2914.107176
Dusal.0880s00002.1.p	927.5687152	911.7180922	1019.249241	960.9418247	898.3426873	859.2394587	692.8208479	703.0119883	561.0658398	7906.306067	7488.246552	7956.271139	15310.80181	17567.36289	15179.46635	3519.214962	2764.144983	3263.847	3373.181078	3390.760075	3126.912637	3411.581531	2885.452766	2914.107176
Dusal.0880s00002.1.p	927.5687152	911.7180922	1019.249241	960.9418247	898.3426873	859.2394587	692.8208479	703.0119883	561.0658398	7906.306067	7488.246552	7956.271139	15310.80181	17567.36289	15179.46635	2353.784159	1844.382053	2120.757641	1981.4914	1893.130431	2204.245324	2509.9419	2004.209606	2036.364051
Dusal.0880s00002.1.p	927.5687152	911.7180922	1019.249241	960.9418247	898.3426873	859.2394587	692.8208479	703.0119883	561.0658398	7906.306067	7488.246552	7956.271139	15310.80181	17567.36289	15179.46635	2353.784159	1844.382053	2120.757641	1981.4914	1893.130431	2204.245324	2509.9419	2004.209606	2036.364051
Dusal.0877s00004.1.p	711.6116913	773.5484256	804.1605226	869.1936103	653.6018911	755.0247719	684.6700144	699.9861118	811.4850564	3081.432108	3542.40775	2981.587868	2905.058985	2729.001099	2847.124984	1802.43646	881.8846257	830.0770216	766.540251	695.0267153	2455.568883	2019.920362	865.06483	839.7866658
Dusal.0875s00009.1.p	30857.11926	30647.44401	29966.12145	31427.14364	31305.70702	36378.36961	36699.12785	34706.80419	43449.31902	92739.92915	82470.68511	89979.28159	89940.97724	72420.3884	77949.79685	127122.4413	122770.3833	111750.3572	114475.0605	110652.6827	124782.1471	125628.1113	130165.1344	126538.2957
Dusal.0875s00006.1.p	758.2279652	699.9251725	658.8303077	599.7435911	683.3546938	726.3125623	397.3531333	433.7089742	266.2685341	4134.510436	4458.090073	4217.491138	4352.32251	4538.683526	4512.49809	2633.680584	1563.694105	1828.546756	1677.501129	1770.788854	2326.464315	2682.223157	1724.419661	1727.967817
Dusal.0872s00005.1.p	1630.618234	1742.753167	1005.685087	1029.511543	1540.427364	1372.868987	1418.24503	1325.333935	1802.595711	6570.50744	6388.543047	6527.042219	5320.382951	5178.794053	4876.189056	1147.334052	726.4864538	802.3417512	855.414483	859.5550424	1305.677531	1147.166212	790.8348446	739.2020482
Dusal.0870s00005.1.p	3457.215088	3962.544673	4080.872435	4262.911773	3538.663983	4690.724322	5163.553025	5047.162109	4555.093852	11087.45735	9766.393394	10995.3964	7241.583591	6537.60703	6840.900303	8480.137802	2831.160445	3076.633925	3277.237305	3214.630392	8994.284904	9222.721162	2958.731085	2785.055214
Dusal.0870s00002.1.p	865.7308009	859.2741311	682.0831421	807.3842869	827.319868	625.288121	806.932517	852.2885655	840.013828	3186.63036	3161.094628	3013.80881	1500.800865	1377.426853	1510.341301	856.579576	888.6832957	953.8951931	839.2555318	879.593749	926.1101012	853.1532887	956.4248121	1024.824406
Dusal.0868s00003.1.p	465.2113864	669.6690412	359.4500649	356.3693802	441.493201	434.9368052	537.9550113	547.6836581	460.6868289	509.5540293	587.4522342	621.4038784	412.5008226	384.6867787	426.0937047	896.3924295	1092.643396	1196.578809	1167.484229	1089.472833	777.2094994	793.3190798	1023.041466	965.042982
Dusal.0867s00002.1.p	849.5578079	832.0436129	740.215228	745.5749635	869.5496524	742.2637898	732.5561612	773.6157748	837.9005856	2583.932045	2779.781506	2544.303658	1614.896838	1580.111285	1779.453115	1537.017436	1126.636746	998.4697348	1086.689473	1062.051445	1964.971525	1707.338202	1071.576456	963.145159
Dusal.0866s00006.5.p	214.0543189	179.5197128	182.1472027	174.8044927	235.1431179	111.658593	190.5257332	166.423211	207.0977488	884.3227992	611.3395992	620.2531305	265.9313814	408.4711763	363.6909654	592.3670025	1202.393355	1226.29517	1177.583574	1248.727816	417.4381032	373.4479934	1188.631433	1082.708006
Dusal.0866s00006.5.p	2217.602744	1537.011474	1935.798463	1748.044927	2072.138741	1221.864032	1097.305961	1132.68646	925.6001425	884.3227992	611.3395992	620.2531305	265.9313814	408.4711763	363.6909654	592.3670025	1202.393355	1226.29517	1177.583574	1248.727816	417.4381032	373.4479934	1188.631433	1082.708006
Dusal.0862s00004.1.p	310.1409243	347.9455108	260.6255188	266.5527072	291.7694198	288.1855115	369.8440703	353.0189325	420.5352246	412.0264839	435.2808723	471.8066484	889.9485833	878.9886073	895.0892928	529.631597	814.869164	713.1926677	766.540251	697.1360528	603.3486811	650.9549277	766.0915161	851.1736036
Dusal.0860s00001.1.p	549.8817614	687.82272	546.4416081	578.4966362	557.6251082	563.610041	531.8418862	526.5025221	576.9151573	993.9043109	934.2613845	1001.150693	629.2831699	580.1324808	650.3535493	576.6831511	691.5218651	791.4457521	720.0832661	701.3547279	537.9357	543.6660014	662.3598699	713.581438
Dusal.0859s00003.1.p	451.892451	455.8590461	431.1463043	439.4256585	424.2173801	380.7026315	531.8418862	593.0718065	585.3681266	3953.700941	3298.225797	3948.216124	1902.769752	1685.589917	1797.003885	2720.544991	5432.137347	5265.739197	5272.867787	5040.262022	2633.733187	2562.554739	5519.665582	5877.557749
Dusal.0857s00002.1.p	241.6435422	267.2624938	222.8396629	225.9903387	230.3442788	203.1122978	265.9209431	288.4668991	318.0429713	667.3514061	712.1973623	846.9504713	884.6826154	894.5001709	901.9145924	655.1024081	750.7674181	680.5046704	607.9805417	611.707883	577.5277675	594.2155917	631.9065425	786.6476225
Dusal.0857s00002.1.p	545.1249988	876.4192722	516.406697	542.7631211	629.6076954	616.7807996	700.9716814	705.0292394	753.3708922	667.3514061	712.1973623	846.9504713	884.6826154	894.5001709	901.9145924	655.1024081	750.7674181	680.5046704	607.9805417	611.707883	577.5277675	594.2155917	631.9065425	786.6476225
Dusal.0856s00002.1.p	457.6005662	540.576214	618.1378475	623.8878581	452.0506471	584.8783444	551.2001157	554.7440367	562.122461	1009.245723	1013.885934	976.9849866	691.5971239	620.4625463	728.3569735	997.7342385	545.8360789	459.6130525	568.5930979	558.9744448	1384.000969	1097.648246	516.7548985	653.8000144
Dusal.0855s00004.1.p	150.3136995	215.8270705	325.5396814	306.149305	182.3558874	293.5025874	217.0159421	223.9148657	271.55164	1226.217116	1252.759584	1321.058616	1061.092542	1168.537796	1309.482484	440.3542891	317.5950139	419.9912377	424.1724709	371.2434048	477.6869016	511.6856484	390.1832567	341.6081352
Dusal.0852s00004.1.p	741.1036197	831.0350752	845.8218509	934.8660164	727.5040139	844.3516463	647.9912636	623.3305722	628.6895945	1580.165398	1645.57403	1483.314073	2239.791701	2348.450738	2426.881536	978.4310368	503.1015816	399.1897848	385.7949616	444.0155495	1089.642554	954.2524693	546.2565593	582.6316529
Dusal.0850s00005.1.p	550.833114	537.5506008	945.6152651	978.3256969	519.2343951	971.9614669	567.5017828	593.0718065	692.0868645	1203.204998	1350.963195	1262.370471	1515.721108	1398.108938	1567.868827	3893.214495	2118.271331	2487.259429	2510.697054	2540.697052	3771.57478	4001.670625	2233.561228	2432.06014
Dusal.0850s00002.1.p	590.7899202	684.7971069	548.3793443	529.2423316	617.1307136	549.7856438	700.9716814	728.2276264	698.4265915	679.4053724	693.6183006	712.3129643	315.9580769	284.3786671	304.2133544	509.1219452	921.7054072	870.6893818	885.7125167	849.0083548	514.6968778	516.8437698	741.3481877	840.7355772
Dusal.0849s00001.1.p	11096.57589	11277.4687	8580.295889	8690.970332	10458.59002	11219.03006	7523.219325	8699.395121	10153.0728	52722.95271	57020.90956	53919.44468	57707.10977	54333.90518	51337.95364	10693.97375	10667.11326	10843.50019	10121.5631	10504.50089	9032.155578	9653.940116	10327.48464	12105.26384
Dusal.0848s00004.1.p	225.4705492	239.0234379	217.9953224	237.5795868	220.7466005	274.3611143	278.1471933	266.2771376	219.7772028	4081.91131	3998.921835	4277.33003	3097.266815	3206.75726	2910.502766	1865.171865	1680.242734	1771.095125	1955.233104	1904.731787	1955.503857	1968.339147	1892.864628	1870.30454
Dusal.0847s00003.1.p	219.7624341	197.6733917	294.5359023	300.3546809	208.2696187	344.5465156	409.5793836	342.9326772	270.4950188	850.3525306	880.2936341	1090.909031	2744.446963	2490.123019	2456.13282	505.5025948	431.2299271	393.2465126	450.4307667	460.8902498	490.5973584	608.6583317	322.6149366	286.571269
Dusal.0838s00007.1.p	1499.331585	1194.108652	776.0633477	753.3011289	1423.335689	1000.673677	769.234912	788.7451577	762.8804827	1599.89007	1711.927821	1722.669641	2108.142502	1852.080701	1772.627815	831.2441237	720.6590223	691.4006695	737.2521518	777.2908789	845.2045719	784.0344612	741.3481877	658.5445718
Dusal.0838s00005.1.p	2169.083765	2526.38697	2144.105104	2170.086714	2128.765043	2393.747551	2526.758386	2512.486174	2514.758378	6605.573524	5868.329322	6472.957067	6485.039529	7007.090356	6243.199065	4104.343264	5100.944993	5244.937744	5426.377824	5341.897288	4076.26156	4054.283464	5139.950657	5118.428559
Dusal.0838s00002.1.p	6728.916434	8810.585457	7216.129605	7246.177398	6827.788331	8964.589897	9163.574568	9047.370926	11591.1342	16173.13531	17470.51095	15737.62859	24814.11864	23228.04953	23469.28026	13292.66728	8712.010014	7924.362975	8217.836657	7836.188915	12208.98865	12801.42583	8488.864999	8438.669851
Dusal.0835s00002.1.p	890.4659666	1004.503562	855.5105319	874.0224637	980.8827205	918.7907083	893.5351229	948.10799	922.430279	1642.62686	1636.726857	1569.620167	1200.640692	1156.128545	1249.02983	805.9086715	697.3492965	768.6632085	659.4871988	664.4413212	718.6820952	801.5720742	878.3881607	854.0203381
Dusal.0834s00005.1.p	1049.341839	1185.031812	1105.478502	1055.587351	1040.388326	1382.439723	1064.702627	1051.996419	1310.210247	2300.11593	2317.959117	2170.310583	2148.514923	1937.911353	1802.854142	2209.010146	2183.344316	1877.08348	2300.630688	2290.740555	2133.668161	2183.948624	2277.337886	2232.788728
Dusal.0834s00001.1.p	14350.20154	12976.85475	14941.88383	14922.12275	13921.43235	13665.94837	13792.22914	14259.94762	13760.37746	910.622362	624.6103575	735.3279228	498.5116325	808.6695187	656.2038061	2178.848893	2464.032264	3041.964837	2901.541688	3052.211402	1858.245082	1928.1058	2247.836225	2320.088585
Dusal.0834s00001.1.p	14350.20154	12976.85475	14941.88383	14922.12275	13921.43235	13665.94837	13792.22914	14259.94762	13760.37746	910.622362	624.6103575	735.3279228	498.5116325	808.6695187	656.2038061	2178.848893	2464.032264	3041.964837	2901.541688	3052.211402	1858.245082	1928.1058	2247.836225	2320.088585
Dusal.0834s00001.1.p	14350.20154	12976.85475	14941.88383	14922.12275	13921.43235	13665.94837	13792.22914	14259.94762	13760.37746	721.0463468	613.9937508	727.2726873	724.9482543	812.8059357	948.7166469	2178.848893	2464.032264	3041.964837	2901.541688	3052.211402	1858.245082	1928.1058	2247.836225	2320.088585
Dusal.0834s00001.1.p	14350.20154	12976.85475	14941.88383	14922.12275	13921.43235	13665.94837	13792.22914	14259.94762	13760.37746	721.0463468	613.9937508	727.2726873	724.9482543	812.8059357	948.7166469	2178.848893	2464.032264	3041.964837	2901.541688	3052.211402	1858.245082	1928.1058	2247.836225	2320.088585
Dusal.0834s00001.1.p	193.1245633	173.4684866	258.6877826	269.4500192	217.867297	157.3854454	207.8462544	204.7509808	200.7580218	910.622362	624.6103575	735.3279228	498.5116325	808.6695187	656.2038061	2178.848893	2464.032264	3041.964837	2901.541688	3052.211402	1858.245082	1928.1058	2247.836225	2320.088585
Dusal.0834s00001.1.p	193.1245633	173.4684866	258.6877826	269.4500192	217.867297	157.3854454	207.8462544	204.7509808	200.7580218	910.622362	624.6103575	735.3279228	498.5116325	808.6695187	656.2038061	2178.848893	2464.032264	3041.964837	2901.541688	3052.211402	1858.245082	1928.1058	2247.836225	2320.088585
Dusal.0834s00001.1.p	1040.779666	1075.101202	737.3086237	677.971016	1004.876916	809.2589457	661.2363681	673.7618482	617.0667617	721.0463468	613.9937508	727.2726873	724.9482543	812.8059357	948.7166469	2178.848893	2464.032264	3041.964837	2901.541688	3052.211402	1858.245082	1928.1058	2247.836225	2320.088585
Dusal.0834s00001.1.p	1040.779666	1075.101202	737.3086237	677.971016	1004.876916	809.2589457	661.2363681	673.7618482	617.0667617	721.0463468	613.9937508	727.2726873	724.9482543	812.8059357	948.7166469	2178.848893	2464.032264	3041.964837	2901.541688	3052.211402	1858.245082	1928.1058	2247.836225	2320.088585
Dusal.0834s00001.1.p	193.1245633	173.4684866	258.6877826	269.4500192	217.867297	157.3854454	207.8462544	204.7509808	200.7580218	721.0463468	613.9937508	727.2726873	724.9482543	812.8059357	948.7166469	2178.848893	2464.032264	3041.964837	2901.541688	3052.211402	1858.245082	1928.1058	2247.836225	2320.088585
Dusal.0834s00001.1.p	193.1245633	173.4684866	258.6877826	269.4500192	217.867297	157.3854454	207.8462544	204.7509808	200.7580218	721.0463468	613.9937508	727.2726873	724.9482543	812.8059357	948.7166469	2178.848893	2464.032264	3041.964837	2901.541688	3052.211402	1858.245082	1928.1058	2247.836225	2320.088585
Dusal.0834s00001.1.p	1040.779666	1075.101202	737.3086237	677.971016	1004.876916	809.2589457	661.2363681	673.7618482	617.0667617	910.622362	624.6103575	735.3279228	498.5116325	808.6695187	656.2038061	2178.848893	2464.032264	3041.964837	2901.541688	3052.211402	1858.245082	1928.1058	2247.836225	2320.088585
Dusal.0834s00001.1.p	1040.779666	1075.101202	737.3086237	677.971016	1004.876916	809.2589457	661.2363681	673.7618482	617.0667617	910.622362	624.6103575	735.3279228	498.5116325	808.6695187	656.2038061	2178.848893	2464.032264	3041.964837	2901.541688	3052.211402	1858.245082	1928.1058	2247.836225	2320.088585
Dusal.0832s00005.1.p	461.4059763	494.1834792	439.8661172	459.7068428	529.7918412	378.5758011	562.4075118	518.4335179	450.1206172	1178.001251	1134.207476	1205.983823	1476.226348	1511.860404	1500.590873	1553.907738	1550.096765	1281.765711	1364.421448	1373.17873	1915.911789	1756.856168	1414.176389	1404.389
Dusal.0831s00004.1.p	792.4766562	922.812007	661.736912	669.2790799	761.0958878	966.6443911	801.838246	810.9349191	846.353555	598.3150538	690.964149	715.7652081	786.384547	721.8047622	874.6133939	1442.914328	1114.981884	1234.219533	1116.987507	1258.219835	1508.802051	1423.641522	1338.994737	1160.518748
Dusal.0831s00004.1.p	792.4766562	922.812007	661.736912	669.2790799	761.0958878	966.6443911	801.838246	810.9349191	846.353555	598.3150538	690.964149	715.7652081	786.384547	721.8047622	874.6133939	1442.914328	1114.981884	1234.219533	1116.987507	1258.219835	1508.802051	1423.641522	1338.994737	1160.518748
Dusal.0831s00004.1.p	792.4766562	922.812007	661.736912	669.2790799	761.0958878	966.6443911	801.838246	810.9349191	846.353555	598.3150538	690.964149	715.7652081	786.384547	721.8047622	874.6133939	1793.991309	1391.784877	1469.969332	1296.75584	1454.388225	1665.448927	1607.270646	1371.351397	1558.112661
Dusal.0831s00004.1.p	792.4766562	922.812007	661.736912	669.2790799	761.0958878	966.6443911	801.838246	810.9349191	846.353555	598.3150538	690.964149	715.7652081	786.384547	721.8047622	874.6133939	1793.991309	1391.784877	1469.969332	1296.75584	1454.388225	1665.448927	1607.270646	1371.351397	1558.112661
Dusal.0831s00004.1.p	792.4766562	922.812007	661.736912	669.2790799	761.0958878	966.6443911	801.838246	810.9349191	846.353555	1110.060713	866.1381586	1035.673131	982.1030224	1019.626784	1136.899908	1442.914328	1114.981884	1234.219533	1116.987507	1258.219835	1508.802051	1423.641522	1338.994737	1160.518748
Dusal.0831s00004.1.p	792.4766562	922.812007	661.736912	669.2790799	761.0958878	966.6443911	801.838246	810.9349191	846.353555	1110.060713	866.1381586	1035.673131	982.1030224	1019.626784	1136.899908	1442.914328	1114.981884	1234.219533	1116.987507	1258.219835	1508.802051	1423.641522	1338.994737	1160.518748
Dusal.0831s00004.1.p	792.4766562	922.812007	661.736912	669.2790799	761.0958878	966.6443911	801.838246	810.9349191	846.353555	1110.060713	866.1381586	1035.673131	982.1030224	1019.626784	1136.899908	1793.991309	1391.784877	1469.969332	1296.75584	1454.388225	1665.448927	1607.270646	1371.351397	1558.112661
Dusal.0831s00004.1.p	792.4766562	922.812007	661.736912	669.2790799	761.0958878	966.6443911	801.838246	810.9349191	846.353555	1110.060713	866.1381586	1035.673131	982.1030224	1019.626784	1136.899908	1793.991309	1391.784877	1469.969332	1296.75584	1454.388225	1665.448927	1607.270646	1371.351397	1558.112661
Dusal.0830s00006.1.p	2239.483852	2260.133014	1290.532309	1444.792934	2307.281859	1438.800727	1444.735239	1414.092981	1341.908882	6974.863218	7429.855215	7486.765987	10441.53678	10668.85348	10742.04656	2660.222486	1485.02378	1671.050042	1752.236279	1580.948477	2430.608667	2565.649612	1602.606352	1743.150401
Dusal.0830s00006.1.p	713.5143963	621.259231	348.7925158	375.6847938	710.2281929	400.9075197	312.7882357	320.7429158	333.8922888	6974.863218	7429.855215	7486.765987	10441.53678	10668.85348	10742.04656	2660.222486	1485.02378	1671.050042	1752.236279	1580.948477	2430.608667	2565.649612	1602.606352	1743.150401
Dusal.0830s00004.1.p	5831.790999	6740.057533	5046.83393	4711.995138	5747.089756	6715.466809	4759.067913	4388.529643	6241.461235	11078.69083	10377.73299	11423.47463	7034.455518	6436.264814	6561.063019	5188.94191	4683.312406	4496.085443	4458.860617	4301.993887	5474.894381	5074.559888	5119.013994	4840.397494
Dusal.0829s00006.1.p	187.4164481	154.30627	304.2245833	318.7043238	169.8789056	198.8586371	207.8462544	203.7423553	177.5123561	1971.371395	1878.254658	1728.42338	1435.853927	1429.132065	1662.447978	1083.392196	611.880302	726.0697575	621.1096896	744.5961472	1255.757098	1005.833684	543.4015599	594.9675022
Dusal.0829s00002.1.p	242.5948948	284.407635	178.2717303	191.2225943	210.1891544	252.0293957	188.4880248	206.7682319	271.55164	1142.935167	1019.194238	1079.401552	805.6930961	793.157955	761.5084288	690.0894612	802.2430626	800.3606604	644.338182	794.1655791	645.52284	767.5284726	767.0431826	848.3268691
Dusal.0828s00004.1.p	493.7519623	411.4833867	349.7613839	344.7801321	452.0506471	347.7367611	428.9376132	482.1229992	405.7425282	401.0683327	324.6912198	390.1035459	1278.75255	1180.947046	1083.272554	1730.049453	1263.581385	1347.141706	1381.590334	1363.686712	1742.050971	1610.365518	1387.529727	1409.133558
Dusal.0828s00002.1.p	1075.97971	593.020175	398.2047889	366.027087	1060.54345	521.0734341	425.8810506	463.9677398	604.3873077	1508.937416	1591.606279	1523.59025	2561.893407	2857.230026	2521.460687	2514.242023	2196.941656	2179.199818	2261.243244	2316.052605	2489.996768	2414.000841	2413.426192	2284.029949
Dusal.0826s00002.1.p	456.6492137	700.9337103	842.9152466	717.5676138	392.5450418	933.6785207	783.4988706	750.4173878	959.4120198	3722.483952	3599.914369	3553.509586	1346.332472	1074.434309	1333.858554	1224.546859	1126.636746	923.1882865	938.2291083	959.748575	1714.508663	1428.799643	1124.869779	1137.744873
Dusal.0824s00004.1.p	2301.321766	1950.511936	2041.405086	2022.3238	2337.034662	1399.454366	1498.734511	1554.291928	1196.095161	988.4252353	1015.655369	1062.140333	4698.998733	5576.924187	4656.804425	3917.343497	2566.983553	2217.831087	2329.918787	2284.412542	3120.887757	3685.993592	2364.891202	2259.35825
Dusal.0824s00002.1.p	219.7624341	270.288107	449.5547982	451.0149067	232.2638144	468.9660907	297.5054229	291.4927757	379.326999	711.1840108	674.1545218	727.2726873	1729.870471	1552.19047	1692.674305	714.2184633	582.7431447	548.762136	543.3447366	594.8331827	741.9209175	664.3660435	483.4465717	501.025265
Dusal.0823s00003.1.p	293.9679313	499.2261677	404.9868656	393.068666	279.292438	422.1758232	445.2392802	433.7089742	605.4439288	2178.480452	2409.084991	2188.722549	1803.594022	1563.565617	1775.552943	2421.345365	1851.180723	1650.248589	1742.136934	1676.923334	2574.345086	2483.119669	1819.586309	1824.756789
Dusal.0823s00003.1.p	293.9679313	499.2261677	404.9868656	393.068666	279.292438	422.1758232	445.2392802	433.7089742	605.4439288	2178.480452	2409.084991	2188.722549	1803.594022	1563.565617	1775.552943	2421.345365	1851.180723	1650.248589	1742.136934	1676.923334	2574.345086	2483.119669	1819.586309	1824.756789
Dusal.0823s00003.1.p	293.9679313	499.2261677	404.9868656	393.068666	279.292438	422.1758232	445.2392802	433.7089742	605.4439288	463.5297944	531.7150493	560.4142385	679.3098654	745.5891598	670.8294482	2421.345365	1851.180723	1650.248589	1742.136934	1676.923334	2574.345086	2483.119669	1819.586309	1824.756789
Dusal.0823s00003.1.p	293.9679313	499.2261677	404.9868656	393.068666	279.292438	422.1758232	445.2392802	433.7089742	605.4439288	463.5297944	531.7150493	560.4142385	679.3098654	745.5891598	670.8294482	2421.345365	1851.180723	1650.248589	1742.136934	1676.923334	2574.345086	2483.119669	1819.586309	1824.756789
Dusal.0822s00006.1.p	2376.478616	2591.941921	1758.495601	1899.670924	2359.109322	2573.464715	2680.605369	2599.227968	3277.638861	4773.370649	4046.696565	4597.237952	3802.90652	2986.493056	3310.270315	5601.547847	8293.406188	7277.536847	7035.203411	7180.184944	4190.734277	4645.404183	7883.605118	8128.375795
Dusal.0821s00009.1.p	547.9790564	607.139703	586.1652002	634.5113355	520.1941629	734.8198836	583.8034498	611.2270659	566.3489456	1981.233731	1808.361998	1889.528089	1333.167552	1289.527992	1181.751877	752.8248668	1025.627935	1052.94973	1002.864913	1054.668764	797.0055332	808.7934442	938.343149	947.9625752
Dusal.0821s00004.1.p	701.1468135	676.7288052	731.4954151	794.8292681	702.5500503	740.1369595	658.1798055	670.7359717	638.199185	2194.917679	2555.063332	2132.335901	1765.854585	1460.155192	1757.02713	1754.178456	1239.300421	1068.798456	1036.19275	1075.762139	2019.195444	1921.916054	1269.523084	1364.534718
Dusal.0820s00005.1.p	681.1684104	574.8664962	592.9472769	586.2228016	677.5960868	641.2393485	494.1442812	459.9332377	480.7626311	581.877827	629.9186608	630.6098618	803.0601122	709.3955113	729.3320163	1038.753542	901.3093972	837.0108392	930.1496327	838.4616672	1098.249525	1167.798698	801.3031759	743.9466056
Dusal.0820s00004.1.p	1441.299081	1717.539725	1958.082429	1863.937409	1455.967796	2301.230432	1685.184827	1656.163106	1904.031343	1700.705061	1679.193284	1424.625929	3481.682475	2921.344489	3271.268603	3367.202249	2673.819796	2221.793269	2198.627308	2236.952448	3491.848216	3371.348183	2644.681147	2765.128072
Dusal.0819s00005.1.p	499.4600774	450.8163575	581.3208597	574.6335535	493.3206637	488.1075638	547.124699	505.3213862	492.3854639	574.2071212	675.9239562	669.7352912	825.8793066	920.352777	890.2140788	969.985886	1303.402167	1260.964258	1324.02407	1169.627659	790.1199562	842.8370458	1216.229761	1191.832827
Dusal.0819s00005.1.p	499.4600774	450.8163575	581.3208597	574.6335535	493.3206637	488.1075638	547.124699	505.3213862	492.3854639	574.2071212	675.9239562	669.7352912	825.8793066	920.352777	890.2140788	969.985886	1303.402167	1260.964258	1324.02407	1169.627659	790.1199562	842.8370458	1216.229761	1191.832827
Dusal.0819s00005.1.p	499.4600774	450.8163575	581.3208597	574.6335535	493.3206637	488.1075638	547.124699	505.3213862	492.3854639	582.9736421	534.369201	515.5350695	1583.30103	1779.693404	1633.196694	1129.2373	1291.747304	1147.051541	1291.706167	1299.351917	1017.343996	1078.047384	1370.399731	1397.74662
Dusal.0819s00005.1.p	499.4600774	450.8163575	581.3208597	574.6335535	493.3206637	488.1075638	547.124699	505.3213862	492.3854639	582.9736421	534.369201	515.5350695	1583.30103	1779.693404	1633.196694	1129.2373	1291.747304	1147.051541	1291.706167	1299.351917	1017.343996	1078.047384	1370.399731	1397.74662
Dusal.0819s00005.1.p	499.4600774	450.8163575	581.3208597	574.6335535	493.3206637	488.1075638	547.124699	505.3213862	492.3854639	582.9736421	534.369201	515.5350695	1583.30103	1779.693404	1633.196694	969.985886	1303.402167	1260.964258	1324.02407	1169.627659	790.1199562	842.8370458	1216.229761	1191.832827
Dusal.0819s00005.1.p	499.4600774	450.8163575	581.3208597	574.6335535	493.3206637	488.1075638	547.124699	505.3213862	492.3854639	582.9736421	534.369201	515.5350695	1583.30103	1779.693404	1633.196694	969.985886	1303.402167	1260.964258	1324.02407	1169.627659	790.1199562	842.8370458	1216.229761	1191.832827
Dusal.0819s00005.1.p	799.1361239	859.2741311	638.4840776	689.5602642	828.2796358	682.7125402	733.5750154	717.1327456	693.1434857	582.9736421	534.369201	515.5350695	1583.30103	1779.693404	1633.196694	969.985886	1303.402167	1260.964258	1324.02407	1169.627659	790.1199562	842.8370458	1216.229761	1191.832827
Dusal.0819s00005.1.p	799.1361239	859.2741311	638.4840776	689.5602642	828.2796358	682.7125402	733.5750154	717.1327456	693.1434857	582.9736421	534.369201	515.5350695	1583.30103	1779.693404	1633.196694	969.985886	1303.402167	1260.964258	1324.02407	1169.627659	790.1199562	842.8370458	1216.229761	1191.832827
Dusal.0819s00005.1.p	799.1361239	859.2741311	638.4840776	689.5602642	828.2796358	682.7125402	733.5750154	717.1327456	693.1434857	574.2071212	675.9239562	669.7352912	825.8793066	920.352777	890.2140788	969.985886	1303.402167	1260.964258	1324.02407	1169.627659	790.1199562	842.8370458	1216.229761	1191.832827
Dusal.0819s00005.1.p	799.1361239	859.2741311	638.4840776	689.5602642	828.2796358	682.7125402	733.5750154	717.1327456	693.1434857	574.2071212	675.9239562	669.7352912	825.8793066	920.352777	890.2140788	969.985886	1303.402167	1260.964258	1324.02407	1169.627659	790.1199562	842.8370458	1216.229761	1191.832827
Dusal.0819s00005.1.p	499.4600774	450.8163575	581.3208597	574.6335535	493.3206637	488.1075638	547.124699	505.3213862	492.3854639	574.2071212	675.9239562	669.7352912	825.8793066	920.352777	890.2140788	1129.2373	1291.747304	1147.051541	1291.706167	1299.351917	1017.343996	1078.047384	1370.399731	1397.74662
Dusal.0819s00005.1.p	499.4600774	450.8163575	581.3208597	574.6335535	493.3206637	488.1075638	547.124699	505.3213862	492.3854639	574.2071212	675.9239562	669.7352912	825.8793066	920.352777	890.2140788	1129.2373	1291.747304	1147.051541	1291.706167	1299.351917	1017.343996	1078.047384	1370.399731	1397.74662
Dusal.0819s00005.1.p	799.1361239	859.2741311	638.4840776	689.5602642	828.2796358	682.7125402	733.5750154	717.1327456	693.1434857	574.2071212	675.9239562	669.7352912	825.8793066	920.352777	890.2140788	1129.2373	1291.747304	1147.051541	1291.706167	1299.351917	1017.343996	1078.047384	1370.399731	1397.74662
Dusal.0819s00005.1.p	799.1361239	859.2741311	638.4840776	689.5602642	828.2796358	682.7125402	733.5750154	717.1327456	693.1434857	574.2071212	675.9239562	669.7352912	825.8793066	920.352777	890.2140788	1129.2373	1291.747304	1147.051541	1291.706167	1299.351917	1017.343996	1078.047384	1370.399731	1397.74662
Dusal.0819s00005.1.p	799.1361239	859.2741311	638.4840776	689.5602642	828.2796358	682.7125402	733.5750154	717.1327456	693.1434857	582.9736421	534.369201	515.5350695	1583.30103	1779.693404	1633.196694	1129.2373	1291.747304	1147.051541	1291.706167	1299.351917	1017.343996	1078.047384	1370.399731	1397.74662
Dusal.0819s00005.1.p	799.1361239	859.2741311	638.4840776	689.5602642	828.2796358	682.7125402	733.5750154	717.1327456	693.1434857	582.9736421	534.369201	515.5350695	1583.30103	1779.693404	1633.196694	1129.2373	1291.747304	1147.051541	1291.706167	1299.351917	1017.343996	1078.047384	1370.399731	1397.74662
Dusal.0819s00004.1.p	693.5359932	1169.903747	1124.855864	1112.567821	687.1937651	1511.112959	1166.588045	1235.566264	1768.783834	6091.636234	5993.07445	5831.990474	4084.635806	3876.85681	4066.90353	6544.99183	2832.131683	2417.921253	2433.942036	2304.451249	8140.473361	7006.792185	2981.571081	2875.201805
Dusal.0817s00005.1.p	3970.945454	3686.20534	2989.926955	3147.44664	3976.318113	3187.05527	1725.938995	1588.585196	1768.783834	17610.84474	16623.83657	16825.08538	14336.59774	11690.54848	12788.6614	5464.012535	7327.023806	6152.277304	6322.189686	6291.099176	6712.576839	5898.827696	7155.580261	6910.922358
Dusal.0817s00003.1.p	623.1359061	499.2261677	556.1302891	524.4134782	611.3721066	550.8490589	574.6337621	529.5283987	546.2731435	923.7721434	910.3740196	904.4878674	1076.890446	932.7620279	1110.573752	669.5798094	400.1502927	407.1141478	418.1128642	377.5714174	681.6721191	739.6746167	438.7182471	380.5135062
Dusal.0817s00001.1.p	1290.985381	1211.253793	1196.552103	1136.712088	1377.266834	1215.483541	1203.266796	1004.591019	1309.153626	3651.255969	4397.044584	3676.639614	2602.265828	2047.526403	2293.300672	2076.300634	2342.627442	2522.919062	2487.468562	2294.95923	2193.056262	2260.288822	2195.494569	2271.694099
Dusal.0816s00006.1.p	3235.549949	2843.067812	3157.541136	3103.021189	3127.883352	2899.933173	4342.35655	4418.788409	3289.261694	8999.929554	10726.31158	9254.314796	7288.099641	7166.34241	6630.291058	8253.325182	6415.030785	5924.451869	5990.931185	6178.249618	9768.051615	8600.651715	6124.925463	5997.120596
Dusal.0816s00003.1.p	165.53534	190.6136277	181.1783346	166.1125566	186.1949587	158.4488606	180.3371913	177.5180917	196.5315371	1238.271082	1217.370895	1148.446427	971.5710865	858.3065224	1070.596997	791.4312702	635.1900277	671.5897621	658.4772644	737.2134659	988.9409909	864.5011559	615.7282124	695.5521198
Dusal.0815s00001.1.p	231.1786644	216.8356082	269.3453317	241.4426695	229.384511	233.9513378	219.0536504	211.8113595	188.0785678	1111.156528	1074.931423	1020.713408	988.2466517	964.8192595	971.1426314	428.289788	315.6525367	329.8516088	352.4671246	373.3527424	467.3585362	457.0095609	303.581607	341.6081352
Dusal.0814s00002.1.p	949.4498234	778.5911141	971.7747038	1064.279287	899.3024551	750.7711112	615.3879296	711.0809925	587.481369	717.7589015	698.926604	730.7249311	294.8942051	320.5723156	422.1935335	313.6770278	399.1790541	436.830509	373.6757482	486.2023001	377.8460357	288.8548015	368.2949276	533.2882555
Dusal.0814s00002.1.p	949.4498234	778.5911141	971.7747038	1064.279287	899.3024551	750.7711112	615.3879296	711.0809925	587.481369	717.7589015	698.926604	730.7249311	294.8942051	320.5723156	422.1935335	232.8448706	506.0152973	443.7643266	369.6360104	342.7673482	316.7365402	309.4872873	568.1448884	515.2589373
Dusal.0811s00001.1.p	155.0704621	202.7160802	232.5283439	261.7238538	188.1144943	248.8391502	208.8651086	178.5267173	201.8146429	835.011119	860.8298552	735.3279228	847.8208397	813.8400399	875.5884367	360.728582	328.2786382	325.8894273	379.7353549	333.2753293	383.8709155	417.8078379	326.4216025	326.4255514
Dusal.0810s00004.1.p	217.859729	193.6392408	191.8358837	176.7360341	226.5052075	202.0488826	178.2994829	170.4577131	204.9845064	585.1652724	658.2296118	652.4740723	495.0009872	541.8706238	490.4465297	415.0188368	347.7034097	318.9556097	362.5664692	299.5259289	433.7913485	421.9343351	342.5999327	276.1332426
Dusal.0809s00006.1.p	505.1681926	674.7117297	643.3284181	611.3328392	540.3492873	660.3808216	608.2559503	632.4082019	618.1233828	956.6465969	1089.971615	1191.0241	791.650515	754.896098	783.9344133	2470.809819	2484.428274	2191.086362	2145.100782	2188.437685	2526.146047	2509.9419	2305.88788	2321.037497
Dusal.0809s00001.1.p	1449.861253	1790.15444	1795.312588	1681.406751	1473.243616	2372.479248	2178.310254	1998.087158	2930.010497	4998.012748	4260.798132	4802.071082	2704.952203	2524.248459	2461.983077	7040.842824	7893.255895	7921.391338	7721.95884	7633.692512	7212.641866	7584.501788	7443.935204	7841.804526
Dusal.0808s00008.1.p	33291.63038	29071.09957	33457.92208	32307.92649	31305.70702	43021.52419	23780.05675	24650.80774	29240.93418	28897.74044	29595.56045	28822.78323	31753.78673	28362.3771	27850.14757	1544.256137	749.7961795	879.6042902	784.7190712	815.2589544	1294.488469	1627.903131	596.6948828	738.2531367
Dusal.0808s00008.1.p	33291.63038	29071.09957	33457.92208	32307.92649	31305.70702	43021.52419	23780.05675	24650.80774	29240.93418	28897.74044	29595.56045	28822.78323	31753.78673	28362.3771	27850.14757	1544.256137	749.7961795	879.6042902	784.7190712	815.2589544	1294.488469	1627.903131	596.6948828	738.2531367
Dusal.0808s00008.1.p	33291.63038	29071.09957	33457.92208	32307.92649	31305.70702	43021.52419	23780.05675	24650.80774	29240.93418	28897.74044	29595.56045	28822.78323	31753.78673	28362.3771	27850.14757	1544.256137	749.7961795	879.6042902	784.7190712	815.2589544	1294.488469	1627.903131	596.6948828	738.2531367
Dusal.0808s00008.1.p	33291.63038	29071.09957	33457.92208	32307.92649	31305.70702	43021.52419	23780.05675	24650.80774	29240.93418	28897.74044	29595.56045	28822.78323	31753.78673	28362.3771	27850.14757	58328.24332	57515.77715	57539.7901	59901.23237	58714.46475	54359.90871	55210.46881	60824.81138	61040.62921
Dusal.0808s00008.1.p	33291.63038	29071.09957	33457.92208	32307.92649	31305.70702	43021.52419	23780.05675	24650.80774	29240.93418	28897.74044	29595.56045	28822.78323	31753.78673	28362.3771	27850.14757	58328.24332	57515.77715	57539.7901	59901.23237	58714.46475	54359.90871	55210.46881	60824.81138	61040.62921
Dusal.0808s00008.1.p	33291.63038	29071.09957	33457.92208	32307.92649	31305.70702	43021.52419	23780.05675	24650.80774	29240.93418	28897.74044	29595.56045	28822.78323	31753.78673	28362.3771	27850.14757	58328.24332	57515.77715	57539.7901	59901.23237	58714.46475	54359.90871	55210.46881	60824.81138	61040.62921
Dusal.0808s00008.1.p	408.1302347	564.7811191	404.0179975	372.7874817	366.6313104	541.2783224	363.7309451	392.3553278	432.1580574	28897.74044	29595.56045	28822.78323	31753.78673	28362.3771	27850.14757	1544.256137	749.7961795	879.6042902	784.7190712	815.2589544	1294.488469	1627.903131	596.6948828	738.2531367
Dusal.0808s00008.1.p	408.1302347	564.7811191	404.0179975	372.7874817	366.6313104	541.2783224	363.7309451	392.3553278	432.1580574	28897.74044	29595.56045	28822.78323	31753.78673	28362.3771	27850.14757	1544.256137	749.7961795	879.6042902	784.7190712	815.2589544	1294.488469	1627.903131	596.6948828	738.2531367
Dusal.0808s00008.1.p	408.1302347	564.7811191	404.0179975	372.7874817	366.6313104	541.2783224	363.7309451	392.3553278	432.1580574	28897.74044	29595.56045	28822.78323	31753.78673	28362.3771	27850.14757	1544.256137	749.7961795	879.6042902	784.7190712	815.2589544	1294.488469	1627.903131	596.6948828	738.2531367
Dusal.0808s00008.1.p	408.1302347	564.7811191	404.0179975	372.7874817	366.6313104	541.2783224	363.7309451	392.3553278	432.1580574	28897.74044	29595.56045	28822.78323	31753.78673	28362.3771	27850.14757	58328.24332	57515.77715	57539.7901	59901.23237	58714.46475	54359.90871	55210.46881	60824.81138	61040.62921
Dusal.0808s00008.1.p	408.1302347	564.7811191	404.0179975	372.7874817	366.6313104	541.2783224	363.7309451	392.3553278	432.1580574	28897.74044	29595.56045	28822.78323	31753.78673	28362.3771	27850.14757	58328.24332	57515.77715	57539.7901	59901.23237	58714.46475	54359.90871	55210.46881	60824.81138	61040.62921
Dusal.0808s00008.1.p	408.1302347	564.7811191	404.0179975	372.7874817	366.6313104	541.2783224	363.7309451	392.3553278	432.1580574	28897.74044	29595.56045	28822.78323	31753.78673	28362.3771	27850.14757	58328.24332	57515.77715	57539.7901	59901.23237	58714.46475	54359.90871	55210.46881	60824.81138	61040.62921
Dusal.0807s00001.1.p	687.8278781	624.2848441	709.2114489	685.6971815	679.5156224	650.8100851	782.4800164	773.6157748	779.7864214	2391.068585	2348.92422	2299.19435	1449.018847	1447.745941	1437.213091	591.1605524	372.9556126	398.1992395	420.1327331	421.8675055	742.7816146	600.4053374	423.4915835	422.2656116
Dusal.0806s00003.1.p	1985.472727	3278.756104	1744.931447	1857.177014	1897.460997	2060.898603	2246.573485	2219.984772	2336.189401	5551.399382	5222.485751	5707.709698	2616.308409	2143.698097	2561.437442	3964.395052	6075.097284	5491.583541	5307.205559	5110.924829	3635.584635	3604.495273	6397.102076	6966.908136
Dusal.0806s00002.1.p	610.7683233	496.2005546	637.5152095	709.8414484	632.4869989	676.3320492	556.2943867	556.7612878	539.9334165	813.0948166	874.1006136	803.2220502	1146.22569	1148.889815	1033.545371	1348.81122	771.1634282	699.3250325	675.6461501	665.4959899	1484.702532	1518.550956	693.7648637	764.8226583
Dusal.0805s00003.1.p	1399.439569	2042.288868	1270.186078	1309.58504	1435.812671	1563.220302	1348.962945	1335.42019	1513.081511	1302.924174	1367.772822	1483.314073	4223.306295	4615.20724	5109.224286	521.1864462	1857.008155	1748.312581	1693.66008	1517.668351	507.8113008	542.6343771	1816.73131	1774.46448
Dusal.0805s00001.1.p	724.9306267	772.5398878	536.7529271	527.3107902	679.5156224	582.7515141	615.3879296	637.4513295	525.1407201	786.7952538	768.8192643	759.4936292	939.0976175	972.0579892	1025.745028	519.9799961	449.68346	450.6981442	587.7818526	537.8810695	625.7268063	631.3540661	499.6249018	462.119894
Dusal.0804s00003.1.p	228.3246068	251.1258904	236.4038163	207.6406958	226.5052075	212.6830343	289.3545894	290.4841501	259.9288071	486.5419118	462.7071062	527.0425487	772.3419658	789.021538	744.9327012	402.9543357	463.2808001	598.2894046	458.5102424	478.8196187	315.0151459	407.491595	510.0932331	455.4775136
Dusal.0803s00004.1.p	851.460513	857.2570557	932.0511117	930.037163	870.5094203	1102.761533	928.1761653	975.3408791	1106.282362	3223.888074	3285.839756	3096.662661	1520.109415	1187.151672	1496.690702	977.2245867	886.7408186	667.6275806	612.0202795	633.855927	1116.324165	1039.877285	733.7348558	908.1082928
Dusal.0803s00001.1.p	498.5087249	660.5922017	463.1189516	448.1175946	477.9643785	560.4197955	476.82376	485.1488757	659.3316084	1129.785385	1163.403145	1168.009142	889.9485833	926.5574025	937.0161333	416.2252869	362.2719883	344.7097894	430.2320776	362.8060547	590.4382243	437.4086994	436.8149142	419.4188771
Dusal.0803s00001.1.p	498.5087249	660.5922017	463.1189516	448.1175946	477.9643785	560.4197955	476.82376	485.1488757	659.3316084	1129.785385	1163.403145	1168.009142	889.9485833	926.5574025	937.0161333	416.2252869	362.2719883	344.7097894	430.2320776	362.8060547	590.4382243	437.4086994	436.8149142	419.4188771
Dusal.0803s00001.1.p	498.5087249	660.5922017	463.1189516	448.1175946	477.9643785	560.4197955	476.82376	485.1488757	659.3316084	1739.05859	1653.536485	1632.911303	1358.619731	1145.787502	1406.011721	1407.927275	1288.833588	1359.02825	1275.547216	1264.547848	1601.75734	1656.788611	1361.834732	1429.060699
Dusal.0803s00001.1.p	498.5087249	660.5922017	463.1189516	448.1175946	477.9643785	560.4197955	476.82376	485.1488757	659.3316084	1739.05859	1653.536485	1632.911303	1358.619731	1145.787502	1406.011721	1407.927275	1288.833588	1359.02825	1275.547216	1264.547848	1601.75734	1656.788611	1361.834732	1429.060699
Dusal.0803s00001.1.p	498.5087249	660.5922017	463.1189516	448.1175946	477.9643785	560.4197955	476.82376	485.1488757	659.3316084	1739.05859	1653.536485	1632.911303	1358.619731	1145.787502	1406.011721	416.2252869	362.2719883	344.7097894	430.2320776	362.8060547	590.4382243	437.4086994	436.8149142	419.4188771
Dusal.0803s00001.1.p	498.5087249	660.5922017	463.1189516	448.1175946	477.9643785	560.4197955	476.82376	485.1488757	659.3316084	1739.05859	1653.536485	1632.911303	1358.619731	1145.787502	1406.011721	416.2252869	362.2719883	344.7097894	430.2320776	362.8060547	590.4382243	437.4086994	436.8149142	419.4188771
Dusal.0803s00001.1.p	498.5087249	660.5922017	463.1189516	448.1175946	477.9643785	560.4197955	476.82376	485.1488757	659.3316084	1129.785385	1163.403145	1168.009142	889.9485833	926.5574025	937.0161333	1407.927275	1288.833588	1359.02825	1275.547216	1264.547848	1601.75734	1656.788611	1361.834732	1429.060699
Dusal.0803s00001.1.p	498.5087249	660.5922017	463.1189516	448.1175946	477.9643785	560.4197955	476.82376	485.1488757	659.3316084	1129.785385	1163.403145	1168.009142	889.9485833	926.5574025	937.0161333	1407.927275	1288.833588	1359.02825	1275.547216	1264.547848	1601.75734	1656.788611	1361.834732	1429.060699
Dusal.0792s00006.1.p	228.3246068	229.9465985	220.9019267	233.7165041	190.03403	221.1903557	174.2240662	174.4922152	233.513278	465.7214246	518.444291	470.6559005	604.7086528	654.5879863	585.0256815	3840.130691	3806.283974	4314.81564	3988.231161	4007.741302	3567.589563	3906.76119	3858.055909	3956.9609
Dusal.0792s00004.1.p	2005.45113	2432.592963	1756.557864	1669.817502	2011.673368	2993.513708	2265.931714	2126.182599	2927.897254	3771.795632	4471.360831	4405.063049	2473.249613	2041.321777	1973.486632	3670.021225	5617.643915	5687.711525	5672.801831	5755.327444	3129.494728	3369.284935	5872.733846	5775.075308
Dusal.0791s00004.1.p	1052.195896	976.2645058	1886.38619	1863.937409	1003.917148	1673.81548	1435.565551	1329.368437	1407.419395	2571.878079	2537.368988	2507.479724	5136.951734	4652.434993	4935.666667	3175.376682	2393.131848	2512.023063	2590.481876	2492.182289	3348.972494	3540.534567	2437.217854	2546.87843
Dusal.0788s00004.1.p	577.4709848	622.2677687	557.0991572	510.8926887	554.7458048	809.2589457	502.2951147	503.3041351	691.0302434	1971.371395	1844.635404	2080.552245	2203.807587	2256.41546	1785.303372	816.7667224	787.674484	908.330106	866.523762	859.5550424	937.2991637	1002.738811	883.1464931	931.83108
Dusal.0788s00003.1.p	6309.369969	7358.291151	6443.94173	6497.705122	6246.169027	6826.061987	6575.68493	6275.667994	8009.188448	13646.18565	13382.23267	13321.05796	17959.58369	18499.09082	17036.92289	6216.837401	5371.920556	5297.436648	5350.63274	5289.16385	6333.870106	6853.080166	5581.523903	5652.665726
Dusal.0788s00002.1.p	2207.137866	2503.190603	2515.181586	2614.341226	2251.615325	3033.923485	2160.989733	2147.363735	2431.285306	4512.566651	3942.299933	4410.816789	5521.367394	4830.300923	4925.916239	5409.72228	4814.429614	4338.588729	4576.013014	4246.096443	5397.43164	5405.711285	5186.582314	5011.201561
Dusal.0788s00001.1.p	2347.93804	2549.583337	1944.518276	1753.839551	2486.758443	2496.898823	2401.439321	2439.865136	2355.208582	4454.48845	3720.235911	4185.270196	2918.223905	3228.473449	2389.829909	5625.676849	4717.305757	4490.14217	5068.861028	5007.56729	5774.416978	6147.449151	4889.662373	4713.243355
Dusal.0786s00006.1.p	407.1788822	567.8067322	410.8000742	437.4941172	376.2289887	488.1075638	544.0681364	562.8130409	731.1818477	1046.503437	1128.014456	1260.068976	893.4592286	919.3186728	1148.600421	2133.003789	2268.81331	2634.850689	2656.127616	2639.835916	2073.419362	1988.971633	2281.144552	2322.93532
Dusal.0785s00006.1.p	365.3193709	308.6125401	345.8859115	313.8754704	357.9934	433.87339	303.618548	320.7429158	376.1571355	1204.300813	1038.658017	1164.556898	614.3629273	620.4625463	657.1788489	1533.398086	683.7519565	521.0268656	690.7951669	638.0746021	1594.011066	1602.112524	615.7282124	595.9164137
Dusal.0783s00007.1.p	1098.81217	921.8034693	1339.944582	1313.448122	996.2390058	1349.473853	708.1036607	654.5979633	610.7270347	7034.037235	7180.364959	6489.067538	18528.30823	17754.53576	17137.3523	11843.7207	2678.675989	2406.034708	2322.849246	2444.722194	12471.50127	11789.4024	2632.309483	2667.390189
Dusal.0783s00007.1.p	927.5687152	1234.45016	1514.34084	1508.533799	1001.037845	1501.542222	944.4778323	842.2023103	1033.375502	7034.037235	7180.364959	6489.067538	18528.30823	17754.53576	17137.3523	11843.7207	2678.675989	2406.034708	2322.849246	2444.722194	12471.50127	11789.4024	2632.309483	2667.390189
Dusal.0781s00005.1.p	3044.328091	2097.758442	2781.620314	2590.196959	2748.77506	2944.59661	1937.860666	1595.645575	1967.428613	13925.6185	14929.60309	14559.26272	7881.398697	6689.620353	6732.670552	9619.026703	8586.720238	8141.292411	8596.562077	9042.72998	8536.394037	9109.24249	8595.451644	9014.659124
Dusal.0779s00001.1.p	714.4657489	755.3947467	638.4840776	672.176392	699.6707468	659.3174064	878.2523101	845.2281868	774.5033156	4444.626114	4313.881166	4273.877786	2336.334447	2312.257089	2389.829909	2441.855017	1955.103251	1895.903842	1920.895333	1936.37185	3153.594248	2755.468481	2131.732914	1973.735892
Dusal.0778s00006.1.p	16933.12365	13163.43422	15560.02168	15034.15215	17403.47003	16922.12563	14365.84405	13700.16046	14192.53552	46721.17332	45761.1135	46754.88811	44101.60391	42828.46136	38882.75688	55088.92479	52943.18594	51086.38701	53610.35065	53407.37153	52969.02216	51766.90693	54581.87928	51873.19533
Dusal.0776s00003.1.p	1122.595984	1355.474686	1226.587014	1301.858874	1276.491212	1310.127492	1237.907839	1247.66977	1447.570999	3077.048848	2551.524463	2927.502716	1546.439254	1409.484084	1503.516002	1191.972706	840.121367	872.6704726	870.5634998	915.4524869	1216.165031	1084.23713	838.4181686	891.027886
Dusal.0775s00005.1.p	586.9845101	704.9678611	608.4491665	578.4966362	612.3318745	727.3759774	654.1043887	751.4260134	952.0156717	1474.967147	1465.976434	1428.078172	822.3686613	824.1810823	781.9843277	1330.714468	1458.800339	1153.985358	1305.84525	1249.782485	1318.587988	1265.803005	1409.418056	1566.652865
Dusal.0775s00002.1.p	324.4112122	365.090652	534.8151909	535.0369557	312.884312	492.3612245	421.8056339	379.243196	413.1388764	1266.762275	1283.724687	1094.361275	1439.364573	1399.143042	1374.810352	2415.313114	1282.034918	1592.796958	1630.03421	1579.893808	2575.205783	2530.574386	1319.961407	1310.446763
Dusal.0774s00001.1.p	490.8979047	599.0714013	552.2548167	558.2154519	585.4583753	490.2343941	609.2748045	643.5030826	677.2941682	1462.913181	1619.032513	1546.605208	1360.375053	1379.495061	1467.439418	1088.217997	1505.419791	1274.831894	1214.951149	1231.853116	1552.697605	1234.854276	1464.614712	1520.156202
Dusal.0773s00001.1.p	868.5848585	716.0617759	699.5227679	651.8952077	820.6014932	999.6102614	359.6555284	370.1655663	492.3854639	854.7357911	851.0979658	790.5638231	1694.764018	1603.895682	1471.339589	3309.292643	3930.602511	4149.394563	4442.701666	4452.81152	3257.738599	3237.237025	4211.124173	4180.904011
Dusal.0772s00003.1.p	150.3136995	158.3404209	202.4934328	210.5380078	151.6433169	138.2439723	197.6577125	179.5353428	195.4749159	801.0408504	807.746822	841.1967317	444.9742917	408.4711763	448.5196892	647.8637075	502.130343	340.7476079	434.2718155	403.9381365	859.8364229	790.224207	381.6182584	352.0461616
Dusal.0771s00005.1.p	184.5623905	204.7331557	240.2792887	261.7238538	159.3214595	317.9611363	230.2610465	194.6647256	236.6831415	1739.05859	1868.522769	1661.680001	2184.499037	2115.777283	2038.8145	603.2250535	674.0395707	577.4879518	576.6725736	513.6236879	767.7418311	658.1762977	637.6165414	680.369536
Dusal.0771s00002.1.p	1925.537518	3258.585349	1136.482281	1114.499363	1815.880731	2187.445008	1605.7142	1592.619698	1989.617658	1098.006747	1133.322759	1110.471746	2813.782207	2903.764717	2684.292835	928.9665824	1086.815965	1015.309006	998.8251756	1102.128858	898.5677933	882.0387689	1058.253125	1261.103366
Dusal.0771s00002.1.p	1925.537518	3258.585349	1136.482281	1114.499363	1815.880731	2187.445008	1605.7142	1592.619698	1989.617658	1098.006747	1133.322759	1110.471746	2813.782207	2903.764717	2684.292835	281.1028749	328.2786382	342.7286986	299.950533	358.5873797	305.5474776	302.2659173	405.4099203	365.3309224
Dusal.0768s00006.1.p	282.5517009	283.3990972	495.0915989	503.1665233	282.1717415	477.4734121	299.5431313	283.4237715	309.590002	1119.923049	1197.022399	1271.576455	1538.540302	1616.304933	1676.098578	986.8761875	1114.981884	1168.843539	1190.712722	1065.215451	1139.562987	925.3669891	1102.029783	1174.752421
Dusal.0767s00002.1.p	1124.498689	1126.536625	921.3935627	916.5163735	1093.175556	1158.059122	1043.306689	1046.953291	1173.906117	1975.754656	2148.093411	1915.995292	1417.42304	1302.971347	1254.880087	3425.111854	3739.268512	3754.166959	3939.754307	3928.641145	3972.977906	3514.74396	4178.767512	4125.867144
Dusal.0766s00003.1.p	1031.266141	1293.953885	1137.451149	1125.12284	990.4803988	1290.986018	1068.778043	1028.798032	1253.152704	3169.097318	2955.840233	2979.286373	4526.977113	3974.062609	3956.723693	3739.995332	2791.339663	2529.85288	2510.697054	2560.735758	4465.296659	4311.157912	2880.694434	2709.142295
Dusal.0766s00003.1.p	1031.266141	1293.953885	1137.451149	1125.12284	990.4803988	1290.986018	1068.778043	1028.798032	1253.152704	505.1707688	542.331656	535.0977842	604.7086528	586.3371063	643.5282497	3739.995332	2791.339663	2529.85288	2510.697054	2560.735758	4465.296659	4311.157912	2880.694434	2709.142295
Dusal.0765s00008.1.p	266.378708	381.2272554	406.9246018	429.7679518	267.7752241	330.7221184	329.0899027	313.6825371	325.4393195	444.9009374	437.935024	414.2692523	648.591719	723.8729707	771.2588568	756.4442171	853.718707	749.8428465	863.4939587	795.2202479	920.9459184	854.184913	729.9281899	797.0856489
Dusal.0765s00008.1.p	266.378708	381.2272554	406.9246018	429.7679518	267.7752241	330.7221184	329.0899027	313.6825371	325.4393195	444.9009374	437.935024	414.2692523	648.591719	723.8729707	771.2588568	756.4442171	853.718707	749.8428465	863.4939587	795.2202479	920.9459184	854.184913	729.9281899	797.0856489
Dusal.0765s00008.1.p	266.378708	381.2272554	406.9246018	429.7679518	267.7752241	330.7221184	329.0899027	313.6825371	325.4393195	439.4218618	592.7605375	673.1875349	707.3950278	871.7498776	867.7880943	469.3090916	598.2829619	507.1592304	539.3049987	512.5690192	475.9655074	441.5351966	600.5015487	592.1207677
Dusal.0765s00008.1.p	266.378708	381.2272554	406.9246018	429.7679518	267.7752241	330.7221184	329.0899027	313.6825371	325.4393195	439.4218618	592.7605375	673.1875349	707.3950278	871.7498776	867.7880943	469.3090916	598.2829619	507.1592304	539.3049987	512.5690192	475.9655074	441.5351966	600.5015487	592.1207677
Dusal.0765s00008.1.p	266.378708	381.2272554	406.9246018	429.7679518	267.7752241	330.7221184	329.0899027	313.6825371	325.4393195	444.9009374	437.935024	414.2692523	648.591719	723.8729707	771.2588568	469.3090916	598.2829619	507.1592304	539.3049987	512.5690192	475.9655074	441.5351966	600.5015487	592.1207677
Dusal.0765s00008.1.p	266.378708	381.2272554	406.9246018	429.7679518	267.7752241	330.7221184	329.0899027	313.6825371	325.4393195	444.9009374	437.935024	414.2692523	648.591719	723.8729707	771.2588568	469.3090916	598.2829619	507.1592304	539.3049987	512.5690192	475.9655074	441.5351966	600.5015487	592.1207677
Dusal.0765s00008.1.p	266.378708	381.2272554	406.9246018	429.7679518	267.7752241	330.7221184	329.0899027	313.6825371	325.4393195	439.4218618	592.7605375	673.1875349	707.3950278	871.7498776	867.7880943	756.4442171	853.718707	749.8428465	863.4939587	795.2202479	920.9459184	854.184913	729.9281899	797.0856489
Dusal.0765s00008.1.p	266.378708	381.2272554	406.9246018	429.7679518	267.7752241	330.7221184	329.0899027	313.6825371	325.4393195	439.4218618	592.7605375	673.1875349	707.3950278	871.7498776	867.7880943	756.4442171	853.718707	749.8428465	863.4939587	795.2202479	920.9459184	854.184913	729.9281899	797.0856489
Dusal.0764s00003.1.p	992.2606872	1173.937897	1051.221888	1088.423554	1109.49161	1145.29814	1038.212418	1101.419069	1267.945401	5481.267214	5716.15796	5491.369088	3131.495607	2893.423674	3355.122284	1385.004723	1553.981719	1466.997696	1572.467946	1468.098919	1620.692677	1693.927086	1619.736348	1653.00381
Dusal.0763s00005.1.p	350.0977305	366.0991897	373.0142183	329.3278012	315.7636155	358.3709129	343.3538614	340.9154262	413.1388764	811.9990015	809.5162565	811.2772857	525.7191335	597.7122529	550.8991835	1095.456697	965.4111431	884.557017	985.6960277	954.4752312	1084.478371	1041.940534	868.8714959	992.5614151
Dusal.0763s00004.1.p	589.8385676	669.6690412	571.6321787	572.7020121	596.9755892	650.8100851	1002.552521	910.7888457	750.2010287	3343.331921	3215.947095	3363.636179	2524.15397	2720.728266	2312.801528	1874.823466	1363.618959	1625.484955	1475.514238	1566.183114	1899.558544	2141.652028	1279.039749	1442.34546
Dusal.0761s00004.1.p	8240.615601	10037.97585	7755.789137	7308.952492	8158.026541	9146.433892	11568.07045	11525.56383	11734.83468	14066.97865	13124.77996	13391.25358	20867.27566	19763.80031	21327.11122	11396.12771	7993.293468	6919.949968	6751.411829	6944.993809	13229.77543	12576.53173	7598.105174	7438.517144
Dusal.0760s00005.1.p	540.3682362	802.7960192	470.8698964	471.2960909	526.9125377	593.3856658	647.9912636	691.9171076	889.6750228	1896.855967	1834.903515	1850.40266	865.3740662	785.9192253	731.2821019	1207.656557	1428.691943	1318.41589	1359.371776	1370.014724	1187.762026	1225.569658	1536.941365	1485.995388
Dusal.0759s00001.1.p	397.6653569	326.7662189	377.8585588	391.1371246	451.0908793	315.834306	344.3727156	331.8377965	351.8548487	6808.29932	6994.574343	6284.234407	5780.277485	4888.210761	5535.31799	885.5343785	654.6147992	577.4879518	712.0037905	661.2773149	1036.279333	955.2840935	675.6832006	752.486809
Dusal.0757s00008.1.p	1108.325696	1053.92191	1131.63794	1104.841656	1085.497414	1046.400529	920.0253318	916.8405989	944.6193235	1907.814118	1956.994491	1896.432577	2140.615971	2169.550704	1991.037403	2479.25497	1633.623282	1559.118415	1768.39523	1669.540653	3003.832949	2864.820656	1686.353002	1802.931825
Dusal.0757s00001.1.p	20166.7709	12889.11197	17476.44278	16573.59061	18656.92681	19870.9759	14949.6475	14179.25758	12793.56909	18800.89996	20449.35383	19838.89419	23703.87706	21871.30476	19927.9248	31906.98598	28057.13994	26758.59267	28389.25752	29154.20864	29734.50341	29348.67946	27875.26286	28221.57653
Dusal.0757s00001.1.p	20166.7709	12889.11197	17476.44278	16573.59061	18656.92681	19870.9759	14949.6475	14179.25758	12793.56909	15861.92382	15275.52752	15616.80006	18233.41402	15830.06776	15614.33544	31906.98598	28057.13994	26758.59267	28389.25752	29154.20864	29734.50341	29348.67946	27875.26286	28221.57653
Dusal.0756s00004.1.p	210.2489088	245.0746642	216.0575862	225.024568	240.9017249	178.6537488	264.9020889	216.8544871	246.192732	1131.977016	1170.480882	1097.813519	965.4274573	927.5915067	1148.600421	953.0955845	1118.866838	905.3584698	941.2589117	910.1791431	1283.299406	1084.23713	1141.048109	984.9701232
Dusal.0755s00007.1.p	743.0063247	934.9144596	497.9982032	485.7826511	737.1016921	668.888143	741.7258489	749.4087623	976.3179585	603.7941293	529.9456149	621.4038784	753.0334167	672.1677585	723.4817595	554.9670492	1452.972908	948.9424662	1190.712722	1140.096934	349.4430307	460.1044338	1441.774717	1385.410771
Dusal.0754s00004.1.p	4226.859284	4547.496546	3711.733689	3823.486115	4105.886769	4319.592427	3694.365286	3440.421653	4022.556784	4452.296819	4801.360354	4773.302384	4500.647273	4291.532612	4636.328526	4605.020058	6822.950986	6295.906383	6465.600378	6330.12192	4066.793892	4139.90828	6827.255325	7176.617574
Dusal.0754s00002.1.p	519.4384805	613.1909293	560.0057615	603.6066738	561.4641796	554.0393044	618.4444922	589.0373044	600.160823	1731.387884	1701.311214	1719.217397	975.0817318	1083.741248	939.9412617	521.1864462	756.5948496	641.8734009	622.119624	729.8307845	440.6769255	476.6104225	649.0365391	761.0270124
Dusal.0754s00001.1.p	391.9572417	420.5602262	426.3019638	447.151824	386.7864348	585.9417596	429.9564674	436.7348507	464.9133136	1034.44947	921.8753434	1095.512023	1236.624807	1302.971347	1038.420585	912.0762809	1420.922035	1358.037705	1213.941214	1327.827974	738.478129	833.5524272	1374.206397	1338.914108
Dusal.0752s00004.1.p	349.1463779	447.7907444	397.2359208	436.5283465	394.4645774	342.4196853	399.3908417	436.7348507	459.6302077	698.0342294	665.3073496	731.875679	807.4484188	733.1799089	820.9860398	469.3090916	350.6171254	357.5868792	314.0896154	314.2912916	481.1296901	482.8001682	354.0199304	288.469092
Dusal.0752s00002.1.p	336.7787951	248.1002773	230.5906077	225.024568	336.8785077	176.5269185	210.9028169	209.7941084	189.1351889	600.506684	629.9186608	554.6604989	645.958735	690.7816349	735.1822731	371.586633	346.7321711	406.1236024	409.0234541	441.906212	306.4081747	343.5308889	373.05326	406.1341163
Dusal.0752s00002.1.p	336.7787951	248.1002773	230.5906077	225.024568	336.8785077	176.5269185	210.9028169	209.7941084	189.1351889	600.506684	629.9186608	554.6604989	645.958735	690.7816349	735.1822731	365.5543824	468.1369929	460.6035979	412.0532575	390.2274426	419.1594975	328.0565246	471.0749074	450.7329562
Dusal.0752s00001.1.p	342.4869102	297.5186252	174.3962579	193.1541356	368.5508461	174.4000882	305.6562564	313.6825371	272.6082611	710.0881957	743.162465	757.1921333	587.1554263	554.2798747	590.8759384	370.3801828	958.6124731	742.9090289	827.1363183	742.4868097	358.9106991	349.7206347	813.6748401	910.0061158
Dusal.0751s00008.1.p	1999.743015	2279.29523	1307.971934	1214.939513	1957.92637	1962.000992	2276.120256	2103.992837	2813.782168	8997.737924	9868.135874	9754.890143	4028.465481	3552.148078	3886.520611	1952.036273	2128.954955	2200.991816	2069.355697	2072.424121	2349.703138	2230.371717	2207.866233	2496.586122
Dusal.0748s00001.1.p	559.3952867	926.8461579	699.5227679	737.8487981	569.1423222	758.2150174	809.9890795	789.7537832	1028.092396	2496.266836	2527.637098	2329.113796	922.4220523	679.4064882	1092.047939	1138.888901	1299.517213	1327.330798	1282.616757	1109.511539	1454.578133	1385.471423	1515.053036	1562.857219
Dusal.0745s00006.1.p	965.6228164	1076.109739	776.0633477	832.4943245	1024.072273	858.1760436	758.0275159	860.3575697	759.7106192	1196.630108	1209.40844	1292.289917	1722.849181	1709.374315	1556.168313	664.754009	1102.355782	1277.80353	1170.514033	1192.830372	541.3784885	484.8634168	1055.398126	1333.220639
Dusal.0745s00006.1.p	965.6228164	1076.109739	776.0633477	832.4943245	1024.072273	858.1760436	758.0275159	860.3575697	759.7106192	1196.630108	1209.40844	1292.289917	1722.849181	1709.374315	1556.168313	3222.428236	4071.432104	4400.993087	4100.333886	4422.226126	3145.847974	3415.708028	4155.927517	4024.333615
Dusal.0744s00010.1.p	948.4984709	769.5142747	632.670869	658.6556025	855.153135	887.9516684	719.3110568	747.3915113	791.4092543	1536.332794	1633.187988	1513.233519	1212.927951	1304.005451	1208.078032	787.8119199	709.0041594	805.3133873	936.2092394	869.0470613	777.2094994	722.1370038	767.9948491	828.3997279
Dusal.0744s00006.1.p	371.0274861	293.4844744	493.1538627	479.988027	375.2692209	455.1416935	450.3335511	441.7779783	376.1571355	1048.695067	994.4221555	1029.919391	1158.512949	1225.413529	1081.322468	895.1859794	1191.709731	1171.815175	1185.66305	1130.604915	1056.075366	863.4695316	1216.229761	1116.86882
Dusal.0742s00001.1.p	2208.089219	2360.986785	2757.398611	2566.052692	2315.91977	2626.635474	5125.85542	5283.180481	4684.001634	4365.727425	3657.420988	4356.731636	966.3051186	608.0532954	931.1658765	1924.287921	4148.159952	4093.924022	3835.731058	3632.279222	1380.558181	1494.823598	4117.860858	4084.115039
Dusal.0738s00003.1.p	381.4923639	324.7491435	203.4623009	239.5111282	405.0220235	163.7659364	194.6011499	219.8803636	189.1351889	667.3514061	571.5273242	535.0977842	616.9959113	699.0544688	646.4533781	2306.732605	2062.910732	2203.963452	2133.991503	2216.913741	1992.513833	2016.825489	2062.261261	2159.722544
Dusal.0736s00005.1.p	540.3682362	630.3360704	821.6001484	851.8097381	467.4069324	910.283387	663.2740764	746.3828858	804.0887083	1281.007872	1396.083773	1280.782438	1138.326738	890.3637539	999.4188726	1786.752608	1365.561436	1586.853686	1547.219584	1437.513525	1705.901692	1621.713386	1483.648042	1504.973618
Dusal.0734s00001.1.p	632.6494314	491.157866	524.1576418	516.6873128	549.9469656	523.2002645	343.3538614	366.1310642	351.8548487	1591.12355	1614.608927	1407.36471	2567.159375	2292.609109	2414.205979	1810.881611	681.8094793	881.5853809	756.4409065	743.5414784	2286.872248	2016.825489	755.6231849	800.8812948
Dusal.0733s00006.1.p	1578.293845	1168.895209	1434.893655	1374.291675	1428.134529	1062.351757	986.2508541	1031.823908	645.5955332	1136.360276	958.1487495	1123.129973	1676.33313	2012.366859	1658.547807	5170.845159	3503.257538	3068.709562	3212.6015	3212.521054	4344.799062	4611.360581	3394.594333	3321.190204
Dusal.0732s00008.1.p	8981.719221	6748.125835	8001.881634	7626.691045	8206.014932	10460.81504	6962.849521	6672.057823	6567.957176	11056.77453	11957.83795	11864.21109	8609.857596	6283.217386	7348.897603	2076.300634	3583.87034	3005.314658	3280.267108	3071.19544	2638.036673	2605.882959	3836.16758	3660.900516
Dusal.0732s00008.1.p	5025.044055	5411.813366	3371.660986	3580.111904	5545.538512	4984.22691	4657.182494	5663.432302	4487.470097	11056.77453	11957.83795	11864.21109	8609.857596	6283.217386	7348.897603	2076.300634	3583.87034	3005.314658	3280.267108	3071.19544	2638.036673	2605.882959	3836.16758	3660.900516
Dusal.0732s00008.1.p	5025.044055	5411.813366	3371.660986	3580.111904	5545.538512	4984.22691	4657.182494	5663.432302	4487.470097	11056.77453	11957.83795	11864.21109	8609.857596	6283.217386	7348.897603	3743.614682	5988.657051	5588.656988	5370.831429	5392.521389	4236.351225	4353.454508	5965.045495	5762.739459
Dusal.0732s00008.1.p	8981.719221	6748.125835	8001.881634	7626.691045	8206.014932	10460.81504	6962.849521	6672.057823	6567.957176	11056.77453	11957.83795	11864.21109	8609.857596	6283.217386	7348.897603	3743.614682	5988.657051	5588.656988	5370.831429	5392.521389	4236.351225	4353.454508	5965.045495	5762.739459
Dusal.0731s00005.1.p	193.1245633	214.8185328	169.5519174	186.3937409	160.2812273	153.1317847	205.808546	219.8803636	225.0603086	971.9880086	1021.848389	965.4775074	1178.699159	1222.311216	1163.226063	586.334752	640.0462206	661.6843084	595.8613282	577.9584825	637.7765659	690.1566507	654.746538	718.3259955
Dusal.0731s00005.1.p	193.1245633	214.8185328	169.5519174	186.3937409	160.2812273	153.1317847	205.808546	219.8803636	225.0603086	971.9880086	1021.848389	965.4775074	1178.699159	1222.311216	1163.226063	586.334752	640.0462206	661.6843084	595.8613282	577.9584825	637.7765659	690.1566507	654.746538	718.3259955
Dusal.0731s00005.1.p	193.1245633	214.8185328	169.5519174	186.3937409	160.2812273	153.1317847	205.808546	219.8803636	225.0603086	936.9219248	863.4840069	859.6086984	1026.86375	1073.400205	1115.448966	586.334752	640.0462206	661.6843084	595.8613282	577.9584825	637.7765659	690.1566507	654.746538	718.3259955
Dusal.0731s00005.1.p	193.1245633	214.8185328	169.5519174	186.3937409	160.2812273	153.1317847	205.808546	219.8803636	225.0603086	936.9219248	863.4840069	859.6086984	1026.86375	1073.400205	1115.448966	586.334752	640.0462206	661.6843084	595.8613282	577.9584825	637.7765659	690.1566507	654.746538	718.3259955
Dusal.0731s00001.1.p	1836.11038	2282.320844	2147.011709	2063.851939	1900.3403	2351.210945	2713.208703	2490.296412	3266.016028	5965.617496	5161.440263	5794.015792	3506.256993	2844.820775	2882.226524	2404.455063	3985.96311	3718.507326	4290.201563	4035.16269	2157.76768	2190.13837	4022.69421	4224.553939
Dusal.0728s00007.1.p	1346.163828	1304.039262	1728.46069	1645.673235	1353.272638	1712.098426	1243.002109	1237.583515	1483.496119	6920.072462	8065.082179	7119.677399	6020.756688	5425.944967	5763.478006	8733.492325	9211.226641	8130.396412	8097.654457	8125.168156	9237.001492	8991.637321	8985.634901	9262.325022
Dusal.0728s00004.1.p	595.5466828	546.6274402	778.969952	788.0688733	639.2053736	849.6687222	1126.852732	975.3408791	1109.452226	4090.677831	4535.945188	4402.761553	3579.980544	3995.778798	3895.295996	992.9084381	1556.895435	1602.702412	1518.94142	1288.805229	1442.528373	1394.756042	1663.513006	1694.755915
Dusal.0728s00004.1.p	595.5466828	546.6274402	778.969952	788.0688733	639.2053736	849.6687222	1126.852732	975.3408791	1109.452226	4090.677831	4535.945188	4402.761553	3579.980544	3995.778798	3895.295996	992.9084381	1556.895435	1602.702412	1518.94142	1288.805229	1442.528373	1394.756042	1663.513006	1694.755915
Dusal.0728s00003.2.p	365.3193709	498.21763	321.664209	318.7043238	326.3210616	459.3953542	439.1261551	533.5629008	558.9525975	762.6873213	713.9667967	674.3382829	725.8259156	774.5440786	740.0574872	662.3411087	461.3383229	529.9417739	578.6924425	544.2090821	786.6771677	734.5164953	539.594894	524.7480522
Dusal.0728s00001.1.p	1391.828749	1544.071238	2130.540951	2158.497466	1353.272638	1720.605748	1569.03545	1574.464439	1812.105302	3990.958655	4295.302104	3802.071137	3425.512151	3107.483253	3243.967404	1787.959059	2336.80001	2252.500176	2419.802953	2214.804404	1728.279817	1736.223682	2432.459522	2511.768705
Dusal.0724s00009.1.p	444.2816308	557.7213551	398.2047889	389.2055833	462.6080932	406.2245956	510.4459482	510.3645138	579.0283996	668.4472212	657.3448946	612.197895	625.7725246	719.7365537	660.1039773	413.8123867	427.3449728	504.1875943	481.7387348	512.5690192	438.0948341	435.3454508	397.7965885	507.6676454
Dusal.0724s00006.1.p	1720.996724	1464.396759	1840.849389	1721.003348	1895.541461	1524.937356	1979.633687	2099.958335	1908.257828	1554.961651	1509.327578	1605.293353	1252.42271	1295.732618	1281.206243	967.5729858	641.0174592	607.2043129	642.3183131	653.8946335	1305.677531	1264.771381	613.8248794	557.0110427
Dusal.0724s00005.1.p	1837.061732	1823.436184	1566.659717	1587.726995	1779.409554	1756.761864	1703.524202	1649.102727	1812.105302	1901.239228	1995.922049	1898.734073	1393.726184	1336.062683	1289.006585	1639.565695	1096.528351	1153.985358	989.7357655	1090.527502	1743.772365	1677.421097	1082.044787	1133.000315
Dusal.0721s00003.1.p	339.6328527	338.8686714	382.7028993	327.3962599	339.7578112	398.7806894	307.6939648	312.6739116	307.4767597	1183.480326	1293.456576	1370.540776	553.8042959	546.0070407	568.4499539	637.0056565	924.619123	990.5453718	1063.460981	1168.57299	791.8413504	691.188275	1038.268129	907.1593813
Dusal.0721s00002.1.p	708.7576337	771.5313501	766.3746667	718.5333845	708.3086573	872.0004408	609.2748045	711.0809925	758.6539981	920.4846981	816.5939942	921.7490863	2059.871129	1944.115978	1932.534835	1394.656324	1542.326856	1614.588956	1496.722862	1530.324376	1202.393877	1233.822652	1508.39137	1383.512948
Dusal.0720s00002.1.p	1501.23429	1690.309206	1328.318164	1373.325904	1502.996419	1529.191017	1763.6366	1805.439683	2031.882505	3731.250473	3680.423636	4012.658007	1730.748132	1659.737311	1782.378243	1199.211406	2066.795687	1742.369309	1818.891953	1840.396993	1254.035704	1139.944842	2122.21625	2016.436909
Dusal.0719s00003.1.p	307.2868667	253.1429659	387.5472398	380.5136472	318.642919	310.5172301	296.4865687	287.4582736	277.891367	992.8084958	967.8806389	934.4073134	1332.289891	1301.937243	1298.757013	2731.403042	1382.072492	1372.895885	1336.143283	1248.727816	2959.076699	2854.504413	1348.511402	1395.848797
Dusal.0718s00006.1.p	843.8496927	1335.303931	792.5341054	756.198441	794.6877618	1441.990973	768.2160578	814.9694212	1134.811134	830.6278585	877.6394824	812.4280336	1162.023594	1111.662062	1091.072896	1377.766022	2510.651715	2213.868906	2083.49478	2144.141597	1030.254453	1182.241438	2471.477848	2396.950415
Dusal.0718s00003.1.p	410.0329398	426.6114524	457.305743	388.2398126	371.4301496	600.829572	429.9564674	382.2690726	540.9900376	816.382262	685.6558457	718.0667039	529.2297788	593.575836	666.929277	424.6704377	446.7697443	379.3788774	451.4407012	355.4233734	475.9655074	519.9386427	500.5765683	459.2731596
Dusal.0718s00003.1.p	410.0329398	426.6114524	457.305743	388.2398126	371.4301496	600.829572	429.9564674	382.2690726	540.9900376	816.382262	685.6558457	718.0667039	529.2297788	593.575836	666.929277	424.6704377	446.7697443	379.3788774	451.4407012	355.4233734	475.9655074	519.9386427	500.5765683	459.2731596
Dusal.0718s00003.1.p	184.5623905	242.049051	210.2443776	265.5869365	199.6317083	257.3464715	351.5046949	353.0189325	356.0813334	816.382262	685.6558457	718.0667039	529.2297788	593.575836	666.929277	424.6704377	446.7697443	379.3788774	451.4407012	355.4233734	475.9655074	519.9386427	500.5765683	459.2731596
Dusal.0718s00003.1.p	184.5623905	242.049051	210.2443776	265.5869365	199.6317083	257.3464715	351.5046949	353.0189325	356.0813334	816.382262	685.6558457	718.0667039	529.2297788	593.575836	666.929277	424.6704377	446.7697443	379.3788774	451.4407012	355.4233734	475.9655074	519.9386427	500.5765683	459.2731596
Dusal.0716s00003.1.p	267.3300605	194.6477785	247.0613654	261.7238538	216.9075292	232.8879226	213.9593795	251.1477548	240.9096261	487.637727	566.2190209	538.5500279	1071.624478	1037.206557	1006.244172	933.7923828	1154.802665	973.7061005	1051.341767	1047.286082	747.9457973	711.8207608	1173.404769	1220.300172
Dusal.0714s00005.1.p	614.5737334	628.3189949	568.7255744	520.5503955	643.044445	657.1905761	653.0855346	615.261568	728.0119842	1511.129046	1383.697732	1524.740998	390.5592895	326.7769411	365.641051	735.9345653	1092.643396	1225.304625	1074.57026	1068.379458	722.1248837	814.98319	1060.156458	1285.775065
Dusal.0713s00003.1.p	782.0117784	616.2165424	887.4831792	904.9271254	744.7798348	623.1612906	781.4611623	768.5726472	700.5398339	1460.721551	1380.158864	1439.585652	1094.443672	1093.048186	997.468787	1080.979296	1168.400005	1261.954804	1257.368396	1344.702674	1105.995799	1225.569658	1299.024745	1258.256631
Dusal.0712s00003.1.p	1303.352964	1508.772418	1277.937023	1280.611919	1321.6003	1560.030057	1588.393679	1577.490315	1875.502572	1907.814118	2011.846959	1988.492411	1933.487898	1946.184187	1886.707823	1942.384672	1404.410979	1311.482072	1287.66643	1329.937311	1897.83715	2119.987918	1377.061396	1275.337038
Dusal.0711s00008.1.p	307.2868667	185.5709391	282.9094851	263.6553951	352.234793	211.6196192	291.3922978	280.3978949	207.0977488	1913.293194	1621.686665	1814.729475	2116.919115	2256.41546	1951.060648	1335.540268	2853.498932	2665.557596	2612.700434	2538.587714	1204.115271	1349.364573	2715.104467	2920.749556
Dusal.0711s00008.1.p	307.2868667	185.5709391	282.9094851	263.6553951	352.234793	211.6196192	291.3922978	280.3978949	207.0977488	1913.293194	1621.686665	1814.729475	2116.919115	2256.41546	1951.060648	1335.540268	2853.498932	2665.557596	2612.700434	2538.587714	1204.115271	1349.364573	2715.104467	2920.749556
Dusal.0711s00008.1.p	331.0706799	303.5698515	247.0613654	253.9976883	348.3957217	290.3123419	366.7875077	406.4760851	540.9900376	1913.293194	1621.686665	1814.729475	2116.919115	2256.41546	1951.060648	1335.540268	2853.498932	2665.557596	2612.700434	2538.587714	1204.115271	1349.364573	2715.104467	2920.749556
Dusal.0711s00008.1.p	331.0706799	303.5698515	247.0613654	253.9976883	348.3957217	290.3123419	366.7875077	406.4760851	540.9900376	1913.293194	1621.686665	1814.729475	2116.919115	2256.41546	1951.060648	1335.540268	2853.498932	2665.557596	2612.700434	2538.587714	1204.115271	1349.364573	2715.104467	2920.749556
Dusal.0711s00008.1.p	354.8544931	416.5260753	301.317979	263.6553951	343.5968825	296.6928329	342.3350072	385.2949491	337.0621523	1913.293194	1621.686665	1814.729475	2116.919115	2256.41546	1951.060648	1335.540268	2853.498932	2665.557596	2612.700434	2538.587714	1204.115271	1349.364573	2715.104467	2920.749556
Dusal.0711s00008.1.p	354.8544931	416.5260753	301.317979	263.6553951	343.5968825	296.6928329	342.3350072	385.2949491	337.0621523	1913.293194	1621.686665	1814.729475	2116.919115	2256.41546	1951.060648	1335.540268	2853.498932	2665.557596	2612.700434	2538.587714	1204.115271	1349.364573	2715.104467	2920.749556
Dusal.0711s00008.1.p	777.2550157	704.9678611	804.1605226	756.198441	837.8773141	682.7125402	675.5003267	708.055116	551.5562493	1913.293194	1621.686665	1814.729475	2116.919115	2256.41546	1951.060648	1335.540268	2853.498932	2665.557596	2612.700434	2538.587714	1204.115271	1349.364573	2715.104467	2920.749556
Dusal.0711s00008.1.p	777.2550157	704.9678611	804.1605226	756.198441	837.8773141	682.7125402	675.5003267	708.055116	551.5562493	1913.293194	1621.686665	1814.729475	2116.919115	2256.41546	1951.060648	1335.540268	2853.498932	2665.557596	2612.700434	2538.587714	1204.115271	1349.364573	2715.104467	2920.749556
Dusal.0711s00006.1.p	331.0706799	323.7406057	408.862338	455.8437601	305.2061694	399.8441046	316.8636525	355.0361835	330.7224253	1905.622488	1929.568257	1948.216234	2015.110402	2041.321777	2024.188858	815.5602723	363.2432269	384.3316043	395.8943062	361.751386	914.9210386	836.6473001	325.469936	316.9364366
Dusal.0709s00006.1.p	449.0383934	565.7896568	475.7142369	484.8168804	449.1713436	543.4051527	507.3893857	506.3300117	524.0840989	1313.882325	1056.352361	1134.637452	674.0438974	618.3943378	658.1538917	768.5087182	986.7783917	929.1315588	897.8317301	956.5845687	666.1795709	724.2002523	867.9198295	984.9701232
Dusal.0707s00003.1.p	235.9354271	272.3051824	251.9057059	258.8265417	209.2293866	300.9464936	205.808546	192.6474746	245.1361108	547.9075584	721.0445345	598.3889199	678.4322041	648.3833609	604.5265376	9789.136168	5347.639591	5131.025026	5572.81832	5417.833439	11261.36112	9945.88979	5605.315565	5232.297938
Dusal.0706s00005.1.p	347.2436729	368.1162651	285.8160894	305.1835343	333.0394364	392.4001984	292.411152	264.2598866	328.609183	713.375641	572.4120415	715.7652081	661.7566389	607.0191911	601.6014092	1488.759432	1748.229434	1446.196243	1571.458011	1600.987183	1492.448806	1404.04066	1811.021311	1894.027328
Dusal.0706s00005.1.p	347.2436729	368.1162651	285.8160894	305.1835343	333.0394364	392.4001984	292.411152	264.2598866	328.609183	713.375641	572.4120415	715.7652081	661.7566389	607.0191911	601.6014092	740.7603657	600.2254391	553.7148628	611.010345	597.997189	894.2643077	838.7105486	708.0398609	536.13499
Dusal.0705s00006.1.p	22254.9897	16721.55527	19051.82231	19062.38164	22283.88944	20020.91744	16593.05931	16662.49361	16772.80441	64085.45966	62209.77606	62689.2946	64278.1601	63289.24793	55874.8278	36591.63175	34162.34562	35235.67997	34247.88729	33952.95151	34699.86509	34244.76834	36790.47444	35245.41935
Dusal.0704s00006.1.p	492.8006097	473.0041872	471.8387645	467.4330082	564.343483	648.6832547	440.1450092	448.838357	482.8758734	409.8348537	426.4337001	439.5857066	467.7934861	494.3018286	433.8940471	423.4639876	756.5948496	701.3061232	744.321693	737.2134659	462.1943535	452.8830638	803.2065088	683.2162704
Dusal.0701s00007.1.p	1529.774866	1190.074501	1583.130475	1564.548499	1656.559272	1046.400529	1861.446602	1979.931898	1463.420317	2038.216117	2258.683063	2258.918173	3479.049491	3692.786255	3327.821085	3026.983318	1755.028104	1707.700221	1552.269257	1453.333556	3082.156387	3427.055895	1927.124621	1859.866514
Dusal.0701s00003.1.p	349.1463779	238.0149002	273.2208041	288.7654328	364.7117748	252.0293957	313.8070899	262.2426355	253.5890801	327.6487199	444.1280445	355.5811082	479.2030833	423.98274	461.1952456	907.2504805	445.7985057	492.3010498	391.8545684	358.5873797	917.50313	891.3233875	354.9715969	379.5645947
Dusal.0701s00003.1.p	349.1463779	238.0149002	273.2208041	288.7654328	364.7117748	252.0293957	313.8070899	262.2426355	253.5890801	1440.996879	1534.09966	1364.787037	1635.960709	1618.373142	1557.143356	907.2504805	445.7985057	492.3010498	391.8545684	358.5873797	917.50313	891.3233875	354.9715969	379.5645947
Dusal.0699s00007.1.p	1911.26723	1687.283593	1634.480484	1513.362653	1884.984015	1578.108115	1325.529299	1335.42019	1290.134445	1976.850471	2120.667177	2070.195513	2801.494949	2785.876833	2576.063084	1334.333818	1110.125691	1050.968639	1072.550391	1112.675546	1614.667797	1457.685123	1039.219796	1043.802635
Dusal.0698s00009.1.p	798.1847714	800.7789438	559.0368934	569.8047001	770.6935661	685.9027857	811.0079337	823.0384254	896.0147498	1092.527671	1081.124443	1121.979225	664.3896229	659.7585076	808.3104833	674.4056098	550.6922718	506.168685	593.8414593	604.3252016	746.2244031	783.0028369	653.7948715	530.4415211
Dusal.0698s00006.1.p	279.6976434	344.9198977	336.1972305	324.4989478	284.0912772	388.1465377	335.2030279	306.6221585	367.7041662	815.2864469	872.3311791	803.2220502	803.0601122	803.4989975	858.0376663	1090.630897	1215.990695	1347.141706	1231.1101	1149.588952	1306.538228	1294.688485	1128.676445	1099.788413
Dusal.0698s00004.1.p	684.9738205	611.1738538	542.5661357	622.9220874	665.119105	729.5028078	543.0492822	504.3127606	521.9708566	675.0221119	626.3797919	652.4740723	796.9164829	704.2249901	737.1323587	1255.914561	1391.784877	1417.470427	1372.500924	1345.757343	1290.184983	1235.885901	1334.236405	1357.892338
Dusal.0698s00001.1.p	595.5466828	663.6178149	721.8067341	660.5871438	559.5446439	845.4150615	674.4814725	734.2793795	649.8220178	1783.98701	1728.737448	1838.895181	1854.498379	1960.661646	2101.21724	711.8055631	502.130343	446.7359627	549.4043433	541.0450758	755.6920714	835.6156758	464.4132421	548.4708393
Dusal.0697s00001.1.p	1680.088565	1664.087226	1799.188061	1701.687935	1620.088094	1598.313003	1787.070246	1833.681198	1430.66506	1285.391132	987.3444177	1064.441829	487.1020353	716.634241	474.8458449	400.5414355	594.3980076	515.0835933	557.4838189	671.8240025	383.8709155	371.3847448	545.3048929	602.5587941
Dusal.0697s00001.1.p	1680.088565	1664.087226	1799.188061	1701.687935	1620.088094	1598.313003	1787.070246	1833.681198	1430.66506	1285.391132	987.3444177	1064.441829	487.1020353	716.634241	474.8458449	1475.488481	1792.906409	2034.580194	1903.726447	2010.198664	1213.582939	1522.677454	2051.79293	1925.341407
Dusal.0697s00001.1.p	1655.3534	2267.192778	1517.247444	1459.279495	1575.938774	1815.249698	2049.934626	2064.656442	2029.769262	1285.391132	987.3444177	1064.441829	487.1020353	716.634241	474.8458449	400.5414355	594.3980076	515.0835933	557.4838189	671.8240025	383.8709155	371.3847448	545.3048929	602.5587941
Dusal.0697s00001.1.p	1655.3534	2267.192778	1517.247444	1459.279495	1575.938774	1815.249698	2049.934626	2064.656442	2029.769262	1285.391132	987.3444177	1064.441829	487.1020353	716.634241	474.8458449	1235.40491	1753.085627	1511.572237	1581.557356	1546.144408	1186.901329	1208.032045	1720.612995	1582.78436
Dusal.0697s00001.1.p	1655.3534	2267.192778	1517.247444	1459.279495	1575.938774	1815.249698	2049.934626	2064.656442	2029.769262	1285.391132	987.3444177	1064.441829	487.1020353	716.634241	474.8458449	1475.488481	1792.906409	2034.580194	1903.726447	2010.198664	1213.582939	1522.677454	2051.79293	1925.341407
Dusal.0697s00001.1.p	350.0977305	389.2955571	373.0142183	325.4647185	333.9992042	375.3855556	335.2030279	408.4933361	319.0995925	1285.391132	987.3444177	1064.441829	487.1020353	716.634241	474.8458449	1475.488481	1792.906409	2034.580194	1903.726447	2010.198664	1213.582939	1522.677454	2051.79293	1925.341407
Dusal.0697s00001.1.p	350.0977305	389.2955571	373.0142183	325.4647185	333.9992042	375.3855556	335.2030279	408.4933361	319.0995925	1285.391132	987.3444177	1064.441829	487.1020353	716.634241	474.8458449	400.5414355	594.3980076	515.0835933	557.4838189	671.8240025	383.8709155	371.3847448	545.3048929	602.5587941
Dusal.0697s00001.1.p	1680.088565	1664.087226	1799.188061	1701.687935	1620.088094	1598.313003	1787.070246	1833.681198	1430.66506	1285.391132	987.3444177	1064.441829	487.1020353	716.634241	474.8458449	1235.40491	1753.085627	1511.572237	1581.557356	1546.144408	1186.901329	1208.032045	1720.612995	1582.78436
Dusal.0697s00001.1.p	350.0977305	389.2955571	373.0142183	325.4647185	333.9992042	375.3855556	335.2030279	408.4933361	319.0995925	1285.391132	987.3444177	1064.441829	487.1020353	716.634241	474.8458449	1235.40491	1753.085627	1511.572237	1581.557356	1546.144408	1186.901329	1208.032045	1720.612995	1582.78436
Dusal.0695s00002.1.p	352.9517881	369.1248028	359.4500649	367.9586284	330.1601329	471.0929211	363.7309451	294.5186522	423.7050881	558.8657096	576.8356276	555.8112468	628.4055085	638.0423184	586.9757672	359.5221319	414.7188713	419.0006923	401.9539129	426.0861805	365.796276	361.0685019	367.3432612	395.69609
Dusal.0694s00005.1.p	424.3032277	395.3467833	386.5783717	441.3571999	472.2057715	391.3367832	425.8810506	428.6658466	369.8174085	747.3459096	839.596642	798.6190585	753.0334167	662.8608203	714.7063743	576.6831511	489.5042416	420.981783	456.4903735	541.0450758	712.6572154	608.6583317	454.8965773	465.91554
Dusal.0694s00003.1.p	571.7628696	499.2261677	771.2190072	722.3964672	539.3895195	776.2930753	541.0115739	537.5974029	622.3498675	2741.729422	2930.183433	2695.051636	2449.552757	2171.618912	2210.422033	2469.603369	894.5107272	900.405743	958.4277974	912.2884806	3303.355547	2784.353962	928.8264842	892.925709
Dusal.0693s00006.1.p	1451.763958	1273.783131	1275.999287	1221.699908	1656.559272	1120.839591	1616.921596	1625.90434	1396.853183	1636.051969	1678.308567	1601.841109	905.7464872	780.7487041	894.11425	655.1024081	1062.535001	983.6115542	944.288715	860.6097112	858.9757258	784.0344612	1065.866457	1010.590733
Dusal.0690s00009.1.p	675.4602952	564.7811191	784.7831606	792.8977267	658.4007302	898.5858201	299.5431313	303.5962819	203.9278853	730.9086829	757.3179405	799.7698065	997.023265	1041.342974	1030.620242	3567.472966	519.6126374	590.3650416	601.9209349	505.1863378	3387.703864	3497.206347	605.2598811	561.7556001
Dusal.0690s00009.1.p	312.9949819	323.7406057	425.3330957	414.3156209	290.809652	549.7856438	191.5445874	196.6819767	146.8703422	730.9086829	757.3179405	799.7698065	997.023265	1041.342974	1030.620242	3567.472966	519.6126374	590.3650416	601.9209349	505.1863378	3387.703864	3497.206347	605.2598811	561.7556001
Dusal.0690s00005.1.p	577.4709848	603.1055521	750.8727771	738.8145688	592.1767501	979.4053731	585.8411581	610.2184404	676.237547	1388.397753	1417.316987	1437.284156	2074.791372	2225.392333	1867.206967	2194.532745	1237.357944	1384.78243	1328.063808	1376.342737	2081.165636	2082.849444	1325.671406	1440.447637
Dusal.0690s00004.1.p	945.6444133	553.6872042	612.3246389	532.1396436	854.1933672	518.9466038	249.6192761	262.2426355	193.3616736	519.4163653	514.0207049	639.8158452	1133.06077	1571.838451	1018.919729	1395.862774	511.8427288	630.9774018	739.2720207	580.0678201	864.1399085	1303.973104	518.6582314	446.9373102
Dusal.0689s00006.1.p	7118.97097	8860.003805	4748.422556	4844.305721	6977.512112	7406.686671	4536.9577	4791.979852	4753.738631	9106.22362	8695.00084	8846.950032	16538.65	13173.45396	13701.30146	15113.20049	15787.48303	15181.09837	14856.13583	14705.24657	15007.11498	14606.76834	16123.1335	16035.65521
Dusal.0689s00005.1.p	237.8381321	254.1515036	326.5085495	298.4231395	256.2580102	245.6489047	268.9775057	228.9579933	255.7023225	585.1652724	460.9376717	545.4545155	358.0858205	376.4139448	342.2400237	1451.359479	996.4907775	1274.831894	1304.835315	1334.155986	1200.672482	1415.388527	1083.94812	1138.693784
Dusal.0688s00002.1.p	400.5194145	530.4908368	420.4887552	440.3914292	459.7287898	612.5271389	668.3683474	633.4168274	940.3928388	2196.013494	2132.168501	2254.315181	754.7887393	682.5088009	728.3569735	1439.294978	1950.247058	1665.10677	1761.325689	1779.226204	1480.399046	1388.566296	1880.492964	1732.712375
Dusal.0687s00003.1.p	546.0763513	551.6701288	513.5000928	449.0833653	524.0332343	530.6441707	568.5206369	532.5542752	475.4795253	1767.549783	1806.592564	1700.80543	1489.391268	1317.448807	1402.11155	2901.512507	2952.565267	3006.305203	3188.363073	3369.6667	2787.797972	2756.500106	3219.487701	2780.310656
Dusal.0685s00001.1.p	216.9083765	157.3318832	220.9019267	219.2299439	224.5856718	124.4195751	225.1667756	224.9234912	236.6831415	329.8403501	330.8842404	331.4154018	375.639047	375.3798405	348.0902805	375.2059833	574.9732361	556.686499	499.917555	586.3958326	444.9804111	408.5232193	497.7215689	438.3971069
Dusal.0685s00001.1.p	216.9083765	157.3318832	220.9019267	219.2299439	224.5856718	124.4195751	225.1667756	224.9234912	236.6831415	329.8403501	330.8842404	331.4154018	375.639047	375.3798405	348.0902805	375.2059833	574.9732361	556.686499	499.917555	586.3958326	444.9804111	408.5232193	497.7215689	438.3971069
Dusal.0685s00001.1.p	545.1249988	433.6712164	491.2161265	516.6873128	550.9067334	362.6245735	417.7302171	474.053995	338.1187735	329.8403501	330.8842404	331.4154018	375.639047	375.3798405	348.0902805	375.2059833	574.9732361	556.686499	499.917555	586.3958326	444.9804111	408.5232193	497.7215689	438.3971069
Dusal.0685s00001.1.p	545.1249988	433.6712164	491.2161265	516.6873128	550.9067334	362.6245735	417.7302171	474.053995	338.1187735	329.8403501	330.8842404	331.4154018	375.639047	375.3798405	348.0902805	375.2059833	574.9732361	556.686499	499.917555	586.3958326	444.9804111	408.5232193	497.7215689	438.3971069
Dusal.0683s00004.1.p	169.3407501	153.2977323	162.7698407	179.6333461	170.8386734	178.6537488	173.205212	163.3973345	148.9835846	2674.8847	2920.451544	2720.36809	3046.362458	3119.892504	2886.126696	1423.611126	547.778556	546.7810452	502.9473584	534.7170632	1664.58823	1457.685123	509.1415666	511.4632913
Dusal.0679s00006.1.p	216.9083765	173.4684866	178.2717303	207.6406958	204.4305474	192.4781461	139.5830238	172.4749641	156.3799328	1232.792006	1182.866923	1058.688089	1291.039809	1304.005451	1358.234624	1077.359946	985.8071532	1003.422462	1035.182816	1005.099332	1070.707217	1023.371297	943.1014814	865.4072759
Dusal.0679s00006.1.p	216.9083765	173.4684866	178.2717303	207.6406958	204.4305474	192.4781461	139.5830238	172.4749641	156.3799328	1232.792006	1182.866923	1058.688089	1291.039809	1304.005451	1358.234624	1077.359946	985.8071532	1003.422462	1035.182816	1005.099332	1070.707217	1023.371297	943.1014814	865.4072759
Dusal.0679s00006.1.p	174.0975127	221.8782968	167.6141812	157.4206205	185.2351909	220.1269405	192.5634415	215.8458616	215.5507181	836.1069341	938.6849706	820.4832691	937.3422949	1120.969	1010.144343	1077.359946	985.8071532	1003.422462	1035.182816	1005.099332	1070.707217	1023.371297	943.1014814	865.4072759
Dusal.0679s00006.1.p	174.0975127	221.8782968	167.6141812	157.4206205	185.2351909	220.1269405	192.5634415	215.8458616	215.5507181	836.1069341	938.6849706	820.4832691	937.3422949	1120.969	1010.144343	1077.359946	985.8071532	1003.422462	1035.182816	1005.099332	1070.707217	1023.371297	943.1014814	865.4072759
Dusal.0679s00006.1.p	174.0975127	221.8782968	167.6141812	157.4206205	185.2351909	220.1269405	192.5634415	215.8458616	215.5507181	1232.792006	1182.866923	1058.688089	1291.039809	1304.005451	1358.234624	1077.359946	985.8071532	1003.422462	1035.182816	1005.099332	1070.707217	1023.371297	943.1014814	865.4072759
Dusal.0679s00006.1.p	174.0975127	221.8782968	167.6141812	157.4206205	185.2351909	220.1269405	192.5634415	215.8458616	215.5507181	1232.792006	1182.866923	1058.688089	1291.039809	1304.005451	1358.234624	1077.359946	985.8071532	1003.422462	1035.182816	1005.099332	1070.707217	1023.371297	943.1014814	865.4072759
Dusal.0679s00006.1.p	216.9083765	173.4684866	178.2717303	207.6406958	204.4305474	192.4781461	139.5830238	172.4749641	156.3799328	836.1069341	938.6849706	820.4832691	937.3422949	1120.969	1010.144343	1077.359946	985.8071532	1003.422462	1035.182816	1005.099332	1070.707217	1023.371297	943.1014814	865.4072759
Dusal.0679s00006.1.p	216.9083765	173.4684866	178.2717303	207.6406958	204.4305474	192.4781461	139.5830238	172.4749641	156.3799328	836.1069341	938.6849706	820.4832691	937.3422949	1120.969	1010.144343	1077.359946	985.8071532	1003.422462	1035.182816	1005.099332	1070.707217	1023.371297	943.1014814	865.4072759
Dusal.0679s00003.1.p	1576.39114	2073.553537	962.0860228	1036.271938	1549.065275	1816.313113	1464.093468	1408.041228	1731.802093	2472.158903	2497.556713	2513.233464	2946.309067	2625.590675	2665.767022	1996.674927	3858.730857	3599.641881	3566.078559	3461.422883	1631.88174	2011.667368	3735.290933	3504.33012
Dusal.0679s00001.1.p	758.2279652	793.7191798	919.4558265	979.2914676	741.9005313	869.8736104	937.345853	995.5133895	945.6759447	1889.185261	1848.174273	1814.729475	2756.734221	2968.913284	2309.876399	1372.940222	1473.368918	1565.061687	1578.527553	1684.306016	1111.159982	1231.759404	1662.56134	1573.295245
Dusal.0672s00002.1.p	473.7735592	482.0810266	414.6755466	397.8975194	442.4529688	461.5221845	449.3146969	482.1229992	546.2731435	484.3502816	425.5489829	485.6156235	516.9425203	463.2787012	433.8940471	462.070391	1016.886788	944.9802847	917.0204848	920.7258307	349.4430307	439.471948	1038.268129	1066.576511
Dusal.0671s00011.1.p	848.6064554	889.5302625	907.8294093	933.9002457	806.2049758	1012.371243	913.9122067	993.4961385	937.2229753	1503.45834	1449.166807	1508.630527	2377.584529	2419.803931	2401.530423	1526.159385	940.1589402	1023.233369	920.0502881	944.9832123	1606.921523	1523.709078	990.6848053	945.1158408
Dusal.0670s00008.1.p	9219.557353	10023.85633	10084.94805	9899.149451	9480.586608	11118.00562	13332.72591	13223.08058	15229.08088	31399.48636	29725.61388	31582.27675	27151.33074	23964.33175	24693.93402	33949.50601	35637.65702	32950.49179	33506.5954	32644.10758	32983.63503	32619.96008	37227.28935	37415.57992
Dusal.0670s00007.1.p	1074.077005	1010.554788	1502.714422	1372.360134	1122.928359	1137.854234	874.1768934	983.4098833	907.6375827	5434.147164	5898.409707	5583.428922	5669.692158	5606.91321	5244.755235	4451.800895	1899.742652	1918.686385	1742.136934	1867.818381	5931.924551	4920.847868	1772.002985	1658.697279
Dusal.0670s00005.1.p	1426.07744	1433.13209	1750.744656	1735.489909	1387.82428	1865.230211	1676.015139	1613.800834	1675.801171	6025.887327	6543.368561	6211.737288	7305.652867	6832.326739	6776.547478	6169.785847	2211.510234	2295.093627	2309.720098	2294.95923	8688.737427	6776.739968	2375.359533	2341.913549
Dusal.0670s00003.1.p	1083.59053	1134.604927	910.7360136	888.5090239	1078.779039	1172.946934	1148.24867	1017.703151	991.1106549	1997.670958	1587.182693	1914.844544	2863.808903	2780.706312	2803.248057	5508.651189	5390.374089	4782.353055	4870.913874	4734.40808	5728.800031	5273.663376	5808.972192	5556.825666
Dusal.0669s00001.1.p	2710.403354	2609.087062	2733.176909	2668.424384	2529.947995	3083.903998	2812.037559	2830.203213	3571.379545	85671.92164	85716.7126	83926.34752	97928.57296	89140.81992	86353.69077	62747.47006	61357.02571	58440.19585	61208.08755	62458.53886	59829.63891	60283.99707	63512.31752	61106.1041
Dusal.0668s00007.1.p	996.0660973	1003.495024	622.982188	570.7704708	1015.434362	1025.132226	669.3872016	650.5634612	721.6722572	1938.496942	1993.267897	1711.162161	2439.898483	2398.087741	2203.596734	3030.602669	3092.423621	2533.815061	2670.266698	2736.865442	3755.221535	3363.095189	2874.032769	2807.829089
Dusal.0668s00005.1.p	880.0010888	1170.912284	1318.629483	1228.460303	900.2622229	1544.078829	1896.087644	2122.148097	2321.396704	5162.385015	5371.118244	5345.224102	2167.823472	1829.330407	1656.597722	2608.345131	2710.726862	2523.909607	2612.700434	2517.494339	3038.260834	2667.780417	3054.8494	2585.783801
Dusal.0666s00004.1.p	231.1786644	246.0832019	333.2906262	366.027087	246.6603319	218.0001102	248.6004219	277.3720184	258.872186	551.1950037	521.0984427	468.3544046	582.7671197	701.1226773	592.826024	706.9797627	578.8581904	578.4784971	518.0963752	427.1408493	726.4283693	696.3463965	575.7582202	563.6534231
Dusal.0666s00004.1.p	231.1786644	246.0832019	333.2906262	366.027087	246.6603319	218.0001102	248.6004219	277.3720184	258.872186	551.1950037	521.0984427	468.3544046	582.7671197	701.1226773	592.826024	656.3088582	1086.815965	945.9708301	1010.944389	1060.996776	553.4282482	618.9745746	1102.029783	1107.379705
Dusal.0666s00001.1.p	7680.268962	13511.37974	7521.323057	7486.654297	7704.056358	11064.83486	11565.01389	11468.07218	13338.78562	32464.61865	23844.89852	31558.11104	7037.966163	4758.94773	6086.217174	16606.78572	34632.42509	30733.65125	30130.38452	29811.26728	17596.95262	16631.84682	34063.94997	34816.51136
Dusal.0664s00003.1.p	520.3898331	618.2336178	372.0453502	372.7874817	467.4069324	487.0441486	442.1827176	446.8211059	607.5571712	1144.030982	1135.092194	1128.883712	465.1605021	443.6307206	376.3665218	1523.746485	1639.450714	1672.040588	1749.206475	1695.907372	1647.374288	1455.621875	1592.13802	1616.945173
Dusal.0663s00008.1.p	1138.768977	1102.33172	1180.081345	1123.191299	1269.772837	1168.693274	1212.436484	1155.884847	1220.397448	2144.510184	2323.26742	2334.867536	2495.191146	2330.870966	2367.403925	1428.436927	1039.225275	961.819556	978.6264865	1054.668764	1655.120562	1694.95871	1094.416452	1261.103366
Dusal.0662s00007.1.p	913.2984273	894.5729511	835.1643018	808.3500576	880.1070986	816.7028519	684.6700144	749.4087623	787.1827696	2046.982638	2208.254182	2181.818062	1926.466608	1821.057573	1762.877387	2371.88091	1776.395353	1729.492219	1771.425033	1637.90059	2760.255664	2553.27012	1714.902996	1793.44271
Dusal.0662s00005.1.p	742.0549722	904.6583282	1468.804039	1448.656017	799.486601	1160.185952	1064.702627	1105.453571	1333.455913	5735.496321	6139.052791	5698.503714	3259.63416	2955.469929	3159.13868	930.1730325	973.1810517	909.3206513	968.5271419	1043.067407	1357.319358	1058.446523	1066.818124	993.5103266
Dusal.0661s00003.1.p	294.9192838	447.7907444	481.5274455	515.7215421	306.1659372	559.3563803	292.411152	299.5617798	418.4219822	1617.423112	1621.686665	1600.690361	1589.444659	1533.576594	1604.920453	1938.765322	1509.304745	1420.442063	1432.087057	1586.221821	2214.57369	1902.315193	1398.949725	1394.899885
Dusal.0660s00005.1.p	405.2761771	916.7607807	283.8783532	289.7312034	408.8610949	463.6490149	591.9542833	595.0890576	803.0320871	1945.071832	2118.897742	2101.265707	1358.619731	1044.445286	1181.751877	463.2768411	1038.254036	733.9941205	791.7886124	783.6188915	423.4629831	402.3334735	1063.011458	1050.445016
Dusal.0659s00004.1.p	513.7303654	529.4822991	594.8850131	634.5113355	539.3895195	589.1320051	761.0840785	683.8481034	779.7864214	2975.138042	3585.758893	3101.265652	2591.733892	2219.187707	2657.96668	1356.04992	1468.512725	1127.240633	1305.84525	1177.01034	1714.508663	1516.487708	1411.321389	1313.293498
Dusal.0658s00003.1.p	821.9685846	828.009462	850.6661914	789.034644	815.8026541	735.8832988	713.1979317	687.8826055	623.4064887	592.8359782	651.1518741	594.9366762	1645.614984	1712.476628	1655.622679	873.4698775	785.7320068	621.0719481	578.6924425	697.1360528	935.5777695	857.2797859	699.4748626	731.6107563
Dusal.0657s00004.1.p	456.6492137	455.8590461	450.5236663	465.5014668	479.8839142	405.1611804	636.7838675	600.1321852	460.6868289	1872.748035	1969.380532	1830.839945	844.3101944	913.1140473	980.8930594	293.167376	429.2874499	359.56797	351.4571902	437.6875369	304.6867805	362.1001262	348.3099316	404.2362933
Dusal.0656s00004.1.p	637.4061941	503.2603186	559.0368934	560.1469933	641.1249093	464.71243	565.4640744	559.7871643	531.4804471	1089.240226	1137.746345	1042.577618	1009.310523	1001.012908	958.4670749	2750.706244	1685.098927	1594.778049	1516.921551	1604.15119	3574.47514	3122.726729	1753.921322	1583.733271
Dusal.0656s00001.1.p	1315.720547	1438.174778	925.2690351	994.7437984	1320.640532	1117.649345	1250.134089	1302.135548	1414.815743	4555.30344	4880.984904	4544.303548	2668.090427	2441.52012	2336.202555	1321.062867	1150.917711	1178.748992	1201.822001	1205.486397	1496.752292	1557.75268	1286.653081	1218.402349
Dusal.0655s00009.1.p	482.3357319	501.2432432	373.9830864	336.088196	511.5562525	384.9562922	354.5612575	344.9499283	344.4585005	550.0991886	555.6024143	614.4993909	839.9218878	725.9411792	683.5050046	792.6377203	636.1612663	838.0013846	795.8283502	716.1200906	733.3139463	742.7694896	691.8615307	745.8444286
Dusal.0652s00007.1.p	258.7678877	204.7331557	255.7811783	274.2788726	238.9821892	283.9318508	234.3364633	264.2598866	225.0603086	527.0870712	473.3237128	506.3290861	632.7938152	755.9302022	679.6048334	435.5284886	458.4246072	537.8661369	565.5632946	557.919776	439.8162283	407.491595	496.7699024	481.0981238
Dusal.0652s00004.1.p	435.719458	499.2261677	351.6991201	384.3767299	424.2173801	377.5123859	390.221154	393.3639533	370.8740297	770.3580271	752.0096372	827.3877566	363.3517885	283.3445628	359.7907942	310.0576775	451.6259372	507.1592304	440.3314222	472.4916062	322.76142	344.5625132	404.4582539	434.6014609
Dusal.0650s00003.1.p	674.5089427	703.9593234	982.4322529	934.8660164	620.0100171	1065.542002	760.0652243	729.2362519	811.4850564	1274.432981	1326.191113	1228.998782	1310.348358	1445.677733	1292.906756	2259.68105	1924.023616	1938.497293	1754.256148	1795.046236	2304.946887	2272.668313	2017.532937	2000.305414
Dusal.0649s00010.1.p	463.3086814	527.4652237	533.8463228	530.2081023	433.8150584	600.829572	617.425638	588.0286789	580.0850208	1090.336041	1190.829378	1132.335956	1011.065846	892.4319624	958.4670749	1182.321105	639.074982	781.5402984	659.4871988	704.5187342	1315.145199	1394.756042	710.8948603	750.588986
Dusal.0649s00005.1.p	623.1359061	776.5740387	628.7953966	533.1054143	605.6134997	874.1272711	578.7091788	517.4248924	643.4822908	1774.124674	2055.198103	1765.247314	1870.296283	1657.669103	1671.223364	4846.31008	2757.346313	2358.48853	2740.96211	2795.926893	5044.545821	5092.097501	2933.987757	2659.798897
Dusal.0647s00006.1.p	1093.104055	618.2336178	885.545443	972.5310729	1087.416949	792.2443029	705.0470981	704.0206139	449.0639961	1722.621364	1568.603631	1252.01374	4364.609768	4276.021048	3839.718557	28440.85482	3905.350308	3539.218614	3718.578662	3791.534206	24958.49509	28443.94495	4232.060835	3937.98267
Dusal.0647s00002.1.p	401.470767	385.2614062	1062.848305	1175.342915	402.1427201	890.0784987	466.6352181	445.8124804	458.5735866	647.626734	759.9720921	678.9412745	1155.002303	1150.958023	1271.455815	1194.385606	604.1103934	687.438488	665.5468056	674.9880088	1436.503493	1171.925195	527.2232297	604.456617
Dusal.0647s00002.1.p	401.470767	385.2614062	1062.848305	1175.342915	402.1427201	890.0784987	466.6352181	445.8124804	458.5735866	647.626734	759.9720921	678.9412745	1155.002303	1150.958023	1271.455815	1194.385606	604.1103934	687.438488	665.5468056	674.9880088	1436.503493	1171.925195	527.2232297	604.456617
Dusal.0646s00006.1.p	916.1524849	831.0350752	555.161421	627.7509408	854.1933672	612.5271389	758.0275159	761.5122686	699.4832127	1804.807497	1836.672949	1647.871026	781.9962404	637.0082142	796.6099697	980.843937	779.9045754	666.6370352	723.1130695	623.3092394	944.1847407	858.3114102	718.5081922	702.1945002
Dusal.0646s00005.1.p	330.1193274	256.168579	279.0340127	315.8070117	333.0394364	328.5952881	305.6562564	364.1138132	274.7215035	631.1895073	583.0286481	552.359003	612.6076047	516.0180177	533.348413	1194.385606	865.3735699	871.6799272	854.4045486	834.2429921	1235.100367	1226.601282	786.0765122	718.3259955
Dusal.0642s00008.1.p	508.9736027	446.7822067	499.9359394	482.8853391	481.8034498	488.1075638	465.616364	462.9591143	427.9315727	711.1840108	639.6505502	661.6800557	685.4534947	643.2128397	715.6814171	296.7867263	490.4754801	474.4712331	525.1659164	439.7968745	316.7365402	345.5941375	568.1448884	466.8644515
Dusal.0641s00011.1.p	711.6116913	814.8984718	632.670869	643.2032716	723.6649425	917.7272932	822.2153298	756.469141	1035.488744	1691.93854	1697.772346	1545.454461	898.7251966	665.963133	813.1856974	962.7471854	1005.231925	1038.09155	1077.600063	1043.067407	988.0802938	873.7857745	1122.01478	1080.810183
Dusal.0640s00008.1.p	3341.15008	5169.764315	4177.759245	4038.852976	3354.38856	7240.793904	6861.982957	6352.323533	7716.504384	35901.09486	43966.90697	40113.92185	19418.25681	16761.79569	17538.09489	27116.1726	24934.60792	22085.19961	23275.95937	23437.90394	28055.28332	26237.3006	25959.55823	25093.01535
Dusal.0638s00007.1.p	410.9842923	339.8772091	420.4887552	354.4378389	421.3380766	408.3514259	481.918031	474.053995	470.1964194	897.4725806	813.9398426	724.9711915	993.5126197	897.6024837	941.8913473	1450.153029	884.7983414	877.6231994	926.1098948	972.4046002	1404.6577	1346.2697	806.0615083	856.8670725
Dusal.0637s00004.1.p	434.7681055	393.3297079	415.6444147	394.0344367	456.8494863	551.9124741	426.8999048	335.8722986	426.8749516	957.7424121	1137.746345	1074.79856	662.6343002	594.6099402	725.4318451	2024.42328	1165.486289	1257.002077	1193.742525	1146.424946	2126.782584	1977.623766	1164.839771	1135.84705
Dusal.0636s00005.1.p	1584.953312	1894.033824	1478.49272	1326.003141	1690.151146	1683.386217	1392.773675	1479.65364	1438.061409	2299.020115	2416.162728	2657.076954	9880.711194	10704.01303	11498.67977	3774.982385	3663.511903	2920.127756	2833.87608	2984.712601	3505.61937	3720.037194	3347.962675	3452.139989
Dusal.0635s00010.1.p	15349.12169	17595.95747	15218.01124	15571.12064	16019.48482	19019.18035	22840.67319	23419.27598	28766.51128	48917.18681	43835.08411	46139.23797	34818.58008	29453.35707	30284.82945	47294.05064	52066.1575	46427.85212	48548.55917	48035.94351	54062.9682	48430.63397	53543.61115	49229.52793
Dusal.0634s00003.1.p	596.4980353	964.1620532	603.604826	624.8536287	549.9469656	849.6687222	757.0086617	756.469141	1166.509769	2375.727173	2244.527588	2344.073519	2320.536543	2248.142626	1937.410049	598.3992531	955.6987573	974.6966459	1068.510653	1023.028701	603.3486811	472.4839253	1013.524801	996.3570611
Dusal.0634s00003.1.p	596.4980353	964.1620532	603.604826	624.8536287	549.9469656	849.6687222	757.0086617	756.469141	1166.509769	2375.727173	2244.527588	2344.073519	2320.536543	2248.142626	1937.410049	709.3926629	936.2739859	877.6231994	950.3483218	947.0925498	517.2789691	563.2668629	925.9714847	866.3561874
Dusal.0632s00003.1.p	579.3736898	557.7213551	466.0255559	507.9953767	572.9813935	366.8782342	565.4640744	606.1839383	529.3672048	1866.173144	2242.758153	1892.980333	2008.966772	2231.596958	2314.751613	1298.140315	728.4289309	666.6370352	604.9507383	705.5734029	1671.473807	1381.344926	705.1848614	704.0923232
Dusal.0625s00001.1.p	438.5735156	371.1418782	766.3746667	736.8830274	433.8150584	572.1173624	525.728761	465.9849908	527.2539625	1255.804124	1368.65754	1359.033297	1313.859003	1206.799653	1257.805215	4308.233332	5138.823298	6090.863491	5615.235567	5853.411639	3776.738963	3770.586784	5291.265627	5757.994901
Dusal.0624s00006.1.p	285.4057585	278.3564087	258.6877826	263.6553951	251.459171	240.3318288	231.2799007	230.9752444	255.7023225	1043.215991	1097.93407	966.6282553	788.1398697	812.8059357	904.8397208	3818.414589	6585.968774	5967.04532	6402.984442	5977.862553	4208.808917	4039.840724	6649.293693	6787.563865
Dusal.0624s00006.1.p	164.5839874	195.6563162	151.1434235	186.3937409	163.1605308	183.9708247	178.2994829	169.4490876	237.7397626	1043.215991	1097.93407	966.6282553	788.1398697	812.8059357	904.8397208	3818.414589	6585.968774	5967.04532	6402.984442	5977.862553	4208.808917	4039.840724	6649.293693	6787.563865
Dusal.0617s00001.2.p	358.6599032	375.1760291	306.1623195	303.2519929	424.2173801	370.0684797	336.2218821	365.1224387	404.6859071	1201.013368	1182.866923	1217.491302	1338.43352	1338.130892	1281.206243	1120.792149	850.8049913	748.8523011	812.9972359	845.8443485	1240.26455	1274.055999	921.2131523	854.9692495
Dusal.0615s00006.1.p	301.5787515	277.347871	429.2085681	460.6726135	301.3670981	384.9562922	427.918759	433.7089742	381.4402414	528.1828863	434.3961551	491.3693631	558.1926026	651.4856736	507.0222573	667.1669092	425.4024956	512.1119572	473.6592592	465.1089248	610.2342581	701.5045179	429.2015823	442.1927528
Dusal.0614s00004.1.p	1053.147249	1070.058513	496.060467	493.5088165	1097.014628	544.4685679	1006.627938	1000.556517	836.8439645	1133.072831	1392.544905	1233.601773	900.4805192	1005.149325	1043.295799	539.2831978	656.5572764	606.2137676	550.4142777	530.4983882	546.5426712	620.0061989	610.0182135	691.7564738
Dusal.0614s00002.1.p	792.4766562	721.1044645	656.8925715	718.5333845	844.5956889	806.0687001	640.8592843	661.658342	800.9188448	2055.749159	2284.339863	2051.783547	2151.147907	1932.740832	2071.965955	1043.579343	764.3647582	725.0792122	723.1130695	704.5187342	1144.72717	1079.079008	768.9465156	798.0345603
Dusal.0613s00007.1.p	195.0272683	202.7160802	181.1783346	183.4964288	192.9133335	159.5122758	180.3371913	177.5180917	187.0219466	1469.488072	1360.695085	1255.465984	1020.720121	1021.694993	1088.147768	741.9668158	1129.550462	950.9235569	999.83511	1134.82359	821.1050525	942.904602	999.2498037	1015.335291
Dusal.0613s00003.1.p	919.0065425	1206.211104	876.8256301	949.3525766	836.9175463	1246.322581	1127.871586	1180.09186	1468.703422	3436.476206	2629.379578	3598.388755	972.4487479	632.8717972	769.3087712	1939.971772	3667.396857	3347.052811	3525.681181	3550.015059	1747.215154	1771.298908	3976.062552	3807.981796
Dusal.0611s00004.1.p	1546.899211	1533.985861	1409.703085	1420.648667	1540.427364	1320.761643	1407.037634	1312.221803	1213.0011	2144.510184	2271.069104	2163.406095	1958.062416	1755.909006	2036.864415	1625.088294	2049.313392	1946.421656	1867.368807	1801.374248	1546.672725	1605.207397	2158.379576	1897.822973
Dusal.0611s00003.1.p	386.2491266	380.2187176	311.975528	327.3962599	354.1543286	353.053837	289.3545894	285.4410225	290.570821	741.8668341	806.8621048	712.3129643	1033.007379	1156.128545	1074.497168	954.3020346	449.68346	460.6035979	545.3646055	630.6919207	1213.582939	1129.628599	608.1148805	560.8066887
Dusal.0610s00011.1.p	568.908812	562.7640436	1090.94548	1018.888065	517.3148595	1242.068921	533.8795946	551.7181602	587.481369	7744.12543	8697.654992	7498.273466	10854.91526	9529.270607	10516.81167	14758.50416	4075.317059	4137.508018	3974.092079	3654.427266	21374.55228	17858.4481	4356.729144	4355.503724
Dusal.0610s00011.1.p	1253.882632	1540.037087	2606.255188	2724.439083	1335.996817	2600.050095	2281.214527	1961.776639	2030.825883	7744.12543	8697.654992	7498.273466	10854.91526	9529.270607	10516.81167	14758.50416	4075.317059	4137.508018	3974.092079	3654.427266	21374.55228	17858.4481	4356.729144	4355.503724
Dusal.0610s00002.1.p	12760.49146	8995.147859	10307.78771	10953.77103	11448.11066	12104.8549	9388.741343	9154.285231	10159.41252	32314.49198	32516.89671	31673.18583	32673.5758	29917.66988	28107.55887	38681.20333	43092.88431	38874.94366	40713.48767	42013.78487	37605.57857	38214.45861	43849.93638	43240.94754
Dusal.0609s00010.1.p	402.4221195	468.9700364	298.4113747	315.8070117	396.3841131	380.7026315	419.7679255	390.3380767	379.326999	1413.601501	1644.689312	1544.303713	705.6397051	664.9290288	666.929277	661.1346586	1221.818127	1151.013722	1273.527347	1151.69829	747.9457973	692.2198993	1452.243048	1131.102492
Dusal.0608s00005.1.p	1167.309552	1201.168416	1037.657735	1007.298817	1111.411145	1366.488496	872.139185	828.081553	1022.80929	3003.629235	3360.156002	3047.1805	2176.600085	2049.594611	2103.167325	1327.095118	1468.512725	1420.442063	1516.921551	1549.308414	1503.637869	1493.791973	1554.071361	1389.206417
Dusal.0608s00004.1.p	262.5732979	260.2027298	307.1311876	267.5184778	232.2638144	334.9757791	261.8455263	209.7941084	265.211913	808.7115562	766.1651127	761.795125	919.7890684	899.6706921	890.2140788	1048.405143	976.0947674	900.405743	984.6860932	879.593749	1089.642554	1179.146565	1012.573134	933.7289029
Dusal.0608s00004.1.p	262.5732979	260.2027298	307.1311876	267.5184778	232.2638144	334.9757791	261.8455263	209.7941084	265.211913	443.8051223	379.5436875	380.8975625	423.9104199	469.4833267	367.5911366	1048.405143	976.0947674	900.405743	984.6860932	879.593749	1089.642554	1179.146565	1012.573134	933.7289029
Dusal.0608s00003.1.p	196.9299734	177.5026374	266.4387274	201.8460717	214.0282257	189.2879006	201.7331292	212.819985	212.3808546	536.9494072	527.2914632	538.5500279	538.8840534	529.4613728	502.1470433	386.0640342	919.7629301	789.4646613	786.7389401	819.4776294	330.5076941	389.953982	805.1098418	819.8595245
Dusal.0607s00011.1.p	8328.140034	7599.331664	6770.45028	6909.123431	8505.462494	7717.203901	4800.840934	5082.464002	4804.456447	24467.35993	23145.97191	22761.79392	67553.59217	58347.26375	61732.88496	19849.72361	11534.42931	10317.52059	10406.36462	10176.4989	23618.38967	21189.56294	11516.11607	11446.71926
Dusal.0607s00011.1.p	8328.140034	7599.331664	6770.45028	6909.123431	8505.462494	7717.203901	4800.840934	5082.464002	4804.456447	24467.35993	23145.97191	22761.79392	67553.59217	58347.26375	61732.88496	7586.158273	4246.255048	3421.343714	3703.429645	3501.500296	9881.663635	8665.644045	4980.070688	4023.384704
Dusal.0606s00004.1.p	2486.835509	2819.871444	2943.421286	3001.615268	2578.896155	2935.025874	3946.02227	3563.473967	3746.778659	47524.4058	45468.2721	46234.75005	35468.04946	35342.58074	33082.22725	20236.99409	16029.32143	16187.49247	16937.61074	16499.23814	23765.56888	21227.73304	16978.68166	17140.18818
Dusal.0606s00002.1.p	1372.801699	1189.065963	1179.112477	1102.910114	1364.789852	1331.395795	987.2697082	971.306377	1023.865911	1399.355904	1405.815663	1334.867591	1201.518354	1040.308869	997.468787	1505.649734	1145.090279	1071.770092	1117.997441	1188.611697	1951.200371	1627.903131	1158.178106	1338.914108
Dusal.0601s00001.1.p	979.8931043	916.7607807	1256.621925	1244.878404	967.4459709	1202.722559	1160.47492	1167.988354	1228.850417	452.5716432	463.5918234	432.681219	483.59139	493.2677243	451.4448176	3591.601969	2983.644901	2560.559786	2830.846276	2895.065756	4144.256633	4148.161274	2992.039412	2967.246219
Dusal.0601s00001.1.p	979.8931043	916.7607807	1256.621925	1244.878404	967.4459709	1202.722559	1160.47492	1167.988354	1228.850417	452.5716432	463.5918234	432.681219	483.59139	493.2677243	451.4448176	3591.601969	2983.644901	2560.559786	2830.846276	2895.065756	4144.256633	4148.161274	2992.039412	2967.246219
Dusal.0601s00001.1.p	979.8931043	916.7607807	1256.621925	1244.878404	967.4459709	1202.722559	1160.47492	1167.988354	1228.850417	2567.494819	2963.802688	2894.131026	2992.825118	2786.910937	2857.850454	3591.601969	2983.644901	2560.559786	2830.846276	2895.065756	4144.256633	4148.161274	2992.039412	2967.246219
Dusal.0601s00001.1.p	979.8931043	916.7607807	1256.621925	1244.878404	967.4459709	1202.722559	1160.47492	1167.988354	1228.850417	2567.494819	2963.802688	2894.131026	2992.825118	2786.910937	2857.850454	3591.601969	2983.644901	2560.559786	2830.846276	2895.065756	4144.256633	4148.161274	2992.039412	2967.246219
Dusal.0600s00015.1.p	743.0063247	1076.109739	665.6123844	662.5186852	709.2684251	1260.146978	1130.928149	1211.359251	1594.441341	1629.477079	1553.563439	1653.624765	1513.088124	1327.789849	1388.460951	1544.256137	2511.622954	2441.694342	2567.253384	2676.749322	1343.548204	1342.143203	2549.514499	2469.067688
Dusal.0600s00012.1.p	320.6058021	355.0052748	310.0377918	272.3473312	310.9647764	336.0391943	336.2218821	351.0016814	430.0448151	894.1851353	808.6315393	825.0862608	486.2243739	557.3821874	559.6745687	681.6443105	763.3935196	747.8617557	690.7951669	712.9560843	789.2592591	753.0857325	779.4148469	763.8737468
Dusal.0600s00006.1.p	2440.219235	3292.875632	2886.258068	2913.730136	2495.396354	3142.391832	3256.257985	3224.575792	3467.830671	9505.100323	10540.52096	10361.3343	5177.324155	4676.219391	4868.388713	3385.299	4037.438754	3648.178604	3839.770796	3705.051367	2985.758309	3185.655811	3988.434216	3956.9609
Dusal.0600s00004.1.p	1040.779666	886.5046494	1026.031317	1008.264588	1128.686966	983.6590338	1021.910751	1004.591019	990.0540337	1525.374643	1711.927821	1762.945818	1831.679185	1705.237898	1734.601146	3176.583132	2253.273493	2365.422348	2594.521614	2415.191469	3444.509874	3433.245641	2355.374537	2264.102807
Dusal.0599s00007.1.p	985.6012195	1216.296481	729.5576789	741.7118808	1082.61811	975.1517124	1235.87013	1449.394874	1595.497963	1324.840476	1281.070535	1242.807757	1938.753866	1725.919983	1832.105426	886.7408286	1482.110065	1273.841348	1405.828761	1362.632043	829.7120237	888.2285146	1443.67805	1411.031381
Dusal.0598s00005.1.p	428.1086378	426.6114524	622.982188	658.6556025	477.9643785	482.7904879	466.6352181	458.9246122	488.1589793	853.639976	870.5617447	863.0609422	476.5700994	344.3567132	564.5497827	661.1346586	500.1878659	536.8755915	468.6095869	468.2729311	705.7716384	694.2831479	550.0632253	485.8426812
Dusal.0598s00002.1.p	280.6489959	284.407635	168.5830493	180.5991168	267.7752241	178.6537488	248.6004219	237.0269975	237.7397626	1843.161026	1922.490519	1798.619004	1699.152325	1751.772589	1685.849006	2583.009679	3657.684472	3427.286986	3386.310226	3375.994713	2937.559271	2423.28546	4085.504197	3910.464237
Dusal.0597s00007.1.p	718.271159	783.6338027	653.9859672	677.971016	641.1249093	725.2491471	750.8955366	812.9521702	721.6722572	1139.647721	978.4972455	1176.064377	1338.43352	1332.96037	1160.300935	1592.514141	2462.089786	2517.966335	2530.895743	2514.330333	920.9459184	1223.506409	2586.629492	2475.710069
Dusal.0596s00007.1.p	1555.461384	1393.799119	1283.750232	1271.919983	1599.93297	1481.337334	1105.456794	1039.892912	1189.755434	1149.510057	1013.001217	1021.864156	4620.009214	4356.681179	3766.590346	3364.789348	2952.565267	2970.64557	3162.104777	3179.826323	2681.071529	3136.137845	3091.964392	3381.920539
Dusal.0596s00006.1.p	2079.656627	2648.420033	1805.970138	1673.680585	1848.512837	2883.981946	2162.008587	2291.597184	2491.512712	7126.085704	6866.290346	7278.480613	4943.866242	4567.638445	4098.104899	5651.012301	4429.819138	4883.388683	5017.35437	5005.457953	5651.33729	5774.001157	4972.457356	5101.348153
Dusal.0595s00001.1.p	307.2868667	362.0650388	307.1311876	298.4231395	331.1199008	340.2928549	334.1841737	328.8119199	405.7425282	722.1421619	705.1196245	708.8607205	505.5329231	542.904728	500.1969577	959.1278351	1109.154452	990.5453718	1116.987507	1010.372676	1027.672361	1070.826014	994.4914713	1062.780865
Dusal.0594s00001.1.p	2839.787297	2721.034749	1828.254104	1809.854251	2558.74103	1860.97655	2238.422651	2269.407423	1923.050524	5202.930174	5547.176971	5484.464601	6532.43324	5724.801094	5523.617477	1545.462587	1178.112391	1120.306816	1232.120035	1385.834756	1573.354335	1498.950095	1306.638077	1362.636895
Dusal.0593s00003.1.p	170.2921026	277.347871	237.3726844	246.2715229	207.3098509	200.9854674	331.1276111	312.6739116	271.55164	2039.311932	1762.356703	1806.674239	2467.105984	2347.416634	2518.535559	3522.834312	2693.244567	2781.451404	2632.899123	2671.475979	3146.708671	3579.73629	2576.16116	2454.834016
Dusal.0591s00008.1.p	318.703097	293.4844744	303.2557152	337.0539667	319.6026868	256.2830564	318.9013609	334.8636731	266.2685341	1703.992507	1726.083297	1719.217397	1258.56634	1062.025058	1180.776834	1144.921152	1122.751792	1082.666091	1104.868293	1073.652801	1439.085585	1234.854276	968.7964763	1076.065626
Dusal.0591s00007.1.p	180.7569804	180.5282506	194.742488	225.024568	168.9191378	219.0635254	264.9020889	277.3720184	193.3616736	735.2919434	713.9667967	800.9205544	1376.172957	1654.56679	1213.928289	2022.010379	1661.789201	1609.636229	1686.590539	1725.438097	1852.220202	2094.197311	1643.52801	1620.740819
Dusal.0591s00004.1.p	459.5032712	329.791832	406.9246018	397.8975194	453.010415	300.9464936	353.5424033	373.1914429	233.513278	593.9317933	698.926604	622.5546263	721.437609	744.5550556	739.0824444	817.9731725	813.8979255	872.6704726	954.3880596	907.0151368	1004.433539	1090.426876	802.2548424	723.0705529
Dusal.0590s00002.1.p	898.0767869	1065.015824	733.4331513	744.6091928	951.1299178	728.4393926	886.4031436	837.1591827	863.2594936	1660.159902	1894.179568	1769.850306	1862.397331	1714.544836	1700.474648	1487.552982	1640.421952	1303.557709	1378.56053	1308.843936	1357.319358	1349.364573	1546.458029	1623.587554
Dusal.0589s00002.1.p	349.1463779	350.971124	251.9057059	216.3326319	319.6026868	336.0391943	245.5438593	267.2857631	265.211913	717.7589015	667.9615012	696.2024934	354.5751752	370.2093193	306.16344	1175.082404	1212.105741	1188.654446	1281.606823	1231.853116	979.4733226	995.5174409	1153.419773	1174.752421
Dusal.0588s00007.1.p	1769.515703	1665.095763	1366.10402	1237.152239	1671.915557	1435.610482	1204.28565	1122.600205	1232.020281	1777.412119	1608.415906	1812.427979	1022.475443	963.7851553	912.6400632	3770.156584	1949.275819	2062.315464	1994.620548	1800.31958	4904.25219	4022.303111	1900.47796	1770.668834
Dusal.0587s00009.1.p	1077.882415	1363.542987	1114.198314	1155.061731	1120.049056	1001.737092	1415.188467	1485.705393	1546.893389	2164.234856	2486.940106	2493.670749	2825.191804	3261.564785	2994.356447	2646.951535	2471.802172	2484.287793	2416.77315	2466.870238	2873.867684	3047.418156	2684.651139	2472.863334
Dusal.0587s00001.1.p	265.4273554	257.1771167	311.0066599	295.5258275	286.9705807	321.1513818	318.9013609	313.6825371	384.6101049	341.8943164	332.6536748	334.8676456	1088.300043	1018.59268	1009.169301	597.192803	543.8936017	670.5992167	553.4440811	604.3252016	785.8164706	771.6549697	566.2415554	558.9088657
Dusal.0586s00003.1.p	7962.820663	6291.258251	6527.264387	6380.84687	7698.297751	5870.051748	4390.242696	4236.227189	3519.605108	2703.375893	1999.460918	2065.592522	5954.932089	6018.486699	5985.787765	6221.663202	9153.923565	8169.027681	8618.780635	8425.748753	4922.326829	5354.130071	9274.941511	8934.001648
Dusal.0585s00005.1.p	310.1409243	329.791832	321.664209	340.9170494	265.8556884	320.0879667	425.8810506	404.458834	419.4786034	1569.207247	1412.008683	1380.897508	820.6133387	787.9874338	716.6564599	533.2509473	601.1966776	688.4290334	668.5766089	620.1452331	636.0551717	641.6703091	607.163214	605.4055285
Dusal.0584s00003.1.p	3287.874338	3213.201152	3781.492192	3989.598671	3591.451214	4174.967964	3362.218821	3401.085258	3261.789543	5126.223116	5335.729555	5218.641831	6378.842509	6097.078622	5843.431516	2776.041696	1868.663017	1782.981669	1725.977983	1754.968823	3231.056989	2915.370247	1902.381293	1890.231682
Dusal.0583s00006.1.p	562.2493443	641.4299852	461.1812154	456.8095307	582.5790718	407.2880108	567.5017828	550.7095346	467.0265559	624.6146166	572.4120415	619.1023826	461.6498568	603.9168784	507.0222573	635.7992064	803.2143011	939.0370125	924.0900259	808.9309418	704.0502442	670.5557892	856.4998317	896.721355
Dusal.0580s00001.1.p	723.0279216	752.3691336	767.3435348	742.6776515	698.710979	673.1418037	831.3850175	832.1160551	936.1663542	668.4472212	732.5458583	623.7053742	520.4531656	563.5868129	597.701238	439.1478389	476.8781401	486.3577776	452.4506356	499.912994	554.2889453	443.5984452	446.331579	482.9959467
Dusal.0579s00008.1.p	991.3093346	1043.836533	684.9897464	651.8952077	938.6529361	913.4736325	921.044186	885.5732077	955.1855352	2484.21287	2599.299193	2796.317453	1477.10401	1372.256332	1416.737192	1385.004723	1419.950796	1216.389717	1354.322104	1358.413368	1423.593037	1422.609897	1378.013063	1513.513821
Dusal.0579s00007.1.p	234.032722	242.049051	227.6840034	227.92188	194.8328691	236.0781681	235.3553174	243.0787506	225.0603086	549.0033735	641.4199846	491.3693631	494.1233259	488.0972031	535.2984986	398.1285353	696.3780579	663.6653991	736.2422174	690.8080402	426.9057715	413.6813407	639.5198743	653.8000144
Dusal.0579s00002.1.p	2266.121723	2401.328294	1071.568118	978.3256969	2245.856718	2077.913245	1278.662006	1278.937161	1462.363695	1011.437353	1073.161988	1105.868754	1513.088124	1313.31239	1333.858554	478.9606925	794.473154	703.287214	594.8513937	652.8399648	356.3286077	452.8830638	697.5715296	707.8879691
Dusal.0578s00011.1.p	276.8435858	376.1845668	220.9019267	215.3668612	276.4131346	282.8684357	420.7867797	381.2604471	370.8740297	816.382262	764.3956782	739.9309145	871.5176955	948.2735916	922.3904912	1635.946345	1062.535001	1080.685001	1053.361636	999.825988	1408.961186	1514.424459	932.6331501	984.9701232
Dusal.0578s00003.1.p	337.7301476	395.3467833	418.551019	439.4256585	316.7233833	403.0343501	373.919487	401.4329575	416.3087399	407.6432234	424.6642657	454.5454296	329.1229968	276.1058331	314.9388252	536.8702976	509.9002516	557.6770443	494.8678827	484.0929626	586.1347387	614.8480775	465.3649086	601.6098826
Dusal.0578s00003.1.p	337.7301476	395.3467833	418.551019	439.4256585	316.7233833	403.0343501	373.919487	401.4329575	416.3087399	803.2324806	803.3232359	699.6547372	537.1287308	447.7671376	507.9973001	536.8702976	509.9002516	557.6770443	494.8678827	484.0929626	586.1347387	614.8480775	465.3649086	601.6098826
Dusal.0577s00007.1.p	2169.083765	2150.202403	1770.122018	1782.812672	2305.362324	2031.122978	1784.013683	2317.821448	2137.544621	3746.591884	3392.890539	3582.278284	2622.452038	2474.611456	2374.229224	2118.526388	2909.830769	2674.472504	2896.492016	3021.626008	2058.787511	2247.90933	2974.909415	3043.159138
Dusal.0576s00001.1.p	923.7633051	759.4288976	801.2539183	822.8366177	969.3655066	772.0394146	696.8962646	695.9516097	603.3306865	1856.310808	2001.230352	1891.829585	2450.430419	2449.792954	2144.119123	1635.946345	982.8934374	1034.129368	1061.441112	1194.939709	1588.846884	1795.026266	1003.05647	1002.999441
Dusal.0575s00004.1.p	637.4061941	643.4470606	710.180317	633.5455648	651.6823554	505.1222066	644.9347011	629.3823253	551.5562493	819.6697073	794.4760637	810.1265378	1375.295296	1390.870208	1427.462663	1274.011313	1131.492939	1066.817365	1043.262292	1116.894221	1254.896401	1210.095293	1015.428134	1042.853724
Dusal.0574s00010.1.p	616.4764384	525.4481483	625.8887923	702.115283	566.2630187	752.8979416	439.1261551	415.5537148	555.782734	3447.434357	2872.676814	1960.874461	2064.259436	1088.911769	1822.354998	5287.870819	801.271824	900.405743	830.1661217	877.4844114	5781.302555	5609.972895	829.8531703	849.2757806
Dusal.0574s00008.1.p	487.0924946	565.7896568	435.0217767	450.049136	454.9299506	552.9758893	474.7860516	468.0022419	512.4612661	1035.545285	931.6072329	1066.743325	861.8634209	755.9302022	736.1573159	646.6572573	479.7918558	620.0814028	583.7421147	479.8742875	766.881134	702.5361422	476.7849063	524.7480522
Dusal.0573s00007.1.p	576.5196322	422.5773016	1462.99083	1467.00566	651.6823554	717.8052409	537.9550113	514.3990159	452.2338596	3379.49382	3974.149753	3092.059669	3332.48005	3744.491467	3793.891545	1397.069224	999.4044932	1249.077714	1308.875053	1296.187911	1567.329456	1457.685123	1063.011458	1123.5112
Dusal.0573s00004.1.p	246.4003049	248.1002773	164.7075769	173.8387221	192.9133335	172.2732578	207.8462544	194.6647256	190.1918101	506.2665839	512.2512705	585.7306928	1198.007708	1368.119915	1165.176149	622.5282552	549.7210332	526.9701378	531.2255231	575.849145	470.8013247	594.2155917	581.4682191	533.2882555
Dusal.0570s00002.1.p	1716.239961	1759.898308	1843.755993	1972.103725	1758.294661	1899.259497	1989.822229	1990.018154	2016.033187	7278.404006	7659.881692	7215.189477	11514.91658	11062.8472	11484.05413	12356.462	13489.53256	12196.58516	12499.95874	12059.08264	13735.86534	13078.93276	13623.10566	13575.12773
Dusal.0570s00002.1.p	1716.239961	1759.898308	1843.755993	1972.103725	1758.294661	1899.259497	1989.822229	1990.018154	2016.033187	7278.404006	7659.881692	7215.189477	11514.91658	11062.8472	11484.05413	12356.462	13489.53256	12196.58516	12499.95874	12059.08264	13735.86534	13078.93276	13623.10566	13575.12773
Dusal.0568s00004.1.p	407.1788822	483.0895643	856.4794	807.3842869	454.9299506	507.2490369	613.3502212	568.864794	493.4420851	1224.025485	1267.799777	1354.430305	1701.785309	1847.944284	1853.556368	1257.121011	1058.650046	1133.183905	1075.580194	1133.768921	1587.986186	1426.736395	1117.256447	1038.109166
Dusal.0567s00001.1.p	1316.671899	1226.381859	1286.656836	1265.159588	1297.606104	1369.678741	1240.964401	1336.428816	1334.512534	1518.799752	1503.134557	1361.334793	1482.369978	1322.619328	1358.234624	1112.346999	1062.535001	1210.446444	1044.272226	992.4433067	1146.448564	1183.273062	1100.126451	1121.613377
Dusal.0566s00002.1.p	538.4655311	653.5324378	322.6330771	295.5258275	568.1825544	360.4977432	511.4648024	475.0626205	574.801915	1073.898814	924.5294951	1044.879114	731.9695449	771.4417659	725.4318451	1052.024493	960.5549502	1138.136632	1079.619932	1111.620877	941.6026493	1007.896932	1061.108125	1140.591607
Dusal.0566s00001.1.p	505.1681926	611.1738538	574.538783	598.7778204	501.9585742	590.1954203	576.6714705	597.1063086	658.2749872	1038.832731	1271.338645	1184.119613	875.0283408	790.0556423	763.4585144	393.3027349	328.2786382	461.5941433	396.9042406	445.0702183	438.9555312	408.5232193	413.9749187	302.7027643
Dusal.0560s00007.1.p	144.6055843	159.3489586	181.1783346	201.8460717	176.5972804	159.5122758	182.3748997	169.4490876	171.1726291	641.0518433	638.765833	682.3935183	609.0969594	619.4284421	647.4284209	795.0506205	734.2563624	584.4217694	638.2785753	581.1224888	781.512985	774.7498426	723.2665246	690.8075623
Dusal.0558s00012.1.p	4501.800165	5086.055685	4171.946037	4323.755326	4211.461231	5288.363649	4328.092591	4255.391074	5910.73881	8298.607879	7924.412141	8112.772857	7759.403772	7649.269092	7351.822731	6519.656378	2700.043237	2630.888508	2839.935686	2794.872224	7706.682013	6928.388739	2969.199417	2637.025022
Dusal.0558s00008.1.p	1203.460948	1067.0329	755.7171176	702.115283	1200.669553	894.3321594	1055.532939	982.4012577	1036.545365	1762.070708	1941.069581	1896.432577	1836.067491	1782.795716	1677.07362	1587.688341	1587.975069	1455.111151	1673.461391	1603.096521	1540.647845	1531.962072	1328.526406	1383.512948
Dusal.0558s00004.1.p	547.0277039	458.8846592	554.1925529	526.3450196	540.3492873	566.8002865	425.8810506	494.2265054	416.3087399	1102.390007	1034.23443	1120.828477	1029.496734	1277.118741	1077.422297	439.1478389	382.6679984	393.2465126	318.1293532	420.8128367	374.4032472	360.0368776	326.4216025	310.2940562
Dusal.0558s00003.1.p	1212.974474	1285.885584	856.4794	829.5970125	1192.991411	1052.78102	952.6286659	940.0389859	1255.265947	6190.259595	5387.927871	5538.549753	5504.691829	5819.938684	5437.81371	3714.659879	3718.872502	3811.618591	3629.70443	3475.133577	4327.58512	3825.262871	3759.082595	3656.155958
Dusal.0558s00003.1.p	344.3896153	405.4321605	273.2208041	260.7580831	337.8382756	305.2001543	424.8621964	375.2086939	440.6110267	6190.259595	5387.927871	5538.549753	5504.691829	5819.938684	5437.81371	3714.659879	3718.872502	3811.618591	3629.70443	3475.133577	4327.58512	3825.262871	3759.082595	3656.155958
Dusal.0557s00007.1.p	587.9358626	503.2603186	483.4651817	463.5699255	570.10209	638.049103	419.7679255	426.6485955	441.6676479	888.7060597	828.9800353	919.4475904	590.6660716	518.0862262	603.5514948	521.1864462	427.3449728	366.5017876	388.824765	474.6009437	522.4431519	502.4010298	468.219908	404.2362933
Dusal.0557s00004.1.p	16446.03116	18469.35113	18203.09385	17106.69602	15954.22061	19900.75152	20221.19907	20667.74556	23203.40083	38708.57318	33527.24378	38364.785	25924.36021	20573.50393	20013.72857	53829.39087	72753.53914	71092.43188	70580.27929	66571.74704	50969.62275	48975.33159	73433.44057	73677.28348
Dusal.0557s00002.1.p	1994.986252	2884.417858	2330.127779	2492.65412	2122.046668	2793.591656	2147.744628	2225.0279	3018.766675	5408.943416	5885.138949	5537.399005	6478.8959	6071.226016	6641.991571	5391.625528	4351.148814	3679.876056	3994.290768	3913.875782	6294.278039	5782.254152	4367.197475	4589.884861
Dusal.0556s00014.1.p	834.3361675	690.8483331	1399.045536	1468.937201	902.1817586	988.9761097	600.1051168	583.9941768	504.0082968	2931.305437	3354.847699	2762.945763	5592.457962	5237.737995	5444.63901	2598.69353	1651.105577	1901.847114	1612.865324	1828.795636	3212.121652	3005.12156	1623.543014	1564.755042
Dusal.0556s00013.1.p	408.1302347	399.3809342	515.4378289	480.9537977	371.4301496	448.7612025	332.1464653	387.3122002	367.7041662	708.9923805	739.6235961	716.915956	963.6721346	990.6718656	1011.119386	2193.326295	2399.930518	2547.682696	2391.524788	2369.840712	1772.17537	2052.932339	2457.202851	2387.461301
Dusal.0555s00001.1.p	458.5519187	491.157866	515.4378289	508.9611474	496.1999672	619.9710451	588.8977207	591.0545555	682.577274	1582.357029	1462.437565	1531.645485	3280.698032	3102.312732	3225.441591	1667.314048	1496.678643	1232.238443	1358.361841	1213.923747	1853.080899	1894.062198	1354.221401	1486.9443
Dusal.0554s00004.1.p	4213.540349	4761.306541	3842.530883	3627.434667	4271.926604	3698.557967	4136.548004	4055.683221	3725.646236	9714.40101	10500.70869	9882.623162	12714.67961	13554.00432	13976.26353	7928.790103	8731.434785	7947.145518	7598.746836	7363.697308	9278.314954	8694.529525	9354.881495	9203.49251
Dusal.0553s00010.1.p	664.0440649	618.2336178	610.3869027	578.4966362	642.0846771	676.3320492	658.1798055	660.6497165	629.7462157	1409.21824	1560.641176	1395.857231	1960.6954	1763.147736	1714.125247	2113.700587	1389.8424	1469.969332	1493.693058	1561.964439	2193.916959	2493.435912	1547.409696	1480.301919
Dusal.0553s00008.1.p	1132.109509	1105.357333	1068.661514	1063.313517	1124.847895	1041.083453	1194.097108	1211.359251	1047.111577	1673.309683	1670.346112	1640.966538	1831.679185	1958.593438	1820.404912	609.257304	323.4224453	353.6246977	394.8843717	365.970061	500.9257239	580.8044759	359.7299293	376.7178602
Dusal.0553s00008.1.p	1132.109509	1105.357333	1068.661514	1063.313517	1124.847895	1041.083453	1194.097108	1211.359251	1047.111577	1673.309683	1670.346112	1640.966538	1831.679185	1958.593438	1820.404912	659.9282085	349.6458868	430.8872367	419.1227986	428.1955181	630.0302919	763.4019754	403.5065874	395.69609
Dusal.0553s00001.1.p	363.4166659	391.3126325	278.0651446	260.7580831	365.6715426	305.2001543	380.0326122	367.1396898	348.6849852	883.2269841	961.6876184	913.6938508	1192.74174	1293.664409	1303.632227	443.9736394	434.1436428	361.5490607	395.8943062	422.9221743	505.2292095	460.1044338	402.5549209	375.7689487
Dusal.0552s00010.1.p	2057.775519	1816.37642	3810.558235	3509.610644	1929.133335	3037.11373	2959.771416	3060.169832	2669.025068	9523.72918	7653.688672	9055.235406	2213.461861	1431.200273	1791.153628	2389.977662	3368.255377	3351.014993	3069.190807	3016.352664	2547.663475	2387.17861	3336.542678	3531.848554
Dusal.0552s00009.1.p	2593.386993	3142.603512	2749.647666	2776.5907	2569.298476	3147.708908	2811.018705	2913.919131	3072.654354	1333.606997	1393.429622	1279.63169	997.023265	973.0920935	885.3388647	2696.415989	1889.059027	1925.620203	1833.031035	1895.239768	3370.489922	3128.916475	1943.302951	2039.210785
Dusal.0552s00009.1.p	2593.386993	3142.603512	2749.647666	2776.5907	2569.298476	3147.708908	2811.018705	2913.919131	3072.654354	1333.606997	1393.429622	1279.63169	997.023265	973.0920935	885.3388647	2696.415989	1889.059027	1925.620203	1833.031035	1895.239768	3370.489922	3128.916475	1943.302951	2039.210785
Dusal.0552s00009.1.p	2593.386993	3142.603512	2749.647666	2776.5907	2569.298476	3147.708908	2811.018705	2913.919131	3072.654354	4299.978518	4597.875393	4397.007814	3347.400293	3359.804688	3307.345186	2696.415989	1889.059027	1925.620203	1833.031035	1895.239768	3370.489922	3128.916475	1943.302951	2039.210785
Dusal.0552s00009.1.p	2593.386993	3142.603512	2749.647666	2776.5907	2569.298476	3147.708908	2811.018705	2913.919131	3072.654354	4299.978518	4597.875393	4397.007814	3347.400293	3359.804688	3307.345186	2696.415989	1889.059027	1925.620203	1833.031035	1895.239768	3370.489922	3128.916475	1943.302951	2039.210785
Dusal.0552s00006.1.p	874.2929736	1052.913372	1321.536088	1287.372314	975.1241136	1238.878675	1191.040546	1139.746839	1367.26779	7224.709065	7827.977964	7375.143438	11671.1403	11085.59749	10145.32036	5620.851048	2036.687291	2028.636921	1972.40199	2004.92532	6918.283451	6218.631227	2102.231254	2277.387568
Dusal.0552s00005.1.p	214.0543189	355.0052748	346.8547796	363.129775	202.5110118	311.5806453	332.1464653	313.6825371	456.4603442	1331.415367	1418.201704	1339.470582	613.485266	540.8365195	721.5316739	1903.778269	1441.318045	1356.056614	1216.971018	1076.816808	2700.867563	2127.209288	1361.834732	1344.607577
Dusal.0549s00008.1.p	820.0658795	766.4886616	840.0086423	836.3574072	794.6877618	1007.054168	867.0449141	851.27994	902.3544768	2170.809746	2417.932163	2231.300223	2030.030644	1858.285326	1977.386804	3729.137281	3444.011985	3348.043357	3235.829992	3201.974367	3941.99281	3882.002207	3285.152688	3507.176855
Dusal.0549s00006.1.p	828.6280523	920.7949316	1300.22099	1296.06425	878.1875629	1122.966421	738.6692864	743.3570092	807.2585718	1882.610371	1977.342987	1947.065486	2338.089769	2437.383703	2642.365995	616.4960047	541.9511246	617.1097666	453.4605701	476.7102812	607.6521667	557.0771172	502.4799013	479.2003008
Dusal.0549s00006.1.p	828.6280523	920.7949316	1300.22099	1296.06425	878.1875629	1122.966421	738.6692864	743.3570092	807.2585718	1882.610371	1977.342987	1947.065486	2338.089769	2437.383703	2642.365995	616.4960047	541.9511246	617.1097666	453.4605701	476.7102812	607.6521667	557.0771172	502.4799013	479.2003008
Dusal.0549s00006.1.p	828.6280523	920.7949316	1300.22099	1296.06425	878.1875629	1122.966421	738.6692864	743.3570092	807.2585718	1882.610371	1977.342987	1947.065486	2338.089769	2437.383703	2642.365995	1399.482124	1167.428767	1197.569355	1243.229314	1238.181129	1441.667676	1403.009036	1112.498115	1033.364609
Dusal.0549s00006.1.p	828.6280523	920.7949316	1300.22099	1296.06425	878.1875629	1122.966421	738.6692864	743.3570092	807.2585718	1882.610371	1977.342987	1947.065486	2338.089769	2437.383703	2642.365995	1399.482124	1167.428767	1197.569355	1243.229314	1238.181129	1441.667676	1403.009036	1112.498115	1033.364609
Dusal.0548s00007.1.p	379.5896589	387.2784816	331.35289	335.1224253	411.7403983	340.2928549	310.7505274	309.648035	292.6840633	379.1520304	550.294111	502.8768423	335.2666261	373.311632	378.3166074	869.8505271	500.1878659	469.5185062	576.6725736	593.778514	729.0104607	788.1609584	590.0332174	560.8066887
Dusal.0548s00007.1.p	379.5896589	387.2784816	331.35289	335.1224253	411.7403983	340.2928549	310.7505274	309.648035	292.6840633	379.1520304	550.294111	502.8768423	335.2666261	373.311632	378.3166074	726.2829644	559.4334189	528.9512286	456.4903735	565.3024574	680.8114219	661.2711706	573.8548872	482.0470353
Dusal.0548s00007.1.p	232.1300169	196.664854	202.4934328	206.6749251	248.5798675	197.7952219	353.5424033	255.1822569	228.2301721	379.1520304	550.294111	502.8768423	335.2666261	373.311632	378.3166074	869.8505271	500.1878659	469.5185062	576.6725736	593.778514	729.0104607	788.1609584	590.0332174	560.8066887
Dusal.0548s00007.1.p	232.1300169	196.664854	202.4934328	206.6749251	248.5798675	197.7952219	353.5424033	255.1822569	228.2301721	379.1520304	550.294111	502.8768423	335.2666261	373.311632	378.3166074	726.2829644	559.4334189	528.9512286	456.4903735	565.3024574	680.8114219	661.2711706	573.8548872	482.0470353
Dusal.0547s00008.1.p	184.5623905	309.6210778	446.6481939	442.3229706	192.9133335	442.3807114	339.2784446	339.9068007	469.1397983	2781.178766	3011.577418	3006.904323	3727.427646	3709.331923	4138.081654	3147.628329	2053.198347	1953.355473	1783.544247	1806.647592	3138.1017	3084.55663	2185.026237	2131.255199
Dusal.0547s00006.1.p	22523.27111	25321.35635	21859.60206	21459.42447	21514.15564	25960.09117	31585.49868	33888.80889	33066.95943	68180.52075	59001.79141	68608.74191	33788.20568	27727.43709	26941.40768	42058.05718	55631.57431	54458.20345	52563.04862	52601.60459	40896.02366	40304.52943	54060.36604	57154.83667
Dusal.0546s00009.1.p	497.5573724	1132.587851	1713.927668	1673.680585	542.268823	1958.810746	1390.735967	1359.627203	1912.484313	2754.879204	2064.929992	2700.805375	1065.480848	830.3857078	1153.475635	9834.981272	6802.554976	6014.591498	5734.407833	5702.594006	11338.82386	10132.61379	6619.792033	6930.849499
Dusal.0546s00005.1.p	945.6444133	989.3754961	727.6199427	755.2326703	928.09549	723.1223167	673.4626183	715.1154946	768.1635886	2586.123676	2630.264296	2629.459004	1865.907976	1768.318257	1622.471223	1558.733538	2082.335504	2163.351092	2069.355697	2097.736171	1541.508542	1515.456084	2195.494569	2112.276969
Dusal.0546s00004.1.p	405.2761771	387.2784816	403.0491294	444.2545119	403.1024879	485.9807335	350.4858407	361.0879366	371.9306509	675.0221119	613.9937508	657.077064	854.8421303	936.8984449	796.6099697	801.082871	981.9221989	1031.157732	994.7854378	866.9377238	760.8562541	797.445577	964.0381439	982.1233888
Dusal.0546s00003.1.p	1790.445459	1666.104301	1467.835171	1456.382183	1866.748426	1644.039855	1510.960761	1535.128043	1141.150861	2031.641226	2112.704722	2093.210472	2948.942051	2589.397027	2407.38068	1187.146905	1306.315883	808.2850234	982.6662243	985.0606253	1273.831738	1254.455138	1277.136416	1359.79016
Dusal.0544s00004.1.p	1548.801916	2062.459622	1450.395545	1441.895622	1545.226204	1480.273919	1508.923053	1435.274117	1804.708954	8125.469091	7317.496128	7505.177954	6318.283877	6307.001783	5957.511524	3118.673527	4942.633106	4798.201781	4830.516496	4692.22133	2786.937275	3198.035302	5192.292313	5403.102005
Dusal.0542s00003.1.p	756.3252601	588.9860242	765.4057986	825.7339298	808.1245114	686.9662009	637.8027217	615.261568	589.5946113	599.4108689	690.0794318	651.3233244	778.4855951	840.7267502	877.5385223	669.5798094	917.8204529	864.7461096	939.2390428	952.3658937	512.9754835	564.2984872	895.5181574	900.5170009
Dusal.0542s00003.1.p	756.3252601	588.9860242	765.4057986	825.7339298	808.1245114	686.9662009	637.8027217	615.261568	589.5946113	599.4108689	690.0794318	651.3233244	778.4855951	840.7267502	877.5385223	669.5798094	917.8204529	864.7461096	939.2390428	952.3658937	512.9754835	564.2984872	895.5181574	900.5170009
Dusal.0542s00003.1.p	293.0165788	378.2016422	280.0028808	318.7043238	371.4301496	213.7464495	480.8991768	401.4329575	428.9881939	599.4108689	690.0794318	651.3233244	778.4855951	840.7267502	877.5385223	669.5798094	917.8204529	864.7461096	939.2390428	952.3658937	512.9754835	564.2984872	895.5181574	900.5170009
Dusal.0542s00003.1.p	293.0165788	378.2016422	280.0028808	318.7043238	371.4301496	213.7464495	480.8991768	401.4329575	428.9881939	599.4108689	690.0794318	651.3233244	778.4855951	840.7267502	877.5385223	669.5798094	917.8204529	864.7461096	939.2390428	952.3658937	512.9754835	564.2984872	895.5181574	900.5170009
Dusal.0541s00007.1.p	321.5571546	304.5783892	413.7066785	365.0613163	346.476186	438.1270507	299.5431313	302.5876564	347.628364	1213.067334	1320.88281	1208.285319	1680.721437	1690.760439	1661.472936	2598.69353	2084.277981	1842.414392	2083.49478	1910.005131	3185.440041	3121.695105	2176.461239	2178.700774
Dusal.0541s00007.1.p	321.5571546	304.5783892	413.7066785	365.0613163	346.476186	438.1270507	299.5431313	302.5876564	347.628364	1213.067334	1320.88281	1208.285319	1680.721437	1690.760439	1661.472936	2598.69353	2084.277981	1842.414392	2083.49478	1910.005131	3185.440041	3121.695105	2176.461239	2178.700774
Dusal.0541s00007.1.p	2092.975563	2646.402958	3312.560032	3326.114215	2345.672572	3542.235937	2902.715582	2958.298654	3540.737531	1213.067334	1320.88281	1208.285319	1680.721437	1690.760439	1661.472936	2598.69353	2084.277981	1842.414392	2083.49478	1910.005131	3185.440041	3121.695105	2176.461239	2178.700774
Dusal.0541s00007.1.p	2092.975563	2646.402958	3312.560032	3326.114215	2345.672572	3542.235937	2902.715582	2958.298654	3540.737531	1213.067334	1320.88281	1208.285319	1680.721437	1690.760439	1661.472936	2598.69353	2084.277981	1842.414392	2083.49478	1910.005131	3185.440041	3121.695105	2176.461239	2178.700774
Dusal.0541s00007.1.p	2092.975563	2646.402958	3312.560032	3326.114215	2345.672572	3542.235937	2902.715582	2958.298654	3540.737531	2140.126923	2439.165376	2280.782383	2247.690653	1963.763959	2104.142368	2598.69353	2084.277981	1842.414392	2083.49478	1910.005131	3185.440041	3121.695105	2176.461239	2178.700774
Dusal.0541s00007.1.p	2092.975563	2646.402958	3312.560032	3326.114215	2345.672572	3542.235937	2902.715582	2958.298654	3540.737531	2140.126923	2439.165376	2280.782383	2247.690653	1963.763959	2104.142368	2598.69353	2084.277981	1842.414392	2083.49478	1910.005131	3185.440041	3121.695105	2176.461239	2178.700774
Dusal.0541s00007.1.p	321.5571546	304.5783892	413.7066785	365.0613163	346.476186	438.1270507	299.5431313	302.5876564	347.628364	2140.126923	2439.165376	2280.782383	2247.690653	1963.763959	2104.142368	2598.69353	2084.277981	1842.414392	2083.49478	1910.005131	3185.440041	3121.695105	2176.461239	2178.700774
Dusal.0541s00007.1.p	321.5571546	304.5783892	413.7066785	365.0613163	346.476186	438.1270507	299.5431313	302.5876564	347.628364	2140.126923	2439.165376	2280.782383	2247.690653	1963.763959	2104.142368	2598.69353	2084.277981	1842.414392	2083.49478	1910.005131	3185.440041	3121.695105	2176.461239	2178.700774
Dusal.0541s00005.1.p	1456.520721	901.6327151	1307.971934	1402.299025	1455.967796	887.9516684	1175.757733	1069.143053	663.558093	1519.895567	1708.388952	1686.996455	1971.227335	1977.207314	1862.331753	513.9477456	538.0661703	463.575234	525.1659164	414.4848241	553.4282482	501.3694055	550.0632253	576.9381839
Dusal.0540s00007.1.p	1169.212257	1209.236717	746.9973047	843.117802	1343.67496	746.5174505	1119.720753	1072.168929	950.9590505	1202.109183	1237.719391	1299.194405	485.3467126	505.6769752	498.2468721	836.0699241	1366.532674	1109.410816	1239.189576	1233.962454	961.3986831	845.9319187	1184.824767	1352.198869
Dusal.0540s00001.1.p	667.849475	550.6615911	1195.583235	1235.220697	682.3949259	1015.561489	787.5742874	749.4087623	572.6886726	1436.613618	1258.952604	1380.897508	5622.298447	5425.944967	5638.672527	4670.168364	2843.786546	2461.505249	2526.856005	2653.54661	4819.043175	4834.191428	2653.246145	2533.59367
Dusal.0540s00001.1.p	667.849475	550.6615911	1195.583235	1235.220697	682.3949259	1015.561489	787.5742874	749.4087623	572.6886726	1436.613618	1258.952604	1380.897508	5622.298447	5425.944967	5638.672527	364.3479323	610.9090634	623.0530389	576.6725736	739.3228034	278.8658669	337.3411432	616.6798788	734.4574907
Dusal.0540s00001.1.p	667.849475	550.6615911	1195.583235	1235.220697	682.3949259	1015.561489	787.5742874	749.4087623	572.6886726	1436.613618	1258.952604	1380.897508	5622.298447	5425.944967	5638.672527	1556.320638	1062.535001	979.6493727	969.5370764	984.0059566	1599.175249	1530.930448	911.6964875	1183.292624
Dusal.0540s00001.1.p	667.849475	550.6615911	1195.583235	1235.220697	682.3949259	1015.561489	787.5742874	749.4087623	572.6886726	1436.613618	1258.952604	1380.897508	5622.298447	5425.944967	5638.672527	2888.241556	4627.951808	4299.957459	4194.25779	4318.868587	2673.325255	2720.393256	4468.074122	4494.044801
Dusal.0539s00006.1.p	800.0874764	607.139703	795.4407097	808.3500576	726.544246	743.327205	704.028244	639.4685805	505.0649179	1810.286573	1714.581973	1675.488976	1531.519012	1553.224574	1635.14678	928.9665824	796.4156311	685.4573973	701.9044459	832.1336546	1195.5083	1127.56535	845.079834	884.3855056
Dusal.0538s00011.1.p	463.3086814	399.3809342	433.0840405	451.0149067	467.4069324	438.1270507	453.3901137	444.8038549	412.0822552	405.4515932	348.5785848	417.721496	287.8729145	306.0948562	344.1901093	1328.301568	1112.068168	1008.375189	1041.242423	1092.636839	1164.523203	1119.312356	997.3464707	932.7799915
Dusal.0537s00002.1.p	911.3957223	736.2325302	873.9190258	845.0493433	892.5840803	820.9565125	893.5351229	850.2713145	730.1252266	1324.840476	1229.756936	1347.525818	1082.156413	1097.184603	1087.172725	446.3865396	984.8359146	832.0581123	790.7786779	880.6484177	427.7664687	454.9463124	878.3881607	969.7875394
Dusal.0535s00011.1.p	589.8385676	382.2357931	1074.474722	988.9491744	589.2974466	662.507652	528.7853236	531.5456497	467.0265559	535.8535921	507.8276844	539.7007759	1146.22569	1077.536622	1009.169301	1783.133258	2247.446061	1918.686385	2052.186812	1915.278475	1475.234864	1603.144148	1857.652968	1979.429361
Dusal.0535s00006.1.p	355.8058456	306.5954646	490.2472584	474.193403	371.4301496	287.1220964	430.9753216	420.5968424	339.1753947	5136.085452	4468.706679	4981.587758	7303.897545	6900.577619	6910.128342	334.1866796	455.5108915	375.4166959	385.7949616	301.6352664	407.1097378	327.0249003	559.57989	374.8200373
Dusal.0535s00006.1.p	355.8058456	306.5954646	490.2472584	474.193403	371.4301496	287.1220964	430.9753216	420.5968424	339.1753947	5136.085452	4468.706679	4981.587758	7303.897545	6900.577619	6910.128342	334.1866796	455.5108915	375.4166959	385.7949616	301.6352664	407.1097378	327.0249003	559.57989	374.8200373
Dusal.0535s00006.1.p	355.8058456	306.5954646	490.2472584	474.193403	371.4301496	287.1220964	430.9753216	420.5968424	339.1753947	5136.085452	4468.706679	4981.587758	7303.897545	6900.577619	6910.128342	581.5089516	657.528515	609.1854037	644.338182	671.8240025	538.7963971	513.748897	678.5382	651.9021914
Dusal.0535s00006.1.p	355.8058456	306.5954646	490.2472584	474.193403	371.4301496	287.1220964	430.9753216	420.5968424	339.1753947	5136.085452	4468.706679	4981.587758	7303.897545	6900.577619	6910.128342	581.5089516	657.528515	609.1854037	644.338182	671.8240025	538.7963971	513.748897	678.5382	651.9021914
Dusal.0535s00006.1.p	947.5471183	654.5409755	1072.536986	1047.861186	1031.750415	743.327205	785.536579	773.6157748	613.8968982	5136.085452	4468.706679	4981.587758	7303.897545	6900.577619	6910.128342	2648.157985	3680.022959	3231.159003	3116.657727	3155.568941	2906.574174	2548.111999	3770.502592	3806.083973
Dusal.0535s00006.1.p	947.5471183	654.5409755	1072.536986	1047.861186	1031.750415	743.327205	785.536579	773.6157748	613.8968982	5136.085452	4468.706679	4981.587758	7303.897545	6900.577619	6910.128342	2648.157985	3680.022959	3231.159003	3116.657727	3155.568941	2906.574174	2548.111999	3770.502592	3806.083973
Dusal.0535s00006.1.p	947.5471183	654.5409755	1072.536986	1047.861186	1031.750415	743.327205	785.536579	773.6157748	613.8968982	1023.491319	901.5268474	952.8192802	545.905344	489.1313073	623.0523508	581.5089516	657.528515	609.1854037	644.338182	671.8240025	538.7963971	513.748897	678.5382	651.9021914
Dusal.0535s00006.1.p	947.5471183	654.5409755	1072.536986	1047.861186	1031.750415	743.327205	785.536579	773.6157748	613.8968982	1023.491319	901.5268474	952.8192802	545.905344	489.1313073	623.0523508	581.5089516	657.528515	609.1854037	644.338182	671.8240025	538.7963971	513.748897	678.5382	651.9021914
Dusal.0535s00006.1.p	1965.494324	2808.77753	1471.710643	1523.98613	2098.052473	2151.288892	1712.69389	1690.456374	3706.627055	5136.085452	4468.706679	4981.587758	7303.897545	6900.577619	6910.128342	334.1866796	455.5108915	375.4166959	385.7949616	301.6352664	407.1097378	327.0249003	559.57989	374.8200373
Dusal.0535s00006.1.p	1965.494324	2808.77753	1471.710643	1523.98613	2098.052473	2151.288892	1712.69389	1690.456374	3706.627055	5136.085452	4468.706679	4981.587758	7303.897545	6900.577619	6910.128342	334.1866796	455.5108915	375.4166959	385.7949616	301.6352664	407.1097378	327.0249003	559.57989	374.8200373
Dusal.0535s00006.1.p	947.5471183	654.5409755	1072.536986	1047.861186	1031.750415	743.327205	785.536579	773.6157748	613.8968982	5136.085452	4468.706679	4981.587758	7303.897545	6900.577619	6910.128342	334.1866796	455.5108915	375.4166959	385.7949616	301.6352664	407.1097378	327.0249003	559.57989	374.8200373
Dusal.0535s00006.1.p	947.5471183	654.5409755	1072.536986	1047.861186	1031.750415	743.327205	785.536579	773.6157748	613.8968982	5136.085452	4468.706679	4981.587758	7303.897545	6900.577619	6910.128342	334.1866796	455.5108915	375.4166959	385.7949616	301.6352664	407.1097378	327.0249003	559.57989	374.8200373
Dusal.0535s00006.1.p	947.5471183	654.5409755	1072.536986	1047.861186	1031.750415	743.327205	785.536579	773.6157748	613.8968982	1023.491319	901.5268474	952.8192802	545.905344	489.1313073	623.0523508	334.1866796	455.5108915	375.4166959	385.7949616	301.6352664	407.1097378	327.0249003	559.57989	374.8200373
Dusal.0535s00006.1.p	947.5471183	654.5409755	1072.536986	1047.861186	1031.750415	743.327205	785.536579	773.6157748	613.8968982	1023.491319	901.5268474	952.8192802	545.905344	489.1313073	623.0523508	334.1866796	455.5108915	375.4166959	385.7949616	301.6352664	407.1097378	327.0249003	559.57989	374.8200373
Dusal.0535s00006.1.p	355.8058456	306.5954646	490.2472584	474.193403	371.4301496	287.1220964	430.9753216	420.5968424	339.1753947	5136.085452	4468.706679	4981.587758	7303.897545	6900.577619	6910.128342	2648.157985	3680.022959	3231.159003	3116.657727	3155.568941	2906.574174	2548.111999	3770.502592	3806.083973
Dusal.0535s00006.1.p	355.8058456	306.5954646	490.2472584	474.193403	371.4301496	287.1220964	430.9753216	420.5968424	339.1753947	5136.085452	4468.706679	4981.587758	7303.897545	6900.577619	6910.128342	2648.157985	3680.022959	3231.159003	3116.657727	3155.568941	2906.574174	2548.111999	3770.502592	3806.083973
Dusal.0535s00006.1.p	1965.494324	2808.77753	1471.710643	1523.98613	2098.052473	2151.288892	1712.69389	1690.456374	3706.627055	1023.491319	901.5268474	952.8192802	545.905344	489.1313073	623.0523508	334.1866796	455.5108915	375.4166959	385.7949616	301.6352664	407.1097378	327.0249003	559.57989	374.8200373
Dusal.0535s00006.1.p	1965.494324	2808.77753	1471.710643	1523.98613	2098.052473	2151.288892	1712.69389	1690.456374	3706.627055	1023.491319	901.5268474	952.8192802	545.905344	489.1313073	623.0523508	334.1866796	455.5108915	375.4166959	385.7949616	301.6352664	407.1097378	327.0249003	559.57989	374.8200373
Dusal.0535s00006.1.p	1965.494324	2808.77753	1471.710643	1523.98613	2098.052473	2151.288892	1712.69389	1690.456374	3706.627055	5136.085452	4468.706679	4981.587758	7303.897545	6900.577619	6910.128342	581.5089516	657.528515	609.1854037	644.338182	671.8240025	538.7963971	513.748897	678.5382	651.9021914
Dusal.0535s00006.1.p	1965.494324	2808.77753	1471.710643	1523.98613	2098.052473	2151.288892	1712.69389	1690.456374	3706.627055	5136.085452	4468.706679	4981.587758	7303.897545	6900.577619	6910.128342	581.5089516	657.528515	609.1854037	644.338182	671.8240025	538.7963971	513.748897	678.5382	651.9021914
Dusal.0535s00006.1.p	1965.494324	2808.77753	1471.710643	1523.98613	2098.052473	2151.288892	1712.69389	1690.456374	3706.627055	5136.085452	4468.706679	4981.587758	7303.897545	6900.577619	6910.128342	2648.157985	3680.022959	3231.159003	3116.657727	3155.568941	2906.574174	2548.111999	3770.502592	3806.083973
Dusal.0535s00006.1.p	1965.494324	2808.77753	1471.710643	1523.98613	2098.052473	2151.288892	1712.69389	1690.456374	3706.627055	5136.085452	4468.706679	4981.587758	7303.897545	6900.577619	6910.128342	2648.157985	3680.022959	3231.159003	3116.657727	3155.568941	2906.574174	2548.111999	3770.502592	3806.083973
Dusal.0535s00006.1.p	355.8058456	306.5954646	490.2472584	474.193403	371.4301496	287.1220964	430.9753216	420.5968424	339.1753947	1023.491319	901.5268474	952.8192802	545.905344	489.1313073	623.0523508	334.1866796	455.5108915	375.4166959	385.7949616	301.6352664	407.1097378	327.0249003	559.57989	374.8200373
Dusal.0535s00006.1.p	355.8058456	306.5954646	490.2472584	474.193403	371.4301496	287.1220964	430.9753216	420.5968424	339.1753947	1023.491319	901.5268474	952.8192802	545.905344	489.1313073	623.0523508	334.1866796	455.5108915	375.4166959	385.7949616	301.6352664	407.1097378	327.0249003	559.57989	374.8200373
Dusal.0535s00006.1.p	947.5471183	654.5409755	1072.536986	1047.861186	1031.750415	743.327205	785.536579	773.6157748	613.8968982	1023.491319	901.5268474	952.8192802	545.905344	489.1313073	623.0523508	2648.157985	3680.022959	3231.159003	3116.657727	3155.568941	2906.574174	2548.111999	3770.502592	3806.083973
Dusal.0535s00006.1.p	947.5471183	654.5409755	1072.536986	1047.861186	1031.750415	743.327205	785.536579	773.6157748	613.8968982	1023.491319	901.5268474	952.8192802	545.905344	489.1313073	623.0523508	2648.157985	3680.022959	3231.159003	3116.657727	3155.568941	2906.574174	2548.111999	3770.502592	3806.083973
Dusal.0535s00006.1.p	1965.494324	2808.77753	1471.710643	1523.98613	2098.052473	2151.288892	1712.69389	1690.456374	3706.627055	1023.491319	901.5268474	952.8192802	545.905344	489.1313073	623.0523508	2648.157985	3680.022959	3231.159003	3116.657727	3155.568941	2906.574174	2548.111999	3770.502592	3806.083973
Dusal.0535s00006.1.p	1965.494324	2808.77753	1471.710643	1523.98613	2098.052473	2151.288892	1712.69389	1690.456374	3706.627055	1023.491319	901.5268474	952.8192802	545.905344	489.1313073	623.0523508	2648.157985	3680.022959	3231.159003	3116.657727	3155.568941	2906.574174	2548.111999	3770.502592	3806.083973
Dusal.0535s00006.1.p	355.8058456	306.5954646	490.2472584	474.193403	371.4301496	287.1220964	430.9753216	420.5968424	339.1753947	1023.491319	901.5268474	952.8192802	545.905344	489.1313073	623.0523508	581.5089516	657.528515	609.1854037	644.338182	671.8240025	538.7963971	513.748897	678.5382	651.9021914
Dusal.0535s00006.1.p	355.8058456	306.5954646	490.2472584	474.193403	371.4301496	287.1220964	430.9753216	420.5968424	339.1753947	1023.491319	901.5268474	952.8192802	545.905344	489.1313073	623.0523508	581.5089516	657.528515	609.1854037	644.338182	671.8240025	538.7963971	513.748897	678.5382	651.9021914
Dusal.0535s00006.1.p	355.8058456	306.5954646	490.2472584	474.193403	371.4301496	287.1220964	430.9753216	420.5968424	339.1753947	1023.491319	901.5268474	952.8192802	545.905344	489.1313073	623.0523508	2648.157985	3680.022959	3231.159003	3116.657727	3155.568941	2906.574174	2548.111999	3770.502592	3806.083973
Dusal.0535s00006.1.p	355.8058456	306.5954646	490.2472584	474.193403	371.4301496	287.1220964	430.9753216	420.5968424	339.1753947	1023.491319	901.5268474	952.8192802	545.905344	489.1313073	623.0523508	2648.157985	3680.022959	3231.159003	3116.657727	3155.568941	2906.574174	2548.111999	3770.502592	3806.083973
Dusal.0535s00006.1.p	947.5471183	654.5409755	1072.536986	1047.861186	1031.750415	743.327205	785.536579	773.6157748	613.8968982	5136.085452	4468.706679	4981.587758	7303.897545	6900.577619	6910.128342	581.5089516	657.528515	609.1854037	644.338182	671.8240025	538.7963971	513.748897	678.5382	651.9021914
Dusal.0535s00006.1.p	947.5471183	654.5409755	1072.536986	1047.861186	1031.750415	743.327205	785.536579	773.6157748	613.8968982	5136.085452	4468.706679	4981.587758	7303.897545	6900.577619	6910.128342	581.5089516	657.528515	609.1854037	644.338182	671.8240025	538.7963971	513.748897	678.5382	651.9021914
Dusal.0535s00006.1.p	1965.494324	2808.77753	1471.710643	1523.98613	2098.052473	2151.288892	1712.69389	1690.456374	3706.627055	1023.491319	901.5268474	952.8192802	545.905344	489.1313073	623.0523508	581.5089516	657.528515	609.1854037	644.338182	671.8240025	538.7963971	513.748897	678.5382	651.9021914
Dusal.0535s00006.1.p	1965.494324	2808.77753	1471.710643	1523.98613	2098.052473	2151.288892	1712.69389	1690.456374	3706.627055	1023.491319	901.5268474	952.8192802	545.905344	489.1313073	623.0523508	581.5089516	657.528515	609.1854037	644.338182	671.8240025	538.7963971	513.748897	678.5382	651.9021914
Dusal.0535s00002.1.p	897.1254343	937.9400727	1164.579456	1093.252408	910.8196691	1074.049323	1337.755549	1417.118857	1368.324412	1209.779889	1143.054648	1250.862992	712.6609957	571.8596468	573.3251679	1060.469644	1587.003831	1676.002769	1721.938245	1653.720622	992.3837794	1019.2448	1811.972977	1764.026454
Dusal.0534s00010.1.p	963.7201113	983.3242698	1281.812496	1319.242746	978.003417	1125.093252	1430.47128	1477.636389	1233.076902	2300.11593	2496.671995	2462.600555	1982.636933	1782.795716	2133.393652	1522.540035	1438.404329	1481.855876	1376.540662	1340.483999	1884.065996	1825.974995	1302.831411	1414.827027
Dusal.0534s00003.1.p	284.454406	197.6733917	281.940617	229.8534214	273.5338311	258.4098867	256.7512554	253.1650058	241.9662473	1192.246847	1064.314816	1155.350915	877.6613248	877.954503	923.365534	394.509185	429.2874499	515.0835933	426.1923398	404.9928053	404.5276464	363.1317505	492.9632365	480.1492123
Dusal.0534s00002.1.p	612.6710283	536.5420631	614.2623751	562.0785347	576.8204648	487.0441486	612.331367	610.2184404	572.6886726	1556.057466	1558.871742	1590.33363	760.9323686	599.7804614	772.2338996	1048.405143	876.0571942	939.0370125	826.1263838	876.4297427	1034.557938	1000.675562	952.6181462	925.1886996
Dusal.0533s00011.1.p	740.1522671	743.2922942	868.1058172	931.9687044	759.1763522	770.9759995	735.6127238	680.8222269	737.5215747	1837.681951	1872.946355	1760.644322	1571.013771	1486.007798	1598.095153	602.0186034	1173.256198	914.2733782	930.1496327	958.6939062	724.7069751	624.1326961	977.3614746	1048.547193
Dusal.0533s00001.1.p	316.800392	368.1162651	381.7340312	405.6236848	371.4301496	350.9270067	393.2777166	393.3639533	386.7233472	739.6752038	699.8113212	713.4637122	626.6501859	593.575836	629.8776505	457.2445905	797.3868697	819.1810225	774.6197267	812.0949481	463.9157477	448.7565666	767.0431826	763.8737468
Dusal.0532s00002.1.p	914.2497798	1143.681766	1085.132271	1060.416205	906.0208299	1066.605417	871.1203308	802.865915	1068.244	2772.412245	2647.95864	2774.453242	3594.023125	3336.020291	3643.734953	1656.455997	831.3802198	724.0886668	687.7653636	720.3387656	1982.185467	1897.157071	759.4298508	895.7724435
Dusal.0530s00005.1.p	10631.36451	9406.631245	9263.3479	9103.354412	10917.35905	10925.52747	8516.602158	8683.257113	10345.37785	1275.528796	1190.829378	1120.828477	1343.699488	1157.162649	1106.673581	47697.00498	49239.85325	44982.64642	46737.74669	46579.44595	44613.37452	44997.38833	49440.97695	48154.41122
Dusal.0530s00005.1.p	10631.36451	9406.631245	9263.3479	9103.354412	10917.35905	10925.52747	8516.602158	8683.257113	10345.37785	1275.528796	1190.829378	1120.828477	1343.699488	1157.162649	1106.673581	47697.00498	49239.85325	44982.64642	46737.74669	46579.44595	44613.37452	44997.38833	49440.97695	48154.41122
Dusal.0530s00005.1.p	10631.36451	9406.631245	9263.3479	9103.354412	10917.35905	10925.52747	8516.602158	8683.257113	10345.37785	1275.528796	1190.829378	1120.828477	1343.699488	1157.162649	1106.673581	47697.00498	49239.85325	44982.64642	46737.74669	46579.44595	44613.37452	44997.38833	49440.97695	48154.41122
Dusal.0530s00005.1.p	10631.36451	9406.631245	9263.3479	9103.354412	10917.35905	10925.52747	8516.602158	8683.257113	10345.37785	59602.48002	60962.32477	59521.28557	60821.92981	54408.36069	50400.93751	47697.00498	49239.85325	44982.64642	46737.74669	46579.44595	44613.37452	44997.38833	49440.97695	48154.41122
Dusal.0530s00005.1.p	10631.36451	9406.631245	9263.3479	9103.354412	10917.35905	10925.52747	8516.602158	8683.257113	10345.37785	59602.48002	60962.32477	59521.28557	60821.92981	54408.36069	50400.93751	47697.00498	49239.85325	44982.64642	46737.74669	46579.44595	44613.37452	44997.38833	49440.97695	48154.41122
Dusal.0530s00005.1.p	10631.36451	9406.631245	9263.3479	9103.354412	10917.35905	10925.52747	8516.602158	8683.257113	10345.37785	59602.48002	60962.32477	59521.28557	60821.92981	54408.36069	50400.93751	47697.00498	49239.85325	44982.64642	46737.74669	46579.44595	44613.37452	44997.38833	49440.97695	48154.41122
Dusal.0530s00005.1.p	10631.36451	9406.631245	9263.3479	9103.354412	10917.35905	10925.52747	8516.602158	8683.257113	10345.37785	1874.939665	1909.219761	1983.889419	2063.381775	1911.024643	1781.4032	47697.00498	49239.85325	44982.64642	46737.74669	46579.44595	44613.37452	44997.38833	49440.97695	48154.41122
Dusal.0530s00005.1.p	10631.36451	9406.631245	9263.3479	9103.354412	10917.35905	10925.52747	8516.602158	8683.257113	10345.37785	1874.939665	1909.219761	1983.889419	2063.381775	1911.024643	1781.4032	47697.00498	49239.85325	44982.64642	46737.74669	46579.44595	44613.37452	44997.38833	49440.97695	48154.41122
Dusal.0530s00005.1.p	10631.36451	9406.631245	9263.3479	9103.354412	10917.35905	10925.52747	8516.602158	8683.257113	10345.37785	1874.939665	1909.219761	1983.889419	2063.381775	1911.024643	1781.4032	47697.00498	49239.85325	44982.64642	46737.74669	46579.44595	44613.37452	44997.38833	49440.97695	48154.41122
Dusal.0529s00010.1.p	2443.073293	2372.0807	2800.028808	2706.08944	2568.338709	3841.0556	2617.436409	2588.133088	2657.402236	2190.534418	1870.292203	1981.587923	4852.589465	3786.889741	3724.663506	177718.5459	69761.15309	69216.33895	69360.27847	67616.92378	189847.4066	174838.6532	73883.57882	69620.68687
Dusal.0529s00010.1.p	2443.073293	2372.0807	2800.028808	2706.08944	2568.338709	3841.0556	2617.436409	2588.133088	2657.402236	2190.534418	1870.292203	1981.587923	4852.589465	3786.889741	3724.663506	177718.5459	69761.15309	69216.33895	69360.27847	67616.92378	189847.4066	174838.6532	73883.57882	69620.68687
Dusal.0529s00010.1.p	2443.073293	2372.0807	2800.028808	2706.08944	2568.338709	3841.0556	2617.436409	2588.133088	2657.402236	2488.59613	1772.088592	2087.456732	4037.242094	4253.270755	3148.41321	177718.5459	69761.15309	69216.33895	69360.27847	67616.92378	189847.4066	174838.6532	73883.57882	69620.68687
Dusal.0529s00010.1.p	2443.073293	2372.0807	2800.028808	2706.08944	2568.338709	3841.0556	2617.436409	2588.133088	2657.402236	2488.59613	1772.088592	2087.456732	4037.242094	4253.270755	3148.41321	177718.5459	69761.15309	69216.33895	69360.27847	67616.92378	189847.4066	174838.6532	73883.57882	69620.68687
Dusal.0529s00001.1.p	499.4600774	695.8910217	728.5888108	803.5212042	558.5848761	797.5613788	886.4031436	884.5645822	1059.791031	4076.432234	3867.983687	3924.050417	5479.239651	5812.699955	5128.725142	4852.34233	4532.770427	4287.080369	4199.307462	4099.497485	4903.391493	5007.504309	4545.159107	4687.622744
Dusal.0528s00004.1.p	497.5573724	492.1664037	312.9443961	326.4304892	489.4815924	381.7660466	349.4669865	354.027558	465.9699348	1092.527671	1002.38461	1014.959668	768.8313205	860.3747309	873.6383511	329.3608792	701.2342508	664.6559445	615.0500828	552.6464322	309.8509632	295.0445472	636.6648749	476.3535663
Dusal.0527s00005.1.p	1646.791227	2091.707216	1395.170063	1337.592389	1689.191378	2363.971927	1938.87952	1855.870959	2136.488	1936.305311	1876.485224	1914.844544	776.7302724	622.5307548	633.7778217	541.696098	939.1877016	1169.834084	1012.964258	1060.996776	443.2590168	534.3813828	968.7964763	1207.964323
Dusal.0527s00003.1.p	419.546465	448.7992821	591.0095407	534.071185	384.8668991	530.6441707	574.6337621	572.8992961	562.122461	813.0948166	619.3020541	661.6800557	407.2348547	439.4943036	433.8940471	554.9670492	552.6347489	597.2988592	521.1261786	515.7330255	572.3635848	518.9070184	476.7849063	512.4122028
Dusal.0525s00014.1.p	413.8383499	693.8739463	353.6368563	378.5821058	413.659934	547.6588134	999.4959585	1001.565143	887.5617805	477.7753909	434.3961551	466.0529088	363.3517885	381.584466	316.8889108	402.9543357	337.9910239	314.9934282	337.3181078	350.1500296	374.4032472	379.6377391	308.3399394	326.4255514
Dusal.0524s00007.1.p	18656.02308	12722.70324	16895.12192	16068.49254	18644.44983	16065.013	12732.62079	11886.65177	12432.20465	66748.29039	65895.50799	65121.97571	70405.11381	62801.15073	60789.04353	54970.69267	53662.87372	54548.34308	55081.82515	56356.22539	52358.7879	52938.83212	54411.53098	56142.34811
Dusal.0524s00006.1.p	223.5678442	230.9551362	234.4660801	214.4010905	248.5798675	203.1122978	276.109485	252.1563803	231.4000356	621.3271712	488.3639055	608.7456512	653.857687	811.7718314	550.8991835	486.1993931	438.0285971	457.6319618	439.3214877	542.0997446	398.5027666	454.9463124	408.2649198	494.3828846
Dusal.0522s00002.1.p	430.9626954	584.9518733	342.0104391	359.2666923	490.4413603	445.5709569	466.6352181	526.5025221	636.0859427	928.1554039	934.2613845	962.0252636	476.5700994	544.9729365	500.1969577	850.5473254	1321.8557	1263.935894	1376.540662	1254.00116	902.0105818	871.722526	1279.039749	1388.257505
Dusal.0522s00002.1.p	430.9626954	584.9518733	342.0104391	359.2666923	490.4413603	445.5709569	466.6352181	526.5025221	636.0859427	928.1554039	934.2613845	962.0252636	476.5700994	544.9729365	500.1969577	2417.726014	1490.851212	1538.316962	1546.20965	1666.376647	2710.335231	2703.887267	1683.498003	1454.681309
Dusal.0521s00017.1.p	1194.898776	1393.799119	1646.106901	1751.90801	1211.226999	1557.903227	1209.379921	1163.953852	1451.797484	12801.31219	13699.84615	12299.1938	15333.62101	16396.75689	14889.87864	3402.189302	3091.452383	2840.884126	3065.15107	3063.812759	4200.201946	3567.356799	3188.082707	3054.546076
Dusal.0521s00016.1.p	275.8922333	215.8270705	228.6528715	224.0587973	282.1717415	310.5172301	232.2987549	252.1563803	224.0036875	1693.034355	1689.809891	1735.327868	1267.342953	1014.456263	1182.72692	1173.875954	1167.428767	1272.850803	1272.517413	1115.839552	1414.125368	1224.538034	1161.033105	1055.189573
Dusal.0521s00016.1.p	408.1302347	519.396922	511.5623566	568.8389294	412.7001662	559.3563803	607.2370961	581.9769258	598.0475807	1693.034355	1689.809891	1735.327868	1267.342953	1014.456263	1182.72692	1173.875954	1167.428767	1272.850803	1272.517413	1115.839552	1414.125368	1224.538034	1161.033105	1055.189573
Dusal.0521s00013.1.p	902.8335495	910.7095545	734.4020194	739.7803394	825.4003323	772.0394146	893.5351229	869.4351994	902.3544768	1387.301938	1193.48353	1283.083934	885.5602767	740.4186386	912.6400632	1213.688808	1002.318209	980.6399181	896.8217957	903.8511305	1033.697241	1286.435491	986.8781394	940.3712833
Dusal.0521s00008.1.p	416.6924075	373.1589537	428.2397	412.3840796	379.1082922	495.55147	374.9383412	397.3984554	424.7617092	612.5606503	658.2296118	675.4890308	1097.076656	1029.967827	926.2906624	474.134892	309.8251053	365.5112422	402.9638474	422.9221743	528.4680317	532.3181342	311.1949389	334.9657548
Dusal.0521s00007.1.p	17504.88652	16687.26499	17170.28046	14071.27878	18779.7771	25161.46638	13849.28498	11320.81285	20800.6443	70712.94948	74017.21208	66794.01244	70164.63461	64654.26553	58908.18596	72832.18651	64983.63055	65028.31311	67756.50256	68446.9481	68300.61996	68488.50506	66742.27355	65446.42524
Dusal.0521s00006.1.p	15258.7432	11675.8411	14146.44312	13847.21998	15218.07869	14571.9781	13088.2009	13042.53662	13741.35828	47774.25165	50065.26277	47788.25974	55860.51034	49567.71872	47308.10174	40131.35636	39836.32137	39696.10578	39218.78467	37851.00726	38584.19119	38044.24061	42142.64672	40571.65953
Dusal.0519s00004.1.p	277.7949383	296.5100875	221.8707948	194.1199063	241.8614927	281.8050205	264.9020889	279.3892694	342.3452582	450.380013	490.13334	528.1932966	767.9536592	866.5793563	830.7364678	1082.185746	748.824941	715.1737585	807.9475637	786.7828977	1283.299406	1046.067031	739.4448547	695.5521198
Dusal.0519s00001.1.p	3488.609722	3494.583174	1652.888978	1648.570548	3505.072109	1986.459541	1023.948459	1091.332814	1027.035775	2798.711808	2450.6667	2806.674184	3023.543264	2627.658884	2410.305808	1958.068524	2460.147309	2473.391793	2672.286567	2624.015884	2075.140756	2182.917	2533.336169	2213.810499
Dusal.0518s00009.1.p	244.4975998	219.8612213	270.3141998	280.0734967	236.1028858	337.1026094	246.5627135	236.018372	305.3635173	520.5121805	539.6775043	441.8872024	1343.699488	1253.334344	1135.924865	640.6250068	486.5905258	594.3272231	506.9870962	585.3411639	494.900844	482.8001682	527.2232297	534.237167
Dusal.0518s00007.1.p	1148.282502	1348.414922	1417.45403	1312.482352	1121.008823	1270.78113	1302.095652	1301.126922	1319.719838	3008.012496	3273.453715	3095.511913	3759.023454	3871.686289	3608.633412	1037.547092	929.4753158	928.1410134	1059.421243	919.671162	914.9210386	926.3986134	919.3098194	969.7875394
Dusal.0518s00002.1.p	1659.15881	2445.703953	1262.435134	1173.411374	1656.559272	1892.879006	2371.89255	2283.52818	2755.668004	4945.413622	4852.673953	4734.176955	3474.661185	3316.37231	3559.881272	744.379716	1524.844562	1693.832586	1493.693058	1537.707058	784.9557735	674.6822864	1618.784682	1308.54894
Dusal.0517s00005.1.p	1318.574604	1493.644352	1314.754011	1238.118009	1402.220797	1658.927668	1475.300864	1557.317805	1582.818509	7145.810376	8491.515879	7341.771748	3892.427975	3583.171205	3697.362307	3007.680117	1436.461852	1602.702412	1585.597094	1634.736584	3691.529948	3465.225994	1629.253013	1685.2668
Dusal.0516s00009.1.p	229.2759594	308.6125401	383.6717674	423.007557	266.8154563	288.1855115	291.3922978	272.3288908	326.4959407	593.9317933	786.5136088	713.4637122	921.544391	929.6597152	1048.171013	597.192803	673.0683322	684.4668519	641.3083787	723.5027719	624.005412	636.5121876	700.426529	653.8000144
Dusal.0516s00006.1.p	1016.0445	1056.947523	859.3860043	849.8781967	959.7678283	832.6540794	1170.663462	1010.642772	1097.829393	1863.981514	2085.278488	1890.678837	2453.063403	2673.15947	2330.352298	1604.578642	1724.919708	1529.402054	1466.424828	1575.675133	1519.130417	1703.211705	1510.294703	1563.80613
Dusal.0515s00006.1.p	258.7678877	388.2870193	511.5623566	545.6604331	253.3787067	521.0734341	398.3719875	442.7866039	562.122461	957.7424121	1405.815663	1315.304876	1585.056353	1678.351188	1908.158765	5929.702276	3534.337173	3547.142976	3434.78708	3297.949224	7170.467707	6674.609163	3688.659275	3589.732154
Dusal.0515s00003.1.p	468.065444	522.4225351	493.1538627	475.1591736	416.5392375	411.5416714	562.4075118	536.5887773	553.6694916	955.5507818	982.9208316	983.8894741	833.7782585	820.0446654	818.0609114	1054.437394	1415.094603	1344.17007	1457.335418	1475.4816	1131.816713	1198.747426	1319.961407	1408.184646
Dusal.0514s00005.1.p	3454.361031	4762.315079	3844.468619	4167.300476	3711.422192	4692.851153	6287.349195	6370.478793	5750.132392	20291.20852	20942.14132	20110.4707	18538.84016	18798.98105	19039.66081	9393.420533	8931.509931	8429.541114	8158.250524	8452.115473	10431.64909	10693.8174	8462.218337	8906.483214
Dusal.0513s00016.1.p	2250.900082	2210.714666	2928.888265	3041.211865	2371.586304	2573.464715	2961.809125	2877.608612	2819.065274	10645.84386	8580.872319	10217.49081	4830.647932	4181.917562	4875.214013	3083.686473	3733.441081	3197.48046	3365.101603	3107.054178	3642.470212	3153.675458	3864.717574	3978.785864
Dusal.0513s00014.1.p	3031.009156	2290.389145	2276.840034	2167.189402	2939.768858	2767.006277	1398.8868	1475.619138	1496.175573	1743.441851	1433.241897	1695.051691	2281.919444	2377.405657	2025.163901	2767.596545	2560.184882	2519.947426	2532.915612	2661.98396	2954.773213	2709.045388	2654.197812	2503.228502
Dusal.0513s00006.1.p	295.8706363	285.4161727	289.6915618	285.8681207	282.1717415	324.3416274	319.9202151	308.6394095	322.269456	438.3260467	443.2433273	536.2485321	685.4534947	691.8157391	602.576452	662.3411087	353.5308411	302.1163384	327.2187633	349.0953608	564.6173107	631.3540661	311.1949389	260.9506588
Dusal.0513s00005.1.p	537.5141786	483.0895643	483.4651817	424.9390984	589.2974466	449.8246176	569.5394911	534.5715263	501.8950544	1050.886697	1105.011808	1144.994183	834.6559199	828.3174993	822.9361254	573.0638008	642.9599363	707.2493955	719.0733317	620.1452331	585.2740416	571.5198573	635.7132084	660.4423948
Dusal.0512s00003.1.p	1072.1743	1001.477949	768.3124029	787.1031027	1020.233201	858.1760436	860.9317889	894.6508374	1031.262259	985.13779	1093.510484	1192.174848	1090.055365	1066.161475	1230.504017	1445.327228	1807.474987	1852.319845	1731.027655	1585.167152	1760.986308	1703.211705	1873.831298	1783.004684
Dusal.0511s00009.1.p	167.438045	166.4087226	174.3962579	178.6675754	169.8789056	183.9708247	147.7338573	173.4835897	174.3424926	568.7280456	617.5326197	565.0172302	1465.694412	1207.833757	1208.078032	945.8568839	843.0350827	906.3490152	880.6628444	815.2589544	979.4733226	920.2088676	964.9898104	888.1811516
Dusal.0511s00009.1.p	188.3678006	246.0832019	208.3066414	205.7091544	203.4707796	209.4927888	245.5438593	225.9321168	232.4566568	371.4813246	402.5463352	307.2496954	774.9749498	682.5088009	675.7046622	945.8568839	843.0350827	906.3490152	880.6628444	815.2589544	979.4733226	920.2088676	964.9898104	888.1811516
Dusal.0511s00009.1.p	167.438045	166.4087226	174.3962579	178.6675754	169.8789056	183.9708247	147.7338573	173.4835897	174.3424926	371.4813246	402.5463352	307.2496954	774.9749498	682.5088009	675.7046622	945.8568839	843.0350827	906.3490152	880.6628444	815.2589544	979.4733226	920.2088676	964.9898104	888.1811516
Dusal.0511s00009.1.p	188.3678006	246.0832019	208.3066414	205.7091544	203.4707796	209.4927888	245.5438593	225.9321168	232.4566568	568.7280456	617.5326197	565.0172302	1465.694412	1207.833757	1208.078032	945.8568839	843.0350827	906.3490152	880.6628444	815.2589544	979.4733226	920.2088676	964.9898104	888.1811516
Dusal.0510s00002.1.p	1035.071551	719.0873891	1194.614367	1149.267107	963.6068996	978.341958	818.139913	800.8486639	658.2749872	964.3173028	1079.355009	1016.110416	1080.401091	926.5574025	1012.094429	815.5602723	617.7077334	592.3461323	644.338182	645.4572834	867.582697	733.484871	564.3382224	511.4632913
Dusal.0510s00002.1.p	1035.071551	719.0873891	1194.614367	1149.267107	963.6068996	978.341958	818.139913	800.8486639	658.2749872	964.3173028	1079.355009	1016.110416	1080.401091	926.5574025	1012.094429	815.5602723	617.7077334	592.3461323	644.338182	645.4572834	867.582697	733.484871	564.3382224	511.4632913
Dusal.0510s00002.1.p	798.1847714	636.3872966	1130.669072	1136.712088	936.7334004	808.1955305	780.4423081	766.5553962	569.5188091	2543.386886	2890.371158	2553.509641	4377.774688	4355.647075	4132.231397	2488.906571	951.813803	894.4624708	960.4476663	939.7098685	3389.425259	2978.299328	983.0714735	993.5103266
Dusal.0510s00002.1.p	798.1847714	636.3872966	1130.669072	1136.712088	936.7334004	808.1955305	780.4423081	766.5553962	569.5188091	2543.386886	2890.371158	2553.509641	4377.774688	4355.647075	4132.231397	2488.906571	951.813803	894.4624708	960.4476663	939.7098685	3389.425259	2978.299328	983.0714735	993.5103266
Dusal.0510s00002.1.p	1035.071551	719.0873891	1194.614367	1149.267107	963.6068996	978.341958	818.139913	800.8486639	658.2749872	2543.386886	2890.371158	2553.509641	4377.774688	4355.647075	4132.231397	815.5602723	617.7077334	592.3461323	644.338182	645.4572834	867.582697	733.484871	564.3382224	511.4632913
Dusal.0510s00002.1.p	1035.071551	719.0873891	1194.614367	1149.267107	963.6068996	978.341958	818.139913	800.8486639	658.2749872	2543.386886	2890.371158	2553.509641	4377.774688	4355.647075	4132.231397	815.5602723	617.7077334	592.3461323	644.338182	645.4572834	867.582697	733.484871	564.3382224	511.4632913
Dusal.0510s00002.1.p	1035.071551	719.0873891	1194.614367	1149.267107	963.6068996	978.341958	818.139913	800.8486639	658.2749872	964.3173028	1079.355009	1016.110416	1080.401091	926.5574025	1012.094429	2488.906571	951.813803	894.4624708	960.4476663	939.7098685	3389.425259	2978.299328	983.0714735	993.5103266
Dusal.0510s00002.1.p	1035.071551	719.0873891	1194.614367	1149.267107	963.6068996	978.341958	818.139913	800.8486639	658.2749872	964.3173028	1079.355009	1016.110416	1080.401091	926.5574025	1012.094429	2488.906571	951.813803	894.4624708	960.4476663	939.7098685	3389.425259	2978.299328	983.0714735	993.5103266
Dusal.0510s00002.1.p	798.1847714	636.3872966	1130.669072	1136.712088	936.7334004	808.1955305	780.4423081	766.5553962	569.5188091	964.3173028	1079.355009	1016.110416	1080.401091	926.5574025	1012.094429	815.5602723	617.7077334	592.3461323	644.338182	645.4572834	867.582697	733.484871	564.3382224	511.4632913
Dusal.0510s00002.1.p	798.1847714	636.3872966	1130.669072	1136.712088	936.7334004	808.1955305	780.4423081	766.5553962	569.5188091	964.3173028	1079.355009	1016.110416	1080.401091	926.5574025	1012.094429	815.5602723	617.7077334	592.3461323	644.338182	645.4572834	867.582697	733.484871	564.3382224	511.4632913
Dusal.0510s00002.1.p	1035.071551	719.0873891	1194.614367	1149.267107	963.6068996	978.341958	818.139913	800.8486639	658.2749872	2543.386886	2890.371158	2553.509641	4377.774688	4355.647075	4132.231397	2488.906571	951.813803	894.4624708	960.4476663	939.7098685	3389.425259	2978.299328	983.0714735	993.5103266
Dusal.0510s00002.1.p	1035.071551	719.0873891	1194.614367	1149.267107	963.6068996	978.341958	818.139913	800.8486639	658.2749872	2543.386886	2890.371158	2553.509641	4377.774688	4355.647075	4132.231397	2488.906571	951.813803	894.4624708	960.4476663	939.7098685	3389.425259	2978.299328	983.0714735	993.5103266
Dusal.0510s00002.1.p	798.1847714	636.3872966	1130.669072	1136.712088	936.7334004	808.1955305	780.4423081	766.5553962	569.5188091	964.3173028	1079.355009	1016.110416	1080.401091	926.5574025	1012.094429	2488.906571	951.813803	894.4624708	960.4476663	939.7098685	3389.425259	2978.299328	983.0714735	993.5103266
Dusal.0510s00002.1.p	798.1847714	636.3872966	1130.669072	1136.712088	936.7334004	808.1955305	780.4423081	766.5553962	569.5188091	964.3173028	1079.355009	1016.110416	1080.401091	926.5574025	1012.094429	2488.906571	951.813803	894.4624708	960.4476663	939.7098685	3389.425259	2978.299328	983.0714735	993.5103266
Dusal.0510s00002.1.p	798.1847714	636.3872966	1130.669072	1136.712088	936.7334004	808.1955305	780.4423081	766.5553962	569.5188091	2543.386886	2890.371158	2553.509641	4377.774688	4355.647075	4132.231397	815.5602723	617.7077334	592.3461323	644.338182	645.4572834	867.582697	733.484871	564.3382224	511.4632913
Dusal.0510s00002.1.p	798.1847714	636.3872966	1130.669072	1136.712088	936.7334004	808.1955305	780.4423081	766.5553962	569.5188091	2543.386886	2890.371158	2553.509641	4377.774688	4355.647075	4132.231397	815.5602723	617.7077334	592.3461323	644.338182	645.4572834	867.582697	733.484871	564.3382224	511.4632913
Dusal.0509s00013.1.p	1160.650085	802.7960192	1350.602131	1352.078949	1134.445573	1060.224926	1127.871586	1137.729588	815.7115411	1696.321801	1621.686665	1762.945818	1144.470368	1403.279459	1298.757013	1188.353355	628.3913577	613.1475852	671.6064123	687.644034	1349.573084	1253.423514	652.8432051	629.1283157
Dusal.0508s00001.1.p	294.9192838	286.4247104	337.1660986	328.3620306	330.1601329	371.1318949	379.013758	370.1655663	311.7032443	878.8437236	868.7923102	771.0011084	1460.428444	1387.767895	1277.306071	1198.004956	832.3514584	692.3912149	781.6892678	735.1041283	1483.841835	1387.534672	640.4715408	665.1869522
Dusal.0506s00008.1.p	967.5255214	1117.459786	814.8180717	819.9393057	883.9461699	934.7419359	838.5169968	930.9613562	770.2768309	1739.05859	1972.034684	1861.910139	990.0019744	1031.001931	987.718359	1300.553215	1649.1631	1611.61732	1709.819032	1520.832357	1480.399046	1578.385165	1742.501324	1594.171298
Dusal.0505s00010.1.p	1214.877179	759.4288976	531.9085866	534.071185	1244.818873	468.9660907	723.3864735	745.3742602	649.8220178	502.9791386	562.680152	459.1484213	699.4960759	702.1567816	783.9344133	1085.805096	1063.506239	1093.56209	1044.272226	1158.026303	1217.025728	1116.217483	1117.256447	1084.605829
Dusal.0505s00010.1.p	1206.315006	844.1460654	563.8812339	657.6898318	1378.226601	443.4441266	1074.891168	1184.126362	926.6567637	502.9791386	562.680152	459.1484213	699.4960759	702.1567816	783.9344133	1085.805096	1063.506239	1093.56209	1044.272226	1158.026303	1217.025728	1116.217483	1117.256447	1084.605829
Dusal.0504s00006.1.p	266.378708	248.1002773	521.2510375	555.3181399	248.5798675	473.2197514	358.6366742	368.1483153	336.0055312	693.6509689	743.162465	676.6397787	1036.518025	975.1603019	1136.899908	605.6379537	801.271824	733.0035751	842.2853351	645.4572834	549.9854597	621.0378232	753.7198519	703.1434117
Dusal.0504s00006.1.p	266.378708	248.1002773	521.2510375	555.3181399	248.5798675	473.2197514	358.6366742	368.1483153	336.0055312	693.6509689	743.162465	676.6397787	1036.518025	975.1603019	1136.899908	605.6379537	801.271824	733.0035751	842.2853351	645.4572834	549.9854597	621.0378232	753.7198519	703.1434117
Dusal.0504s00006.1.p	192.1732107	222.8868345	209.2755095	230.8191921	230.3442788	178.6537488	192.5634415	245.0960017	196.5315371	693.6509689	743.162465	676.6397787	1036.518025	975.1603019	1136.899908	605.6379537	801.271824	733.0035751	842.2853351	645.4572834	549.9854597	621.0378232	753.7198519	703.1434117
Dusal.0504s00006.1.p	192.1732107	222.8868345	209.2755095	230.8191921	230.3442788	178.6537488	192.5634415	245.0960017	196.5315371	693.6509689	743.162465	676.6397787	1036.518025	975.1603019	1136.899908	605.6379537	801.271824	733.0035751	842.2853351	645.4572834	549.9854597	621.0378232	753.7198519	703.1434117
Dusal.0502s00001.1.p	680.2170578	733.2069171	596.8227493	540.8315797	698.710979	665.6978975	686.7077228	667.7100951	749.1444076	1067.323924	1005.923479	1039.125374	892.5815673	961.7169468	906.7898064	1106.314748	1283.006157	1377.848612	1424.007581	1342.593336	1354.737267	1316.352595	1286.653081	1244.022959
Dusal.0500s00002.1.p	169.3407501	156.3233455	556.1302891	604.5724445	168.9191378	493.4246397	140.601878	153.3110792	175.3991138	879.9395388	1066.968968	766.3981167	1240.135452	1370.188123	1224.65376	1773.481657	651.7010835	787.4835706	686.7554291	784.6735602	2127.643281	1830.101492	565.2898889	615.8435549
Dusal.0499s00005.1.p	454.7465086	525.4481483	470.8698964	438.4598879	466.4471646	499.8051307	522.6721985	518.4335179	383.5534837	2471.063088	2367.503281	2490.218505	3874.874749	3894.436582	3171.814237	2161.958592	1427.720705	1663.125679	1859.289331	1661.103303	1793.692798	2101.418681	1395.143059	1434.754168
Dusal.0499s00003.1.p	526.0979482	600.079939	436.9595129	436.5283465	566.2630187	438.1270507	586.8600123	599.1235597	617.0667617	977.4670842	726.3528378	758.3428812	635.4267991	692.8498434	597.701238	1853.107364	1315.05703	1130.212269	1199.802132	1110.566208	1859.105779	1781.615151	1243.828089	1343.658665
Dusal.0498s00015.1.p	1114.985163	1198.142803	931.0822436	1041.100791	1146.922555	689.0930313	1221.606172	1249.687021	1073.527106	1371.960526	1226.218067	1413.118449	584.5224423	526.3590601	637.6779929	1584.06899	2026.974905	1627.466046	1572.467946	1767.624848	1488.145321	1448.400505	1868.1213	1941.472902
Dusal.0498s00010.1.p	12054.58789	13068.63168	1598.632364	1599.316243	11931.83364	3345.50413	20158.03011	20433.74444	28829.90855	26898.97367	29204.51544	29619.10079	11786.99159	13198.27246	14801.14974	15811.7351	20543.63833	21642.42583	22045.85921	22539.32615	13030.9544	20239.43697	20435.13432	20314.29711
Dusal.0498s00008.1.p	1002.725565	1180.997661	1021.186977	946.4552645	910.8196691	1646.166686	1118.701899	1035.85841	1514.138133	3045.270209	3618.493431	3151.898561	1290.162147	1097.184603	1211.978204	1734.875254	1622.939658	1693.832586	1801.723067	1977.503932	1929.682943	1622.74501	1709.192997	1698.551561
Dusal.0498s00003.1.p	529.9033583	634.3702212	1027.000186	1040.13502	543.2285908	823.0833429	796.7439751	670.7359717	798.8056024	5167.864091	4808.438092	4659.37834	3665.113692	3378.418565	3516.979389	2646.951535	2345.541158	2054.391101	2018.858975	2075.588127	3157.897733	3047.418156	2129.829582	2127.459553
Dusal.0497s00008.1.p	886.6605565	1551.131002	674.3321973	601.6751325	955.928757	1125.093252	893.5351229	988.4530109	1191.868677	895.2809504	874.9853308	865.3624381	2067.770081	2117.845491	1946.185434	704.5668625	1540.384379	1324.359162	1193.742525	1266.657185	623.1447149	615.8797018	1603.558018	1560.010484
Dusal.0496s00007.1.p	301.5787515	245.0746642	297.4425066	325.4647185	326.3210616	344.5465156	256.7512554	268.2943887	221.8904451	407.6432234	391.9297285	380.8975625	542.3946987	519.1203304	531.3983274	1049.611593	1287.86235	1135.164996	1237.169707	1156.971634	924.3887069	916.0823705	1104.884783	1222.197995
Dusal.0494s00011.1.p	1323.331367	1205.202567	1295.376649	1334.695077	1301.445175	1443.054388	927.1573111	852.2885655	948.8458082	2408.601627	2496.671995	2528.193187	3256.123515	3067.153187	2998.256618	3731.550181	3389.622625	3069.700107	2918.710574	3071.19544	4089.172017	3933.583422	3235.666031	3090.604712
Dusal.0492s00010.1.p	361.5139608	591.0030996	513.5000928	526.3450196	338.7980434	858.1760436	665.3117848	640.477206	892.8448863	1817.957279	1671.230829	1609.896344	1392.848522	1436.370795	1451.838733	813.1473721	608.9665862	532.91341	597.8811971	714.010753	955.3738032	911.9558733	665.2148693	584.5294758
Dusal.0491s00001.1.p	1751.440005	1746.787318	905.8916731	870.159381	1713.185574	1045.337114	1706.580765	1675.326991	1864.93636	1140.743537	1013.885934	1105.868754	2107.264841	2328.802757	2105.117411	593.5734526	549.7210332	476.4523238	497.8976861	516.7876942	475.9655074	628.2591933	482.4949052	454.5286021
Dusal.0491s00001.1.p	277.7949383	279.3649464	292.5981661	267.5184778	292.7291876	236.0781681	347.4292781	376.2173194	262.0420495	1140.743537	1013.885934	1105.868754	2107.264841	2328.802757	2105.117411	593.5734526	549.7210332	476.4523238	497.8976861	516.7876942	475.9655074	628.2591933	482.4949052	454.5286021
Dusal.0491s00001.1.p	277.7949383	279.3649464	292.5981661	267.5184778	292.7291876	236.0781681	347.4292781	376.2173194	262.0420495	1140.743537	1013.885934	1105.868754	2107.264841	2328.802757	2105.117411	685.2636608	540.979886	471.499597	439.3214877	464.054256	720.4034895	646.8284305	486.3015711	466.8644515
Dusal.0491s00001.1.p	2132.932369	2638.334656	2672.138219	2660.698218	2258.3337	2785.084335	3722.893203	3873.122002	4193.729413	1140.743537	1013.885934	1105.868754	2107.264841	2328.802757	2105.117411	593.5734526	549.7210332	476.4523238	497.8976861	516.7876942	475.9655074	628.2591933	482.4949052	454.5286021
Dusal.0491s00001.1.p	2132.932369	2638.334656	2672.138219	2660.698218	2258.3337	2785.084335	3722.893203	3873.122002	4193.729413	1140.743537	1013.885934	1105.868754	2107.264841	2328.802757	2105.117411	685.2636608	540.979886	471.499597	439.3214877	464.054256	720.4034895	646.8284305	486.3015711	466.8644515
Dusal.0491s00001.1.p	1751.440005	1746.787318	905.8916731	870.159381	1713.185574	1045.337114	1706.580765	1675.326991	1864.93636	1140.743537	1013.885934	1105.868754	2107.264841	2328.802757	2105.117411	685.2636608	540.979886	471.499597	439.3214877	464.054256	720.4034895	646.8284305	486.3015711	466.8644515
Dusal.0490s00009.1.p	694.4873458	923.8205447	289.6915618	333.1908839	735.1821565	459.3953542	759.0463701	684.856729	843.1836915	1545.099315	1629.64912	1617.95158	937.3422949	897.6024837	872.6633083	542.9025481	2717.525532	2154.436184	2093.594124	2246.444467	317.5972373	524.0651399	2579.01616	2674.981481
Dusal.0489s00014.1.p	1649.645284	2025.143727	2178.984356	2100.551225	1595.134131	2273.581637	2891.508186	2623.434981	2597.174829	2131.360402	1881.793527	2049.482051	2130.961697	1716.613045	1876.957395	3235.699187	4901.841086	4673.393064	4922.420532	4702.768017	2591.559028	2580.092352	4782.12406	4563.31534
Dusal.0489s00006.1.p	392.9085943	393.3297079	394.3293165	371.8217111	345.5164182	311.5806453	375.9571954	390.3380767	303.250275	801.0408504	813.0551254	843.4982275	1367.396344	1330.892162	1289.981628	720.2507139	880.9133871	1046.015913	936.2092394	1026.192707	509.5326951	599.3737131	848.8864999	839.7866658
Dusal.0488s00010.1.p	271.1354706	425.6029147	304.2245833	293.5942861	300.4073303	297.7562481	382.0703205	344.9499283	364.5343027	442.7093072	460.9376717	495.9723548	627.5278472	544.9729365	625.9774793	588.7476522	756.5948496	892.48138	858.4442864	763.5801849	470.8013247	555.0138686	784.1731793	826.5019049
Dusal.0488s00003.1.p	788.6712461	1392.790581	1191.707762	1206.247577	871.4691881	1213.356711	1448.810655	1419.136108	1795.199363	4870.898194	4428.009687	4607.594684	2330.190817	2313.291193	2452.232648	2692.796639	4067.54715	3940.389489	3834.721124	3691.340673	3334.340643	3062.89252	3967.497554	4097.3998
Dusal.0486s00003.1.p	416.6924075	379.2101799	392.3915803	360.2324629	393.5048096	346.673346	370.8629245	420.5968424	385.666726	1329.223737	1401.392077	1336.018339	539.7617147	416.7440103	525.5480706	699.7410621	400.1502927	483.3861414	456.4903735	427.1408493	905.4533703	845.9319187	477.7365728	513.3611143
Dusal.0484s00005.1.p	162.6812824	178.5111751	258.6877826	253.9976883	140.1261029	179.717164	204.7896918	219.8803636	188.0785678	591.7401631	572.4120415	585.7306928	552.0489733	578.0642723	513.847557	516.3606458	635.1900277	798.3795697	864.5038931	871.1563988	524.1645461	490.0215383	724.218191	778.1074191
Dusal.0484s00001.1.p	333.9247375	276.3393333	374.9519545	356.3693802	367.5910782	254.156226	240.4495884	251.1477548	230.3434145	1257.995754	1239.488825	1179.516621	1217.316257	1238.856884	1238.304359	1662.488247	412.7763942	384.3316043	373.6757482	395.5007864	1938.289914	1768.204035	355.9232634	475.4046548
Dusal.0483s00002.1.p	844.8010453	715.0532382	592.9472769	626.7851701	828.2796358	648.6832547	475.8049058	481.1143737	557.8959763	1077.18626	982.0361144	892.9803882	1746.546036	1606.997995	1645.872251	920.5214316	921.7054072	781.5402984	830.1661217	833.1883234	959.6772888	982.1063251	946.9081473	970.7364509
Dusal.0482s00015.1.p	206.4434987	199.6904671	303.2557152	262.6896244	181.3961195	390.273368	286.2980268	297.5445288	314.8731078	755.0166155	695.3877351	668.5845432	626.6501859	493.2677243	682.5299618	967.5729858	652.6723221	646.8261278	687.7653636	685.5346964	1007.876328	923.3037405	626.1965436	808.4725867
Dusal.0482s00015.1.p	206.4434987	199.6904671	303.2557152	262.6896244	181.3961195	390.273368	286.2980268	297.5445288	314.8731078	755.0166155	695.3877351	668.5845432	626.6501859	493.2677243	682.5299618	967.5729858	652.6723221	646.8261278	687.7653636	685.5346964	1007.876328	923.3037405	626.1965436	808.4725867
Dusal.0482s00008.1.p	312.9949819	310.6296155	211.2132457	187.3595116	258.1775458	344.5465156	302.5996939	303.5962819	446.9507537	3597.561028	3419.432056	3127.732855	2577.691311	2702.114389	2484.409061	1750.559105	2283.381889	2305.989626	2165.299471	2130.430903	1680.080778	1964.21265	2271.627887	2289.723417
Dusal.0481s00009.1.p	376.7356013	260.2027298	305.1934514	273.3131019	398.3036487	188.2244854	249.6192761	255.1822569	225.0603086	802.1366655	853.7521175	842.3474796	984.7360064	907.9435261	997.468787	626.1476055	853.718707	741.9184835	865.5138276	898.5777867	680.8114219	694.2831479	832.7081697	800.8812948
Dusal.0481s00004.1.p	373.8815437	389.2955571	1147.13983	1245.844175	354.1543286	1068.732248	541.0115739	523.4766456	457.5169654	2548.865962	2184.366817	2485.615514	1984.392255	1995.821191	2032.964243	1985.816876	1264.552624	1379.829703	1299.785643	1269.821192	2025.220323	1940.485292	1286.653081	1166.212217
Dusal.0480s00002.1.p	830.5307573	879.4448854	522.2199056	551.4550572	800.4463688	638.049103	731.537307	731.2535029	1220.397448	1664.543162	1508.44286	1536.248477	2684.765993	2936.856053	3258.593046	2517.861373	3770.348146	3522.379342	3396.409571	3333.807962	2166.374651	2394.39998	3605.864291	3928.493555
Dusal.0479s00011.1.p	446.1843358	443.7565935	453.4302706	459.7068428	533.6309125	339.2294398	399.3908417	439.7607273	409.9690129	876.6520934	1038.658017	990.7939617	1165.534239	1142.685189	1184.677005	1883.268617	1320.884461	1424.404245	1246.259117	1429.076175	2205.106022	2171.569133	1408.46639	1441.396548
Dusal.0479s00005.1.p	55187.96018	36871.13023	46915.49998	43761.00097	49942.47871	39867.43479	53158.71726	56061.42372	31831.76928	48948.96545	50711.10634	48586.8788	48908.55498	45608.13357	42651.29731	57877.03098	65464.39364	61076.03708	59108.43382	60844.89565	54788.53587	56229.71361	62751.936	62863.48817
Dusal.0479s00001.1.p	778.2063683	735.2239925	569.6944425	556.2839106	807.1647436	562.5466258	713.1979317	634.4254529	603.3306865	1034.44947	1091.74105	1042.577618	1129.550125	1051.684016	986.7433162	1516.507784	1461.714055	1544.260235	1483.593714	1447.005544	1809.185346	1439.115886	1342.801403	1451.834575
Dusal.0478s00007.1.p	3260.285115	2926.776442	1619.947462	1731.626826	3148.038477	1996.030277	1965.369729	1888.146976	1861.766497	6702.005254	6963.60924	6881.472579	2999.846408	2730.035204	2790.572501	1766.242957	2468.888456	2016.750377	2126.921961	2142.032259	1561.304576	1589.733033	2444.831186	2108.481324
Dusal.0478s00006.1.p	1337.601655	1402.875958	1227.555882	1189.829475	1333.117514	1476.020258	1246.058672	1241.618017	1542.666904	3585.507062	3399.968277	3446.490029	3034.0752	2606.976799	2714.519162	1155.779202	1105.269498	1011.346825	1095.778883	989.2793004	1272.971041	1203.905548	1156.274773	1144.387253
Dusal.0477s00014.1.p	630.7467264	571.840883	661.736912	648.032125	613.2916423	600.829572	586.8600123	535.5801518	591.7078537	898.5683957	811.2856909	876.8699173	811.8367254	799.3625805	803.4352693	617.7024548	866.3448085	713.1926677	707.9640527	785.728229	568.9207963	709.7575123	737.5415217	853.0714266
Dusal.0477s00008.1.p	716.3684539	685.8056446	650.1104948	640.3059596	709.2684251	634.8588575	547.124699	617.278819	587.481369	475.5837607	494.5569261	437.2842107	834.6559199	772.4758701	732.2571447	2006.326528	1724.919708	1782.981669	1502.782468	1584.112483	2252.444363	2095.228935	1655.899675	1713.734145
Dusal.0477s00008.1.p	716.3684539	685.8056446	650.1104948	640.3059596	709.2684251	634.8588575	547.124699	617.278819	587.481369	621.3271712	560.9107176	623.7053742	1078.645768	1069.263788	998.4438298	2006.326528	1724.919708	1782.981669	1502.782468	1584.112483	2252.444363	2095.228935	1655.899675	1713.734145
Dusal.0476s00010.1.p	193.1245633	158.3404209	168.5830493	205.7091544	189.0742622	176.5269185	171.1675036	182.5612194	163.7762809	902.9516562	873.2158963	814.7295295	805.6930961	775.5781829	801.4851837	761.2700175	615.7652563	713.1926677	713.0137249	649.6759585	871.8861826	957.3473421	588.1298844	653.8000144
Dusal.0476s00001.1.p	187.4164481	222.8868345	181.1783346	145.8313724	189.0742622	226.5074316	203.7708376	197.6906022	235.6265203	532.5661467	599.8382753	590.3336845	608.2192981	616.3261293	653.2786777	571.8573507	598.2829619	691.4006695	679.6858879	684.4800277	591.2989215	593.1839674	597.6465492	601.6098826
Dusal.0473s00002.1.p	494.7033148	531.4993745	323.6019452	343.8143614	479.8839142	430.6831445	403.4662585	373.1914429	524.0840989	515.0331049	474.20843	567.318726	417.7667906	380.5503617	431.9439615	2042.520031	1163.543812	1238.181715	1235.149838	1235.017122	2125.061189	2165.379387	1132.483111	1229.789287
Dusal.0472s00006.1.p	423.3518752	463.9273478	373.0142183	365.0613163	392.5450418	492.3612245	356.5989658	333.8550476	439.5544056	1049.790882	1106.781242	1090.909031	941.7306015	806.6013102	828.7863822	626.1476055	503.1015816	460.6035979	453.4605701	430.3048556	671.3437536	616.9113261	576.7098867	480.1492123
Dusal.0471s00009.1.p	414.7897024	526.456686	545.47274	472.2618616	456.8494863	560.4197955	551.2001157	583.9941768	633.9727003	1080.473705	1040.427451	1080.5523	975.0817318	898.6365879	945.7915185	375.2059833	539.0374089	506.168685	498.9076206	522.061038	324.4828143	306.3924145	553.8698912	532.3393441
Dusal.0471s00006.1.p	1522.164046	1397.83327	1723.616349	1775.086506	1526.990615	1680.195971	1289.869402	1243.635268	1410.589258	7713.442607	8084.545958	7879.171028	6209.453873	5265.65881	6086.217174	7598.222774	3585.812817	3567.944429	3588.297117	3537.359034	9343.727935	8324.176405	3883.750904	3816.522
Dusal.0471s00005.1.p	392.9085943	465.9444232	227.6840034	254.963459	408.8610949	248.8391502	322.9767776	312.6739116	282.1178517	719.9505317	646.728288	688.1472579	744.2568034	826.2492908	760.533386	433.1155884	523.4975917	567.5824981	461.5400457	511.5143504	404.5276464	411.6180921	508.1899001	475.4046548
Dusal.0470s00007.1.p	499.4600774	525.4481483	398.2047889	456.8095307	548.02743	474.2831666	509.427094	501.2868841	524.0840989	814.1906318	707.7737762	827.3877566	783.751563	692.8498434	703.9809035	550.1412488	423.4600185	386.312695	480.7288004	438.7422057	467.3585362	440.5035723	395.8932555	440.2949298
Dusal.0470s00003.1.p	1725.753487	1826.461798	1374.823833	1257.433423	1735.260234	1335.649456	1939.898374	2056.587438	1080.923454	956.6465969	966.9959217	1020.713408	505.5329231	449.8353461	538.223627	1259.533912	515.7276831	499.2348674	488.808276	511.5143504	1713.647966	1632.029628	526.2715633	568.3979805
Dusal.0470s00002.1.p	1233.904229	1180.997661	1594.756892	1553.925021	1242.899338	1611.073985	1739.184099	1775.180917	1651.498884	2586.123676	2487.824823	2585.730583	2422.345256	2413.599305	2561.437442	4112.788415	1544.269334	1459.073333	1490.663255	1415.365481	4495.421058	4549.463124	1571.201358	1639.719049
Dusal.0469s00009.1.p	1316.671899	1847.641089	1064.786041	1135.746317	1296.646336	1290.986018	1559.865762	1686.421872	2094.223153	1330.319552	1385.467167	1451.093131	2442.531467	3020.618496	3179.614579	2225.900447	3254.620463	3126.161193	2913.660901	2908.77645	2074.280059	2106.576802	2985.377747	2963.450573
Dusal.0469s00009.1.p	1316.671899	1847.641089	1064.786041	1135.746317	1296.646336	1290.986018	1559.865762	1686.421872	2094.223153	1330.319552	1385.467167	1451.093131	2442.531467	3020.618496	3179.614579	3293.608792	3284.728859	3586.764791	3312.585011	3444.548182	3353.27598	3163.991701	3266.119358	3506.227943
Dusal.0467s00010.1.p	262.5732979	187.5880145	399.173657	353.4720682	252.4189388	302.0099088	280.1849017	297.5445288	273.6648823	911.7181772	1089.086898	872.2669256	645.0810737	577.0301681	604.5265376	786.6054698	355.4733183	384.3316043	329.2386322	427.1408493	1029.393756	784.0344612	359.7299293	331.1701089
Dusal.0467s00009.1.p	651.676482	729.1727662	520.2821694	473.2276323	584.4986074	647.6198396	572.5960537	610.2184404	592.7644748	1069.515554	892.6796752	1048.331358	806.5707575	881.0568158	686.430133	1078.566396	1312.143314	1383.791884	1344.222759	1526.105701	871.0254855	994.4858166	1315.203075	1239.278402
Dusal.0465s00012.1.p	357.7085507	369.1248028	596.8227493	634.5113355	333.0394364	627.4149513	506.3705315	594.080432	573.7452938	2201.49257	2147.208693	2108.170195	2118.674438	1850.012492	2037.839457	1474.282031	582.7431447	616.1192213	649.3878543	628.5825832	1775.618159	1622.74501	577.6615532	574.0914495
Dusal.0465s00011.1.p	318.703097	348.9540486	294.5359023	307.1150756	344.5566504	257.3464715	358.6366742	334.8636731	360.307818	1897.951782	2071.123012	2006.904378	1028.619073	996.8764911	1077.422297	276.2770745	377.8118055	363.5301515	401.9539129	435.5781994	295.2191122	294.012923	377.8115924	371.9733028
Dusal.0465s00007.2.p	234.9840745	225.9124476	246.0924973	229.8534214	265.8556884	254.156226	233.3176091	235.0097465	286.3443363	1008.149907	1053.698209	1080.5523	766.1983365	558.4162917	754.6831292	752.8248668	994.5483003	911.3017421	940.2489772	850.0630236	719.5427924	719.0421309	953.5698126	1105.481882
Dusal.0465s00002.1.p	783.9144834	1069.049975	1331.224769	1379.120528	844.5956889	1202.722559	1104.43794	1033.841159	1126.358164	1533.045348	1595.145148	1715.765153	1172.55553	1267.811803	1425.512577	852.9602256	1587.975069	1525.439873	1614.885193	1417.474818	836.5976007	799.5088256	1686.353002	1661.544013
Dusal.0463s00008.1.p	428.1086378	374.1674914	377.8585588	368.924399	425.1771479	443.4441266	366.7875077	419.5882169	401.5160435	643.2434735	636.9963985	701.956233	459.8945342	562.5527086	466.0704596	950.6826843	891.5970114	948.9424662	1031.143078	980.8419503	1104.274405	1064.636268	799.3998429	858.7648955
Dusal.0463s00006.1.p	669.75218	632.3531458	1142.295489	1157.959043	651.6823554	1021.94198	825.2718923	765.5467707	886.5051593	7060.336797	8114.626344	6789.412745	9059.220194	7884.010755	8527.724351	7273.687695	3849.018471	3511.483343	3534.770591	3795.752881	8891.861947	7510.224839	4038.87254	3840.244787
Dusal.0463s00005.1.p	507.0708977	492.1664037	609.4180346	590.0858843	497.1597351	604.0198175	631.6895966	597.1063086	537.8201741	591.7401631	622.840923	594.9366762	520.4531656	435.3578867	472.8957593	1049.611593	687.6369108	727.0603029	798.8581536	730.8854533	1156.776929	1131.691847	802.2548424	641.464165
Dusal.0463s00005.1.p	507.0708977	492.1664037	609.4180346	590.0858843	497.1597351	604.0198175	631.6895966	597.1063086	537.8201741	1119.923049	1174.904468	1149.597175	966.3051186	845.8972715	840.4868958	1049.611593	687.6369108	727.0603029	798.8581536	730.8854533	1156.776929	1131.691847	802.2548424	641.464165
Dusal.0462s00007.1.p	8057.955916	6923.611397	7462.222103	7076.201758	7713.654036	9423.985252	7156.431817	7764.399263	7754.542746	26982.25562	28000.4153	27266.97203	31743.25479	29539.18773	26957.00836	44040.25471	41831.24541	39055.22292	39653.05649	41094.11371	40640.39661	41942.7488	41448.88186	41986.48655
Dusal.0462s00001.1.p	12496.96681	16048.86062	13854.81382	14002.70906	13162.256	15015.42222	12441.22849	11680.89216	16621.70758	5256.625115	5510.903565	5626.006595	3369.341826	3158.154361	3866.044712	2128.177989	1841.468337	1796.849304	1687.600474	1481.809613	3004.693646	2465.582056	1762.48632	1740.303667
Dusal.0462s00001.1.p	12496.96681	16048.86062	13854.81382	14002.70906	13162.256	15015.42222	12441.22849	11680.89216	16621.70758	5256.625115	5510.903565	5626.006595	3369.341826	3158.154361	3866.044712	2128.177989	1841.468337	1796.849304	1687.600474	1481.809613	3004.693646	2465.582056	1762.48632	1740.303667
Dusal.0462s00001.1.p	12496.96681	16048.86062	13854.81382	14002.70906	13162.256	15015.42222	12441.22849	11680.89216	16621.70758	90182.29666	94474.52836	90424.62104	67312.2353	60077.32015	62178.47952	55719.89819	55617.00573	48298.00178	50956.24291	49781.42032	59298.58878	54603.87373	55502.14076	55816.87147
Dusal.0462s00001.1.p	12496.96681	16048.86062	13854.81382	14002.70906	13162.256	15015.42222	12441.22849	11680.89216	16621.70758	90182.29666	94474.52836	90424.62104	67312.2353	60077.32015	62178.47952	55719.89819	55617.00573	48298.00178	50956.24291	49781.42032	59298.58878	54603.87373	55502.14076	55816.87147
Dusal.0462s00001.1.p	12496.96681	16048.86062	13854.81382	14002.70906	13162.256	15015.42222	12441.22849	11680.89216	16621.70758	90182.29666	94474.52836	90424.62104	67312.2353	60077.32015	62178.47952	2128.177989	1841.468337	1796.849304	1687.600474	1481.809613	3004.693646	2465.582056	1762.48632	1740.303667
Dusal.0462s00001.1.p	12496.96681	16048.86062	13854.81382	14002.70906	13162.256	15015.42222	12441.22849	11680.89216	16621.70758	90182.29666	94474.52836	90424.62104	67312.2353	60077.32015	62178.47952	2128.177989	1841.468337	1796.849304	1687.600474	1481.809613	3004.693646	2465.582056	1762.48632	1740.303667
Dusal.0462s00001.1.p	12496.96681	16048.86062	13854.81382	14002.70906	13162.256	15015.42222	12441.22849	11680.89216	16621.70758	5256.625115	5510.903565	5626.006595	3369.341826	3158.154361	3866.044712	55719.89819	55617.00573	48298.00178	50956.24291	49781.42032	59298.58878	54603.87373	55502.14076	55816.87147
Dusal.0462s00001.1.p	12496.96681	16048.86062	13854.81382	14002.70906	13162.256	15015.42222	12441.22849	11680.89216	16621.70758	5256.625115	5510.903565	5626.006595	3369.341826	3158.154361	3866.044712	55719.89819	55617.00573	48298.00178	50956.24291	49781.42032	59298.58878	54603.87373	55502.14076	55816.87147
Dusal.0461s00014.1.p	291.1138737	316.6808418	375.9208226	398.8632901	298.4877946	314.7708908	368.8252161	375.2086939	418.4219822	623.5188014	642.3047019	698.5039892	609.0969594	656.6561948	638.6530357	506.7090449	478.8206172	586.4028601	446.3910289	409.2114803	705.7716384	633.4173147	424.4432499	446.9373102
Dusal.0461s00007.1.p	189.3191532	274.3222578	333.2906262	325.4647185	176.5972804	396.653859	271.015214	217.8631126	276.8347458	841.5860097	778.5511538	730.7249311	935.5869722	1067.19558	945.7915185	527.2186968	520.583876	513.1025026	579.7023769	495.694319	511.2540893	450.8198152	486.3015711	518.1056718
Dusal.0461s00006.1.p	642.1629567	667.6519657	710.180317	676.0394747	623.8490884	842.224816	708.1036607	704.0206139	814.6549199	2864.460715	3073.507623	2864.21158	1621.918128	1469.46213	1588.344725	1838.629963	2513.565431	2338.677623	2196.607439	2224.296423	2115.593521	1917.789557	2229.754562	2446.293813
Dusal.0461s00004.1.p	1054.098602	1114.434172	977.5879124	844.0835727	901.2219908	1254.829903	969.949187	1172.022856	1214.057721	2041.503563	1850.828425	1939.01025	1355.986747	1115.798479	1239.279402	1113.553449	1039.225275	1025.21446	1001.854979	1071.543464	1234.23967	1325.637214	957.3764786	1052.342839
Dusal.0461s00002.1.p	1681.99127	1880.922834	1263.404002	1330.831994	1607.611112	2056.644942	1820.692434	1949.673133	2252.716329	3051.8451	2956.72495	2967.778893	2305.6163	1857.251222	1950.085605	2848.428703	4134.562612	4184.063651	4372.006254	4639.487892	2740.45963	2840.061673	4504.237448	4087.910685
Dusal.0459s00011.1.p	204.5407936	235.9978247	194.742488	197.982989	243.7810284	299.8830784	280.1849017	290.4841501	241.9662473	1150.605873	1097.93407	1088.607535	1542.050948	1406.381772	1562.993613	482.5800428	435.1148814	406.1236024	474.6691937	413.4301554	519.0003634	519.9386427	463.4615756	321.680994
Dusal.0459s00011.1.p	204.5407936	235.9978247	194.742488	197.982989	243.7810284	299.8830784	280.1849017	290.4841501	241.9662473	1150.605873	1097.93407	1088.607535	1542.050948	1406.381772	1562.993613	482.5800428	435.1148814	406.1236024	474.6691937	413.4301554	519.0003634	519.9386427	463.4615756	321.680994
Dusal.0459s00011.1.p	204.5407936	235.9978247	194.742488	197.982989	243.7810284	299.8830784	280.1849017	290.4841501	241.9662473	1150.605873	1097.93407	1088.607535	1542.050948	1406.381772	1562.993613	482.5800428	435.1148814	406.1236024	474.6691937	413.4301554	519.0003634	519.9386427	463.4615756	321.680994
Dusal.0459s00011.1.p	204.5407936	235.9978247	194.742488	197.982989	243.7810284	299.8830784	280.1849017	290.4841501	241.9662473	485.4460967	517.5595738	514.3843216	788.1398697	843.829063	918.49032	395.7156351	949.8713259	860.7839281	936.2092394	933.3818559	406.2490407	443.5984452	956.4248121	798.9834718
Dusal.0459s00011.1.p	204.5407936	235.9978247	194.742488	197.982989	243.7810284	299.8830784	280.1849017	290.4841501	241.9662473	485.4460967	517.5595738	514.3843216	788.1398697	843.829063	918.49032	395.7156351	949.8713259	860.7839281	936.2092394	933.3818559	406.2490407	443.5984452	956.4248121	798.9834718
Dusal.0459s00011.1.p	204.5407936	235.9978247	194.742488	197.982989	243.7810284	299.8830784	280.1849017	290.4841501	241.9662473	485.4460967	517.5595738	514.3843216	788.1398697	843.829063	918.49032	395.7156351	949.8713259	860.7839281	936.2092394	933.3818559	406.2490407	443.5984452	956.4248121	798.9834718
Dusal.0459s00011.1.p	204.5407936	235.9978247	194.742488	197.982989	243.7810284	299.8830784	280.1849017	290.4841501	241.9662473	1150.605873	1097.93407	1088.607535	1542.050948	1406.381772	1562.993613	1815.707411	1977.441738	1872.130753	1815.862149	1663.21264	1902.140635	1656.788611	1941.399619	1881.691478
Dusal.0459s00011.1.p	204.5407936	235.9978247	194.742488	197.982989	243.7810284	299.8830784	280.1849017	290.4841501	241.9662473	1150.605873	1097.93407	1088.607535	1542.050948	1406.381772	1562.993613	1815.707411	1977.441738	1872.130753	1815.862149	1663.21264	1902.140635	1656.788611	1941.399619	1881.691478
Dusal.0459s00011.1.p	204.5407936	235.9978247	194.742488	197.982989	243.7810284	299.8830784	280.1849017	290.4841501	241.9662473	1150.605873	1097.93407	1088.607535	1542.050948	1406.381772	1562.993613	1815.707411	1977.441738	1872.130753	1815.862149	1663.21264	1902.140635	1656.788611	1941.399619	1881.691478
Dusal.0459s00011.1.p	1036.022903	850.1972917	1244.995508	1232.323385	1136.365109	984.722449	695.8774105	760.5036431	800.9188448	426.2720804	374.2353841	422.3244877	439.7083237	414.6758018	481.6711445	395.7156351	949.8713259	860.7839281	936.2092394	933.3818559	406.2490407	443.5984452	956.4248121	798.9834718
Dusal.0459s00011.1.p	1036.022903	850.1972917	1244.995508	1232.323385	1136.365109	984.722449	695.8774105	760.5036431	800.9188448	426.2720804	374.2353841	422.3244877	439.7083237	414.6758018	481.6711445	395.7156351	949.8713259	860.7839281	936.2092394	933.3818559	406.2490407	443.5984452	956.4248121	798.9834718
Dusal.0459s00011.1.p	1036.022903	850.1972917	1244.995508	1232.323385	1136.365109	984.722449	695.8774105	760.5036431	800.9188448	426.2720804	374.2353841	422.3244877	439.7083237	414.6758018	481.6711445	395.7156351	949.8713259	860.7839281	936.2092394	933.3818559	406.2490407	443.5984452	956.4248121	798.9834718
Dusal.0459s00011.1.p	254.9624776	284.407635	345.8859115	347.6774441	264.8959206	381.7660466	255.7324012	278.3806439	353.968091	1150.605873	1097.93407	1088.607535	1542.050948	1406.381772	1562.993613	1815.707411	1977.441738	1872.130753	1815.862149	1663.21264	1902.140635	1656.788611	1941.399619	1881.691478
Dusal.0459s00011.1.p	254.9624776	284.407635	345.8859115	347.6774441	264.8959206	381.7660466	255.7324012	278.3806439	353.968091	1150.605873	1097.93407	1088.607535	1542.050948	1406.381772	1562.993613	1815.707411	1977.441738	1872.130753	1815.862149	1663.21264	1902.140635	1656.788611	1941.399619	1881.691478
Dusal.0459s00011.1.p	254.9624776	284.407635	345.8859115	347.6774441	264.8959206	381.7660466	255.7324012	278.3806439	353.968091	1150.605873	1097.93407	1088.607535	1542.050948	1406.381772	1562.993613	1815.707411	1977.441738	1872.130753	1815.862149	1663.21264	1902.140635	1656.788611	1941.399619	1881.691478
Dusal.0459s00011.1.p	1036.022903	850.1972917	1244.995508	1232.323385	1136.365109	984.722449	695.8774105	760.5036431	800.9188448	426.2720804	374.2353841	422.3244877	439.7083237	414.6758018	481.6711445	396.9220852	606.0528705	707.2493955	791.7886124	687.644034	444.9804111	402.3334735	691.8615307	597.8142366
Dusal.0459s00011.1.p	1036.022903	850.1972917	1244.995508	1232.323385	1136.365109	984.722449	695.8774105	760.5036431	800.9188448	426.2720804	374.2353841	422.3244877	439.7083237	414.6758018	481.6711445	396.9220852	606.0528705	707.2493955	791.7886124	687.644034	444.9804111	402.3334735	691.8615307	597.8142366
Dusal.0459s00011.1.p	1036.022903	850.1972917	1244.995508	1232.323385	1136.365109	984.722449	695.8774105	760.5036431	800.9188448	426.2720804	374.2353841	422.3244877	439.7083237	414.6758018	481.6711445	396.9220852	606.0528705	707.2493955	791.7886124	687.644034	444.9804111	402.3334735	691.8615307	597.8142366
Dusal.0459s00011.1.p	1036.022903	850.1972917	1244.995508	1232.323385	1136.365109	984.722449	695.8774105	760.5036431	800.9188448	426.2720804	374.2353841	422.3244877	439.7083237	414.6758018	481.6711445	482.5800428	435.1148814	406.1236024	474.6691937	413.4301554	519.0003634	519.9386427	463.4615756	321.680994
Dusal.0459s00011.1.p	1036.022903	850.1972917	1244.995508	1232.323385	1136.365109	984.722449	695.8774105	760.5036431	800.9188448	426.2720804	374.2353841	422.3244877	439.7083237	414.6758018	481.6711445	482.5800428	435.1148814	406.1236024	474.6691937	413.4301554	519.0003634	519.9386427	463.4615756	321.680994
Dusal.0459s00011.1.p	1036.022903	850.1972917	1244.995508	1232.323385	1136.365109	984.722449	695.8774105	760.5036431	800.9188448	426.2720804	374.2353841	422.3244877	439.7083237	414.6758018	481.6711445	482.5800428	435.1148814	406.1236024	474.6691937	413.4301554	519.0003634	519.9386427	463.4615756	321.680994
Dusal.0459s00011.1.p	204.5407936	235.9978247	194.742488	197.982989	243.7810284	299.8830784	280.1849017	290.4841501	241.9662473	1150.605873	1097.93407	1088.607535	1542.050948	1406.381772	1562.993613	396.9220852	606.0528705	707.2493955	791.7886124	687.644034	444.9804111	402.3334735	691.8615307	597.8142366
Dusal.0459s00011.1.p	204.5407936	235.9978247	194.742488	197.982989	243.7810284	299.8830784	280.1849017	290.4841501	241.9662473	1150.605873	1097.93407	1088.607535	1542.050948	1406.381772	1562.993613	396.9220852	606.0528705	707.2493955	791.7886124	687.644034	444.9804111	402.3334735	691.8615307	597.8142366
Dusal.0459s00011.1.p	204.5407936	235.9978247	194.742488	197.982989	243.7810284	299.8830784	280.1849017	290.4841501	241.9662473	1150.605873	1097.93407	1088.607535	1542.050948	1406.381772	1562.993613	396.9220852	606.0528705	707.2493955	791.7886124	687.644034	444.9804111	402.3334735	691.8615307	597.8142366
Dusal.0459s00011.1.p	1036.022903	850.1972917	1244.995508	1232.323385	1136.365109	984.722449	695.8774105	760.5036431	800.9188448	426.2720804	374.2353841	422.3244877	439.7083237	414.6758018	481.6711445	1815.707411	1977.441738	1872.130753	1815.862149	1663.21264	1902.140635	1656.788611	1941.399619	1881.691478
Dusal.0459s00011.1.p	1036.022903	850.1972917	1244.995508	1232.323385	1136.365109	984.722449	695.8774105	760.5036431	800.9188448	426.2720804	374.2353841	422.3244877	439.7083237	414.6758018	481.6711445	1815.707411	1977.441738	1872.130753	1815.862149	1663.21264	1902.140635	1656.788611	1941.399619	1881.691478
Dusal.0459s00011.1.p	1036.022903	850.1972917	1244.995508	1232.323385	1136.365109	984.722449	695.8774105	760.5036431	800.9188448	426.2720804	374.2353841	422.3244877	439.7083237	414.6758018	481.6711445	1815.707411	1977.441738	1872.130753	1815.862149	1663.21264	1902.140635	1656.788611	1941.399619	1881.691478
Dusal.0459s00011.1.p	126.5298863	183.5538637	275.1585403	314.8412411	166.9996021	240.3318288	239.4307342	254.1736314	331.7790465	1150.605873	1097.93407	1088.607535	1542.050948	1406.381772	1562.993613	395.7156351	949.8713259	860.7839281	936.2092394	933.3818559	406.2490407	443.5984452	956.4248121	798.9834718
Dusal.0459s00011.1.p	126.5298863	183.5538637	275.1585403	314.8412411	166.9996021	240.3318288	239.4307342	254.1736314	331.7790465	1150.605873	1097.93407	1088.607535	1542.050948	1406.381772	1562.993613	395.7156351	949.8713259	860.7839281	936.2092394	933.3818559	406.2490407	443.5984452	956.4248121	798.9834718
Dusal.0459s00011.1.p	126.5298863	183.5538637	275.1585403	314.8412411	166.9996021	240.3318288	239.4307342	254.1736314	331.7790465	1150.605873	1097.93407	1088.607535	1542.050948	1406.381772	1562.993613	395.7156351	949.8713259	860.7839281	936.2092394	933.3818559	406.2490407	443.5984452	956.4248121	798.9834718
Dusal.0459s00011.1.p	126.5298863	183.5538637	275.1585403	314.8412411	166.9996021	240.3318288	239.4307342	254.1736314	331.7790465	426.2720804	374.2353841	422.3244877	439.7083237	414.6758018	481.6711445	482.5800428	435.1148814	406.1236024	474.6691937	413.4301554	519.0003634	519.9386427	463.4615756	321.680994
Dusal.0459s00011.1.p	126.5298863	183.5538637	275.1585403	314.8412411	166.9996021	240.3318288	239.4307342	254.1736314	331.7790465	426.2720804	374.2353841	422.3244877	439.7083237	414.6758018	481.6711445	482.5800428	435.1148814	406.1236024	474.6691937	413.4301554	519.0003634	519.9386427	463.4615756	321.680994
Dusal.0459s00011.1.p	126.5298863	183.5538637	275.1585403	314.8412411	166.9996021	240.3318288	239.4307342	254.1736314	331.7790465	426.2720804	374.2353841	422.3244877	439.7083237	414.6758018	481.6711445	482.5800428	435.1148814	406.1236024	474.6691937	413.4301554	519.0003634	519.9386427	463.4615756	321.680994
Dusal.0459s00011.1.p	1036.022903	850.1972917	1244.995508	1232.323385	1136.365109	984.722449	695.8774105	760.5036431	800.9188448	485.4460967	517.5595738	514.3843216	788.1398697	843.829063	918.49032	1815.707411	1977.441738	1872.130753	1815.862149	1663.21264	1902.140635	1656.788611	1941.399619	1881.691478
Dusal.0459s00011.1.p	1036.022903	850.1972917	1244.995508	1232.323385	1136.365109	984.722449	695.8774105	760.5036431	800.9188448	485.4460967	517.5595738	514.3843216	788.1398697	843.829063	918.49032	1815.707411	1977.441738	1872.130753	1815.862149	1663.21264	1902.140635	1656.788611	1941.399619	1881.691478
Dusal.0459s00011.1.p	1036.022903	850.1972917	1244.995508	1232.323385	1136.365109	984.722449	695.8774105	760.5036431	800.9188448	485.4460967	517.5595738	514.3843216	788.1398697	843.829063	918.49032	1815.707411	1977.441738	1872.130753	1815.862149	1663.21264	1902.140635	1656.788611	1941.399619	1881.691478
Dusal.0459s00011.1.p	1036.022903	850.1972917	1244.995508	1232.323385	1136.365109	984.722449	695.8774105	760.5036431	800.9188448	1150.605873	1097.93407	1088.607535	1542.050948	1406.381772	1562.993613	395.7156351	949.8713259	860.7839281	936.2092394	933.3818559	406.2490407	443.5984452	956.4248121	798.9834718
Dusal.0459s00011.1.p	1036.022903	850.1972917	1244.995508	1232.323385	1136.365109	984.722449	695.8774105	760.5036431	800.9188448	1150.605873	1097.93407	1088.607535	1542.050948	1406.381772	1562.993613	395.7156351	949.8713259	860.7839281	936.2092394	933.3818559	406.2490407	443.5984452	956.4248121	798.9834718
Dusal.0459s00011.1.p	1036.022903	850.1972917	1244.995508	1232.323385	1136.365109	984.722449	695.8774105	760.5036431	800.9188448	1150.605873	1097.93407	1088.607535	1542.050948	1406.381772	1562.993613	395.7156351	949.8713259	860.7839281	936.2092394	933.3818559	406.2490407	443.5984452	956.4248121	798.9834718
Dusal.0459s00011.1.p	126.5298863	183.5538637	275.1585403	314.8412411	166.9996021	240.3318288	239.4307342	254.1736314	331.7790465	485.4460967	517.5595738	514.3843216	788.1398697	843.829063	918.49032	395.7156351	949.8713259	860.7839281	936.2092394	933.3818559	406.2490407	443.5984452	956.4248121	798.9834718
Dusal.0459s00011.1.p	126.5298863	183.5538637	275.1585403	314.8412411	166.9996021	240.3318288	239.4307342	254.1736314	331.7790465	485.4460967	517.5595738	514.3843216	788.1398697	843.829063	918.49032	395.7156351	949.8713259	860.7839281	936.2092394	933.3818559	406.2490407	443.5984452	956.4248121	798.9834718
Dusal.0459s00011.1.p	126.5298863	183.5538637	275.1585403	314.8412411	166.9996021	240.3318288	239.4307342	254.1736314	331.7790465	485.4460967	517.5595738	514.3843216	788.1398697	843.829063	918.49032	395.7156351	949.8713259	860.7839281	936.2092394	933.3818559	406.2490407	443.5984452	956.4248121	798.9834718
Dusal.0459s00011.1.p	254.9624776	284.407635	345.8859115	347.6774441	264.8959206	381.7660466	255.7324012	278.3806439	353.968091	1150.605873	1097.93407	1088.607535	1542.050948	1406.381772	1562.993613	482.5800428	435.1148814	406.1236024	474.6691937	413.4301554	519.0003634	519.9386427	463.4615756	321.680994
Dusal.0459s00011.1.p	254.9624776	284.407635	345.8859115	347.6774441	264.8959206	381.7660466	255.7324012	278.3806439	353.968091	1150.605873	1097.93407	1088.607535	1542.050948	1406.381772	1562.993613	482.5800428	435.1148814	406.1236024	474.6691937	413.4301554	519.0003634	519.9386427	463.4615756	321.680994
Dusal.0459s00011.1.p	254.9624776	284.407635	345.8859115	347.6774441	264.8959206	381.7660466	255.7324012	278.3806439	353.968091	1150.605873	1097.93407	1088.607535	1542.050948	1406.381772	1562.993613	482.5800428	435.1148814	406.1236024	474.6691937	413.4301554	519.0003634	519.9386427	463.4615756	321.680994
Dusal.0459s00011.1.p	254.9624776	284.407635	345.8859115	347.6774441	264.8959206	381.7660466	255.7324012	278.3806439	353.968091	426.2720804	374.2353841	422.3244877	439.7083237	414.6758018	481.6711445	482.5800428	435.1148814	406.1236024	474.6691937	413.4301554	519.0003634	519.9386427	463.4615756	321.680994
Dusal.0459s00011.1.p	254.9624776	284.407635	345.8859115	347.6774441	264.8959206	381.7660466	255.7324012	278.3806439	353.968091	426.2720804	374.2353841	422.3244877	439.7083237	414.6758018	481.6711445	482.5800428	435.1148814	406.1236024	474.6691937	413.4301554	519.0003634	519.9386427	463.4615756	321.680994
Dusal.0459s00011.1.p	254.9624776	284.407635	345.8859115	347.6774441	264.8959206	381.7660466	255.7324012	278.3806439	353.968091	426.2720804	374.2353841	422.3244877	439.7083237	414.6758018	481.6711445	482.5800428	435.1148814	406.1236024	474.6691937	413.4301554	519.0003634	519.9386427	463.4615756	321.680994
Dusal.0459s00011.1.p	1036.022903	850.1972917	1244.995508	1232.323385	1136.365109	984.722449	695.8774105	760.5036431	800.9188448	485.4460967	517.5595738	514.3843216	788.1398697	843.829063	918.49032	395.7156351	949.8713259	860.7839281	936.2092394	933.3818559	406.2490407	443.5984452	956.4248121	798.9834718
Dusal.0459s00011.1.p	1036.022903	850.1972917	1244.995508	1232.323385	1136.365109	984.722449	695.8774105	760.5036431	800.9188448	485.4460967	517.5595738	514.3843216	788.1398697	843.829063	918.49032	395.7156351	949.8713259	860.7839281	936.2092394	933.3818559	406.2490407	443.5984452	956.4248121	798.9834718
Dusal.0459s00011.1.p	1036.022903	850.1972917	1244.995508	1232.323385	1136.365109	984.722449	695.8774105	760.5036431	800.9188448	485.4460967	517.5595738	514.3843216	788.1398697	843.829063	918.49032	395.7156351	949.8713259	860.7839281	936.2092394	933.3818559	406.2490407	443.5984452	956.4248121	798.9834718
Dusal.0459s00011.1.p	126.5298863	183.5538637	275.1585403	314.8412411	166.9996021	240.3318288	239.4307342	254.1736314	331.7790465	426.2720804	374.2353841	422.3244877	439.7083237	414.6758018	481.6711445	396.9220852	606.0528705	707.2493955	791.7886124	687.644034	444.9804111	402.3334735	691.8615307	597.8142366
Dusal.0459s00011.1.p	126.5298863	183.5538637	275.1585403	314.8412411	166.9996021	240.3318288	239.4307342	254.1736314	331.7790465	426.2720804	374.2353841	422.3244877	439.7083237	414.6758018	481.6711445	396.9220852	606.0528705	707.2493955	791.7886124	687.644034	444.9804111	402.3334735	691.8615307	597.8142366
Dusal.0459s00011.1.p	126.5298863	183.5538637	275.1585403	314.8412411	166.9996021	240.3318288	239.4307342	254.1736314	331.7790465	426.2720804	374.2353841	422.3244877	439.7083237	414.6758018	481.6711445	396.9220852	606.0528705	707.2493955	791.7886124	687.644034	444.9804111	402.3334735	691.8615307	597.8142366
Dusal.0459s00011.1.p	204.5407936	235.9978247	194.742488	197.982989	243.7810284	299.8830784	280.1849017	290.4841501	241.9662473	485.4460967	517.5595738	514.3843216	788.1398697	843.829063	918.49032	1815.707411	1977.441738	1872.130753	1815.862149	1663.21264	1902.140635	1656.788611	1941.399619	1881.691478
Dusal.0459s00011.1.p	204.5407936	235.9978247	194.742488	197.982989	243.7810284	299.8830784	280.1849017	290.4841501	241.9662473	485.4460967	517.5595738	514.3843216	788.1398697	843.829063	918.49032	1815.707411	1977.441738	1872.130753	1815.862149	1663.21264	1902.140635	1656.788611	1941.399619	1881.691478
Dusal.0459s00011.1.p	204.5407936	235.9978247	194.742488	197.982989	243.7810284	299.8830784	280.1849017	290.4841501	241.9662473	485.4460967	517.5595738	514.3843216	788.1398697	843.829063	918.49032	1815.707411	1977.441738	1872.130753	1815.862149	1663.21264	1902.140635	1656.788611	1941.399619	1881.691478
Dusal.0459s00011.1.p	1036.022903	850.1972917	1244.995508	1232.323385	1136.365109	984.722449	695.8774105	760.5036431	800.9188448	1150.605873	1097.93407	1088.607535	1542.050948	1406.381772	1562.993613	396.9220852	606.0528705	707.2493955	791.7886124	687.644034	444.9804111	402.3334735	691.8615307	597.8142366
Dusal.0459s00011.1.p	1036.022903	850.1972917	1244.995508	1232.323385	1136.365109	984.722449	695.8774105	760.5036431	800.9188448	1150.605873	1097.93407	1088.607535	1542.050948	1406.381772	1562.993613	396.9220852	606.0528705	707.2493955	791.7886124	687.644034	444.9804111	402.3334735	691.8615307	597.8142366
Dusal.0459s00011.1.p	1036.022903	850.1972917	1244.995508	1232.323385	1136.365109	984.722449	695.8774105	760.5036431	800.9188448	1150.605873	1097.93407	1088.607535	1542.050948	1406.381772	1562.993613	396.9220852	606.0528705	707.2493955	791.7886124	687.644034	444.9804111	402.3334735	691.8615307	597.8142366
Dusal.0459s00011.1.p	126.5298863	183.5538637	275.1585403	314.8412411	166.9996021	240.3318288	239.4307342	254.1736314	331.7790465	426.2720804	374.2353841	422.3244877	439.7083237	414.6758018	481.6711445	395.7156351	949.8713259	860.7839281	936.2092394	933.3818559	406.2490407	443.5984452	956.4248121	798.9834718
Dusal.0459s00011.1.p	126.5298863	183.5538637	275.1585403	314.8412411	166.9996021	240.3318288	239.4307342	254.1736314	331.7790465	426.2720804	374.2353841	422.3244877	439.7083237	414.6758018	481.6711445	395.7156351	949.8713259	860.7839281	936.2092394	933.3818559	406.2490407	443.5984452	956.4248121	798.9834718
Dusal.0459s00011.1.p	126.5298863	183.5538637	275.1585403	314.8412411	166.9996021	240.3318288	239.4307342	254.1736314	331.7790465	426.2720804	374.2353841	422.3244877	439.7083237	414.6758018	481.6711445	395.7156351	949.8713259	860.7839281	936.2092394	933.3818559	406.2490407	443.5984452	956.4248121	798.9834718
Dusal.0459s00011.1.p	1036.022903	850.1972917	1244.995508	1232.323385	1136.365109	984.722449	695.8774105	760.5036431	800.9188448	485.4460967	517.5595738	514.3843216	788.1398697	843.829063	918.49032	482.5800428	435.1148814	406.1236024	474.6691937	413.4301554	519.0003634	519.9386427	463.4615756	321.680994
Dusal.0459s00011.1.p	1036.022903	850.1972917	1244.995508	1232.323385	1136.365109	984.722449	695.8774105	760.5036431	800.9188448	485.4460967	517.5595738	514.3843216	788.1398697	843.829063	918.49032	482.5800428	435.1148814	406.1236024	474.6691937	413.4301554	519.0003634	519.9386427	463.4615756	321.680994
Dusal.0459s00011.1.p	1036.022903	850.1972917	1244.995508	1232.323385	1136.365109	984.722449	695.8774105	760.5036431	800.9188448	485.4460967	517.5595738	514.3843216	788.1398697	843.829063	918.49032	482.5800428	435.1148814	406.1236024	474.6691937	413.4301554	519.0003634	519.9386427	463.4615756	321.680994
Dusal.0459s00011.1.p	204.5407936	235.9978247	194.742488	197.982989	243.7810284	299.8830784	280.1849017	290.4841501	241.9662473	426.2720804	374.2353841	422.3244877	439.7083237	414.6758018	481.6711445	482.5800428	435.1148814	406.1236024	474.6691937	413.4301554	519.0003634	519.9386427	463.4615756	321.680994
Dusal.0459s00011.1.p	204.5407936	235.9978247	194.742488	197.982989	243.7810284	299.8830784	280.1849017	290.4841501	241.9662473	426.2720804	374.2353841	422.3244877	439.7083237	414.6758018	481.6711445	482.5800428	435.1148814	406.1236024	474.6691937	413.4301554	519.0003634	519.9386427	463.4615756	321.680994
Dusal.0459s00011.1.p	204.5407936	235.9978247	194.742488	197.982989	243.7810284	299.8830784	280.1849017	290.4841501	241.9662473	426.2720804	374.2353841	422.3244877	439.7083237	414.6758018	481.6711445	482.5800428	435.1148814	406.1236024	474.6691937	413.4301554	519.0003634	519.9386427	463.4615756	321.680994
Dusal.0459s00011.1.p	1036.022903	850.1972917	1244.995508	1232.323385	1136.365109	984.722449	695.8774105	760.5036431	800.9188448	485.4460967	517.5595738	514.3843216	788.1398697	843.829063	918.49032	396.9220852	606.0528705	707.2493955	791.7886124	687.644034	444.9804111	402.3334735	691.8615307	597.8142366
Dusal.0459s00011.1.p	1036.022903	850.1972917	1244.995508	1232.323385	1136.365109	984.722449	695.8774105	760.5036431	800.9188448	485.4460967	517.5595738	514.3843216	788.1398697	843.829063	918.49032	396.9220852	606.0528705	707.2493955	791.7886124	687.644034	444.9804111	402.3334735	691.8615307	597.8142366
Dusal.0459s00011.1.p	1036.022903	850.1972917	1244.995508	1232.323385	1136.365109	984.722449	695.8774105	760.5036431	800.9188448	485.4460967	517.5595738	514.3843216	788.1398697	843.829063	918.49032	396.9220852	606.0528705	707.2493955	791.7886124	687.644034	444.9804111	402.3334735	691.8615307	597.8142366
Dusal.0459s00011.1.p	254.9624776	284.407635	345.8859115	347.6774441	264.8959206	381.7660466	255.7324012	278.3806439	353.968091	485.4460967	517.5595738	514.3843216	788.1398697	843.829063	918.49032	396.9220852	606.0528705	707.2493955	791.7886124	687.644034	444.9804111	402.3334735	691.8615307	597.8142366
Dusal.0459s00011.1.p	254.9624776	284.407635	345.8859115	347.6774441	264.8959206	381.7660466	255.7324012	278.3806439	353.968091	485.4460967	517.5595738	514.3843216	788.1398697	843.829063	918.49032	396.9220852	606.0528705	707.2493955	791.7886124	687.644034	444.9804111	402.3334735	691.8615307	597.8142366
Dusal.0459s00011.1.p	254.9624776	284.407635	345.8859115	347.6774441	264.8959206	381.7660466	255.7324012	278.3806439	353.968091	485.4460967	517.5595738	514.3843216	788.1398697	843.829063	918.49032	396.9220852	606.0528705	707.2493955	791.7886124	687.644034	444.9804111	402.3334735	691.8615307	597.8142366
Dusal.0459s00011.1.p	126.5298863	183.5538637	275.1585403	314.8412411	166.9996021	240.3318288	239.4307342	254.1736314	331.7790465	485.4460967	517.5595738	514.3843216	788.1398697	843.829063	918.49032	1815.707411	1977.441738	1872.130753	1815.862149	1663.21264	1902.140635	1656.788611	1941.399619	1881.691478
Dusal.0459s00011.1.p	126.5298863	183.5538637	275.1585403	314.8412411	166.9996021	240.3318288	239.4307342	254.1736314	331.7790465	485.4460967	517.5595738	514.3843216	788.1398697	843.829063	918.49032	1815.707411	1977.441738	1872.130753	1815.862149	1663.21264	1902.140635	1656.788611	1941.399619	1881.691478
Dusal.0459s00011.1.p	126.5298863	183.5538637	275.1585403	314.8412411	166.9996021	240.3318288	239.4307342	254.1736314	331.7790465	485.4460967	517.5595738	514.3843216	788.1398697	843.829063	918.49032	1815.707411	1977.441738	1872.130753	1815.862149	1663.21264	1902.140635	1656.788611	1941.399619	1881.691478
Dusal.0459s00011.1.p	126.5298863	183.5538637	275.1585403	314.8412411	166.9996021	240.3318288	239.4307342	254.1736314	331.7790465	1150.605873	1097.93407	1088.607535	1542.050948	1406.381772	1562.993613	396.9220852	606.0528705	707.2493955	791.7886124	687.644034	444.9804111	402.3334735	691.8615307	597.8142366
Dusal.0459s00011.1.p	126.5298863	183.5538637	275.1585403	314.8412411	166.9996021	240.3318288	239.4307342	254.1736314	331.7790465	1150.605873	1097.93407	1088.607535	1542.050948	1406.381772	1562.993613	396.9220852	606.0528705	707.2493955	791.7886124	687.644034	444.9804111	402.3334735	691.8615307	597.8142366
Dusal.0459s00011.1.p	126.5298863	183.5538637	275.1585403	314.8412411	166.9996021	240.3318288	239.4307342	254.1736314	331.7790465	1150.605873	1097.93407	1088.607535	1542.050948	1406.381772	1562.993613	396.9220852	606.0528705	707.2493955	791.7886124	687.644034	444.9804111	402.3334735	691.8615307	597.8142366
Dusal.0459s00011.1.p	254.9624776	284.407635	345.8859115	347.6774441	264.8959206	381.7660466	255.7324012	278.3806439	353.968091	1150.605873	1097.93407	1088.607535	1542.050948	1406.381772	1562.993613	395.7156351	949.8713259	860.7839281	936.2092394	933.3818559	406.2490407	443.5984452	956.4248121	798.9834718
Dusal.0459s00011.1.p	254.9624776	284.407635	345.8859115	347.6774441	264.8959206	381.7660466	255.7324012	278.3806439	353.968091	1150.605873	1097.93407	1088.607535	1542.050948	1406.381772	1562.993613	395.7156351	949.8713259	860.7839281	936.2092394	933.3818559	406.2490407	443.5984452	956.4248121	798.9834718
Dusal.0459s00011.1.p	254.9624776	284.407635	345.8859115	347.6774441	264.8959206	381.7660466	255.7324012	278.3806439	353.968091	1150.605873	1097.93407	1088.607535	1542.050948	1406.381772	1562.993613	395.7156351	949.8713259	860.7839281	936.2092394	933.3818559	406.2490407	443.5984452	956.4248121	798.9834718
Dusal.0459s00011.1.p	126.5298863	183.5538637	275.1585403	314.8412411	166.9996021	240.3318288	239.4307342	254.1736314	331.7790465	426.2720804	374.2353841	422.3244877	439.7083237	414.6758018	481.6711445	1815.707411	1977.441738	1872.130753	1815.862149	1663.21264	1902.140635	1656.788611	1941.399619	1881.691478
Dusal.0459s00011.1.p	126.5298863	183.5538637	275.1585403	314.8412411	166.9996021	240.3318288	239.4307342	254.1736314	331.7790465	426.2720804	374.2353841	422.3244877	439.7083237	414.6758018	481.6711445	1815.707411	1977.441738	1872.130753	1815.862149	1663.21264	1902.140635	1656.788611	1941.399619	1881.691478
Dusal.0459s00011.1.p	126.5298863	183.5538637	275.1585403	314.8412411	166.9996021	240.3318288	239.4307342	254.1736314	331.7790465	426.2720804	374.2353841	422.3244877	439.7083237	414.6758018	481.6711445	1815.707411	1977.441738	1872.130753	1815.862149	1663.21264	1902.140635	1656.788611	1941.399619	1881.691478
Dusal.0459s00011.1.p	204.5407936	235.9978247	194.742488	197.982989	243.7810284	299.8830784	280.1849017	290.4841501	241.9662473	485.4460967	517.5595738	514.3843216	788.1398697	843.829063	918.49032	396.9220852	606.0528705	707.2493955	791.7886124	687.644034	444.9804111	402.3334735	691.8615307	597.8142366
Dusal.0459s00011.1.p	204.5407936	235.9978247	194.742488	197.982989	243.7810284	299.8830784	280.1849017	290.4841501	241.9662473	485.4460967	517.5595738	514.3843216	788.1398697	843.829063	918.49032	396.9220852	606.0528705	707.2493955	791.7886124	687.644034	444.9804111	402.3334735	691.8615307	597.8142366
Dusal.0459s00011.1.p	204.5407936	235.9978247	194.742488	197.982989	243.7810284	299.8830784	280.1849017	290.4841501	241.9662473	485.4460967	517.5595738	514.3843216	788.1398697	843.829063	918.49032	396.9220852	606.0528705	707.2493955	791.7886124	687.644034	444.9804111	402.3334735	691.8615307	597.8142366
Dusal.0459s00011.1.p	204.5407936	235.9978247	194.742488	197.982989	243.7810284	299.8830784	280.1849017	290.4841501	241.9662473	426.2720804	374.2353841	422.3244877	439.7083237	414.6758018	481.6711445	395.7156351	949.8713259	860.7839281	936.2092394	933.3818559	406.2490407	443.5984452	956.4248121	798.9834718
Dusal.0459s00011.1.p	204.5407936	235.9978247	194.742488	197.982989	243.7810284	299.8830784	280.1849017	290.4841501	241.9662473	426.2720804	374.2353841	422.3244877	439.7083237	414.6758018	481.6711445	395.7156351	949.8713259	860.7839281	936.2092394	933.3818559	406.2490407	443.5984452	956.4248121	798.9834718
Dusal.0459s00011.1.p	204.5407936	235.9978247	194.742488	197.982989	243.7810284	299.8830784	280.1849017	290.4841501	241.9662473	426.2720804	374.2353841	422.3244877	439.7083237	414.6758018	481.6711445	395.7156351	949.8713259	860.7839281	936.2092394	933.3818559	406.2490407	443.5984452	956.4248121	798.9834718
Dusal.0459s00011.1.p	126.5298863	183.5538637	275.1585403	314.8412411	166.9996021	240.3318288	239.4307342	254.1736314	331.7790465	1150.605873	1097.93407	1088.607535	1542.050948	1406.381772	1562.993613	1815.707411	1977.441738	1872.130753	1815.862149	1663.21264	1902.140635	1656.788611	1941.399619	1881.691478
Dusal.0459s00011.1.p	126.5298863	183.5538637	275.1585403	314.8412411	166.9996021	240.3318288	239.4307342	254.1736314	331.7790465	1150.605873	1097.93407	1088.607535	1542.050948	1406.381772	1562.993613	1815.707411	1977.441738	1872.130753	1815.862149	1663.21264	1902.140635	1656.788611	1941.399619	1881.691478
Dusal.0459s00011.1.p	126.5298863	183.5538637	275.1585403	314.8412411	166.9996021	240.3318288	239.4307342	254.1736314	331.7790465	1150.605873	1097.93407	1088.607535	1542.050948	1406.381772	1562.993613	1815.707411	1977.441738	1872.130753	1815.862149	1663.21264	1902.140635	1656.788611	1941.399619	1881.691478
Dusal.0459s00011.1.p	126.5298863	183.5538637	275.1585403	314.8412411	166.9996021	240.3318288	239.4307342	254.1736314	331.7790465	485.4460967	517.5595738	514.3843216	788.1398697	843.829063	918.49032	482.5800428	435.1148814	406.1236024	474.6691937	413.4301554	519.0003634	519.9386427	463.4615756	321.680994
Dusal.0459s00011.1.p	126.5298863	183.5538637	275.1585403	314.8412411	166.9996021	240.3318288	239.4307342	254.1736314	331.7790465	485.4460967	517.5595738	514.3843216	788.1398697	843.829063	918.49032	482.5800428	435.1148814	406.1236024	474.6691937	413.4301554	519.0003634	519.9386427	463.4615756	321.680994
Dusal.0459s00011.1.p	126.5298863	183.5538637	275.1585403	314.8412411	166.9996021	240.3318288	239.4307342	254.1736314	331.7790465	485.4460967	517.5595738	514.3843216	788.1398697	843.829063	918.49032	482.5800428	435.1148814	406.1236024	474.6691937	413.4301554	519.0003634	519.9386427	463.4615756	321.680994
Dusal.0459s00011.1.p	126.5298863	183.5538637	275.1585403	314.8412411	166.9996021	240.3318288	239.4307342	254.1736314	331.7790465	1150.605873	1097.93407	1088.607535	1542.050948	1406.381772	1562.993613	482.5800428	435.1148814	406.1236024	474.6691937	413.4301554	519.0003634	519.9386427	463.4615756	321.680994
Dusal.0459s00011.1.p	126.5298863	183.5538637	275.1585403	314.8412411	166.9996021	240.3318288	239.4307342	254.1736314	331.7790465	1150.605873	1097.93407	1088.607535	1542.050948	1406.381772	1562.993613	482.5800428	435.1148814	406.1236024	474.6691937	413.4301554	519.0003634	519.9386427	463.4615756	321.680994
Dusal.0459s00011.1.p	126.5298863	183.5538637	275.1585403	314.8412411	166.9996021	240.3318288	239.4307342	254.1736314	331.7790465	1150.605873	1097.93407	1088.607535	1542.050948	1406.381772	1562.993613	482.5800428	435.1148814	406.1236024	474.6691937	413.4301554	519.0003634	519.9386427	463.4615756	321.680994
Dusal.0459s00011.1.p	204.5407936	235.9978247	194.742488	197.982989	243.7810284	299.8830784	280.1849017	290.4841501	241.9662473	1150.605873	1097.93407	1088.607535	1542.050948	1406.381772	1562.993613	395.7156351	949.8713259	860.7839281	936.2092394	933.3818559	406.2490407	443.5984452	956.4248121	798.9834718
Dusal.0459s00011.1.p	204.5407936	235.9978247	194.742488	197.982989	243.7810284	299.8830784	280.1849017	290.4841501	241.9662473	1150.605873	1097.93407	1088.607535	1542.050948	1406.381772	1562.993613	395.7156351	949.8713259	860.7839281	936.2092394	933.3818559	406.2490407	443.5984452	956.4248121	798.9834718
Dusal.0459s00011.1.p	204.5407936	235.9978247	194.742488	197.982989	243.7810284	299.8830784	280.1849017	290.4841501	241.9662473	1150.605873	1097.93407	1088.607535	1542.050948	1406.381772	1562.993613	395.7156351	949.8713259	860.7839281	936.2092394	933.3818559	406.2490407	443.5984452	956.4248121	798.9834718
Dusal.0459s00011.1.p	254.9624776	284.407635	345.8859115	347.6774441	264.8959206	381.7660466	255.7324012	278.3806439	353.968091	1150.605873	1097.93407	1088.607535	1542.050948	1406.381772	1562.993613	396.9220852	606.0528705	707.2493955	791.7886124	687.644034	444.9804111	402.3334735	691.8615307	597.8142366
Dusal.0459s00011.1.p	254.9624776	284.407635	345.8859115	347.6774441	264.8959206	381.7660466	255.7324012	278.3806439	353.968091	1150.605873	1097.93407	1088.607535	1542.050948	1406.381772	1562.993613	396.9220852	606.0528705	707.2493955	791.7886124	687.644034	444.9804111	402.3334735	691.8615307	597.8142366
Dusal.0459s00011.1.p	254.9624776	284.407635	345.8859115	347.6774441	264.8959206	381.7660466	255.7324012	278.3806439	353.968091	1150.605873	1097.93407	1088.607535	1542.050948	1406.381772	1562.993613	396.9220852	606.0528705	707.2493955	791.7886124	687.644034	444.9804111	402.3334735	691.8615307	597.8142366
Dusal.0459s00011.1.p	204.5407936	235.9978247	194.742488	197.982989	243.7810284	299.8830784	280.1849017	290.4841501	241.9662473	485.4460967	517.5595738	514.3843216	788.1398697	843.829063	918.49032	482.5800428	435.1148814	406.1236024	474.6691937	413.4301554	519.0003634	519.9386427	463.4615756	321.680994
Dusal.0459s00011.1.p	204.5407936	235.9978247	194.742488	197.982989	243.7810284	299.8830784	280.1849017	290.4841501	241.9662473	485.4460967	517.5595738	514.3843216	788.1398697	843.829063	918.49032	482.5800428	435.1148814	406.1236024	474.6691937	413.4301554	519.0003634	519.9386427	463.4615756	321.680994
Dusal.0459s00011.1.p	204.5407936	235.9978247	194.742488	197.982989	243.7810284	299.8830784	280.1849017	290.4841501	241.9662473	485.4460967	517.5595738	514.3843216	788.1398697	843.829063	918.49032	482.5800428	435.1148814	406.1236024	474.6691937	413.4301554	519.0003634	519.9386427	463.4615756	321.680994
Dusal.0459s00011.1.p	254.9624776	284.407635	345.8859115	347.6774441	264.8959206	381.7660466	255.7324012	278.3806439	353.968091	426.2720804	374.2353841	422.3244877	439.7083237	414.6758018	481.6711445	396.9220852	606.0528705	707.2493955	791.7886124	687.644034	444.9804111	402.3334735	691.8615307	597.8142366
Dusal.0459s00011.1.p	254.9624776	284.407635	345.8859115	347.6774441	264.8959206	381.7660466	255.7324012	278.3806439	353.968091	426.2720804	374.2353841	422.3244877	439.7083237	414.6758018	481.6711445	396.9220852	606.0528705	707.2493955	791.7886124	687.644034	444.9804111	402.3334735	691.8615307	597.8142366
Dusal.0459s00011.1.p	254.9624776	284.407635	345.8859115	347.6774441	264.8959206	381.7660466	255.7324012	278.3806439	353.968091	426.2720804	374.2353841	422.3244877	439.7083237	414.6758018	481.6711445	396.9220852	606.0528705	707.2493955	791.7886124	687.644034	444.9804111	402.3334735	691.8615307	597.8142366
Dusal.0459s00011.1.p	254.9624776	284.407635	345.8859115	347.6774441	264.8959206	381.7660466	255.7324012	278.3806439	353.968091	485.4460967	517.5595738	514.3843216	788.1398697	843.829063	918.49032	1815.707411	1977.441738	1872.130753	1815.862149	1663.21264	1902.140635	1656.788611	1941.399619	1881.691478
Dusal.0459s00011.1.p	254.9624776	284.407635	345.8859115	347.6774441	264.8959206	381.7660466	255.7324012	278.3806439	353.968091	485.4460967	517.5595738	514.3843216	788.1398697	843.829063	918.49032	1815.707411	1977.441738	1872.130753	1815.862149	1663.21264	1902.140635	1656.788611	1941.399619	1881.691478
Dusal.0459s00011.1.p	254.9624776	284.407635	345.8859115	347.6774441	264.8959206	381.7660466	255.7324012	278.3806439	353.968091	485.4460967	517.5595738	514.3843216	788.1398697	843.829063	918.49032	1815.707411	1977.441738	1872.130753	1815.862149	1663.21264	1902.140635	1656.788611	1941.399619	1881.691478
Dusal.0459s00011.1.p	1036.022903	850.1972917	1244.995508	1232.323385	1136.365109	984.722449	695.8774105	760.5036431	800.9188448	1150.605873	1097.93407	1088.607535	1542.050948	1406.381772	1562.993613	482.5800428	435.1148814	406.1236024	474.6691937	413.4301554	519.0003634	519.9386427	463.4615756	321.680994
Dusal.0459s00011.1.p	1036.022903	850.1972917	1244.995508	1232.323385	1136.365109	984.722449	695.8774105	760.5036431	800.9188448	1150.605873	1097.93407	1088.607535	1542.050948	1406.381772	1562.993613	482.5800428	435.1148814	406.1236024	474.6691937	413.4301554	519.0003634	519.9386427	463.4615756	321.680994
Dusal.0459s00011.1.p	1036.022903	850.1972917	1244.995508	1232.323385	1136.365109	984.722449	695.8774105	760.5036431	800.9188448	1150.605873	1097.93407	1088.607535	1542.050948	1406.381772	1562.993613	482.5800428	435.1148814	406.1236024	474.6691937	413.4301554	519.0003634	519.9386427	463.4615756	321.680994
Dusal.0459s00011.1.p	204.5407936	235.9978247	194.742488	197.982989	243.7810284	299.8830784	280.1849017	290.4841501	241.9662473	426.2720804	374.2353841	422.3244877	439.7083237	414.6758018	481.6711445	1815.707411	1977.441738	1872.130753	1815.862149	1663.21264	1902.140635	1656.788611	1941.399619	1881.691478
Dusal.0459s00011.1.p	204.5407936	235.9978247	194.742488	197.982989	243.7810284	299.8830784	280.1849017	290.4841501	241.9662473	426.2720804	374.2353841	422.3244877	439.7083237	414.6758018	481.6711445	1815.707411	1977.441738	1872.130753	1815.862149	1663.21264	1902.140635	1656.788611	1941.399619	1881.691478
Dusal.0459s00011.1.p	204.5407936	235.9978247	194.742488	197.982989	243.7810284	299.8830784	280.1849017	290.4841501	241.9662473	426.2720804	374.2353841	422.3244877	439.7083237	414.6758018	481.6711445	1815.707411	1977.441738	1872.130753	1815.862149	1663.21264	1902.140635	1656.788611	1941.399619	1881.691478
Dusal.0459s00011.1.p	254.9624776	284.407635	345.8859115	347.6774441	264.8959206	381.7660466	255.7324012	278.3806439	353.968091	426.2720804	374.2353841	422.3244877	439.7083237	414.6758018	481.6711445	395.7156351	949.8713259	860.7839281	936.2092394	933.3818559	406.2490407	443.5984452	956.4248121	798.9834718
Dusal.0459s00011.1.p	254.9624776	284.407635	345.8859115	347.6774441	264.8959206	381.7660466	255.7324012	278.3806439	353.968091	426.2720804	374.2353841	422.3244877	439.7083237	414.6758018	481.6711445	395.7156351	949.8713259	860.7839281	936.2092394	933.3818559	406.2490407	443.5984452	956.4248121	798.9834718
Dusal.0459s00011.1.p	254.9624776	284.407635	345.8859115	347.6774441	264.8959206	381.7660466	255.7324012	278.3806439	353.968091	426.2720804	374.2353841	422.3244877	439.7083237	414.6758018	481.6711445	395.7156351	949.8713259	860.7839281	936.2092394	933.3818559	406.2490407	443.5984452	956.4248121	798.9834718
Dusal.0459s00011.1.p	126.5298863	183.5538637	275.1585403	314.8412411	166.9996021	240.3318288	239.4307342	254.1736314	331.7790465	485.4460967	517.5595738	514.3843216	788.1398697	843.829063	918.49032	396.9220852	606.0528705	707.2493955	791.7886124	687.644034	444.9804111	402.3334735	691.8615307	597.8142366
Dusal.0459s00011.1.p	126.5298863	183.5538637	275.1585403	314.8412411	166.9996021	240.3318288	239.4307342	254.1736314	331.7790465	485.4460967	517.5595738	514.3843216	788.1398697	843.829063	918.49032	396.9220852	606.0528705	707.2493955	791.7886124	687.644034	444.9804111	402.3334735	691.8615307	597.8142366
Dusal.0459s00011.1.p	126.5298863	183.5538637	275.1585403	314.8412411	166.9996021	240.3318288	239.4307342	254.1736314	331.7790465	485.4460967	517.5595738	514.3843216	788.1398697	843.829063	918.49032	396.9220852	606.0528705	707.2493955	791.7886124	687.644034	444.9804111	402.3334735	691.8615307	597.8142366
Dusal.0459s00011.1.p	204.5407936	235.9978247	194.742488	197.982989	243.7810284	299.8830784	280.1849017	290.4841501	241.9662473	426.2720804	374.2353841	422.3244877	439.7083237	414.6758018	481.6711445	396.9220852	606.0528705	707.2493955	791.7886124	687.644034	444.9804111	402.3334735	691.8615307	597.8142366
Dusal.0459s00011.1.p	204.5407936	235.9978247	194.742488	197.982989	243.7810284	299.8830784	280.1849017	290.4841501	241.9662473	426.2720804	374.2353841	422.3244877	439.7083237	414.6758018	481.6711445	396.9220852	606.0528705	707.2493955	791.7886124	687.644034	444.9804111	402.3334735	691.8615307	597.8142366
Dusal.0459s00011.1.p	204.5407936	235.9978247	194.742488	197.982989	243.7810284	299.8830784	280.1849017	290.4841501	241.9662473	426.2720804	374.2353841	422.3244877	439.7083237	414.6758018	481.6711445	396.9220852	606.0528705	707.2493955	791.7886124	687.644034	444.9804111	402.3334735	691.8615307	597.8142366
Dusal.0459s00011.1.p	254.9624776	284.407635	345.8859115	347.6774441	264.8959206	381.7660466	255.7324012	278.3806439	353.968091	485.4460967	517.5595738	514.3843216	788.1398697	843.829063	918.49032	395.7156351	949.8713259	860.7839281	936.2092394	933.3818559	406.2490407	443.5984452	956.4248121	798.9834718
Dusal.0459s00011.1.p	254.9624776	284.407635	345.8859115	347.6774441	264.8959206	381.7660466	255.7324012	278.3806439	353.968091	485.4460967	517.5595738	514.3843216	788.1398697	843.829063	918.49032	395.7156351	949.8713259	860.7839281	936.2092394	933.3818559	406.2490407	443.5984452	956.4248121	798.9834718
Dusal.0459s00011.1.p	254.9624776	284.407635	345.8859115	347.6774441	264.8959206	381.7660466	255.7324012	278.3806439	353.968091	485.4460967	517.5595738	514.3843216	788.1398697	843.829063	918.49032	395.7156351	949.8713259	860.7839281	936.2092394	933.3818559	406.2490407	443.5984452	956.4248121	798.9834718
Dusal.0459s00011.1.p	254.9624776	284.407635	345.8859115	347.6774441	264.8959206	381.7660466	255.7324012	278.3806439	353.968091	426.2720804	374.2353841	422.3244877	439.7083237	414.6758018	481.6711445	1815.707411	1977.441738	1872.130753	1815.862149	1663.21264	1902.140635	1656.788611	1941.399619	1881.691478
Dusal.0459s00011.1.p	254.9624776	284.407635	345.8859115	347.6774441	264.8959206	381.7660466	255.7324012	278.3806439	353.968091	426.2720804	374.2353841	422.3244877	439.7083237	414.6758018	481.6711445	1815.707411	1977.441738	1872.130753	1815.862149	1663.21264	1902.140635	1656.788611	1941.399619	1881.691478
Dusal.0459s00011.1.p	254.9624776	284.407635	345.8859115	347.6774441	264.8959206	381.7660466	255.7324012	278.3806439	353.968091	426.2720804	374.2353841	422.3244877	439.7083237	414.6758018	481.6711445	1815.707411	1977.441738	1872.130753	1815.862149	1663.21264	1902.140635	1656.788611	1941.399619	1881.691478
Dusal.0459s00011.1.p	254.9624776	284.407635	345.8859115	347.6774441	264.8959206	381.7660466	255.7324012	278.3806439	353.968091	485.4460967	517.5595738	514.3843216	788.1398697	843.829063	918.49032	482.5800428	435.1148814	406.1236024	474.6691937	413.4301554	519.0003634	519.9386427	463.4615756	321.680994
Dusal.0459s00011.1.p	254.9624776	284.407635	345.8859115	347.6774441	264.8959206	381.7660466	255.7324012	278.3806439	353.968091	485.4460967	517.5595738	514.3843216	788.1398697	843.829063	918.49032	482.5800428	435.1148814	406.1236024	474.6691937	413.4301554	519.0003634	519.9386427	463.4615756	321.680994
Dusal.0459s00011.1.p	254.9624776	284.407635	345.8859115	347.6774441	264.8959206	381.7660466	255.7324012	278.3806439	353.968091	485.4460967	517.5595738	514.3843216	788.1398697	843.829063	918.49032	482.5800428	435.1148814	406.1236024	474.6691937	413.4301554	519.0003634	519.9386427	463.4615756	321.680994
Dusal.0459s00011.1.p	1036.022903	850.1972917	1244.995508	1232.323385	1136.365109	984.722449	695.8774105	760.5036431	800.9188448	1150.605873	1097.93407	1088.607535	1542.050948	1406.381772	1562.993613	1815.707411	1977.441738	1872.130753	1815.862149	1663.21264	1902.140635	1656.788611	1941.399619	1881.691478
Dusal.0459s00011.1.p	1036.022903	850.1972917	1244.995508	1232.323385	1136.365109	984.722449	695.8774105	760.5036431	800.9188448	1150.605873	1097.93407	1088.607535	1542.050948	1406.381772	1562.993613	1815.707411	1977.441738	1872.130753	1815.862149	1663.21264	1902.140635	1656.788611	1941.399619	1881.691478
Dusal.0459s00011.1.p	1036.022903	850.1972917	1244.995508	1232.323385	1136.365109	984.722449	695.8774105	760.5036431	800.9188448	1150.605873	1097.93407	1088.607535	1542.050948	1406.381772	1562.993613	1815.707411	1977.441738	1872.130753	1815.862149	1663.21264	1902.140635	1656.788611	1941.399619	1881.691478
Dusal.0459s00010.1.p	1754.294062	2690.778617	2870.756179	2815.221527	1599.93297	2978.625896	2737.661203	2952.246901	2867.669848	13397.43562	12961.99199	12723.81978	5102.722942	4585.218217	5032.195904	3530.073013	6274.201192	5749.125338	5918.215904	5927.238452	3245.68884	3126.853226	6553.175379	6323.546148
Dusal.0459s00007.1.p	557.4925817	598.0628636	416.6132828	368.924399	579.6997683	512.5661128	596.0297	649.5548357	557.8959763	2149.989259	2359.540826	2310.701829	2885.750436	2777.603999	2256.249045	1000.147139	401.1215313	552.7243175	535.2652609	558.9744448	856.3936344	1106.932864	458.7032432	478.2513893
Dusal.0456s00004.1.p	887.611909	995.4267223	1754.620128	1761.565717	882.986402	2503.279314	1008.665646	936.0044838	1441.231272	1937.401126	1906.56561	1653.624765	7326.716739	3492.170031	5243.780192	12037.95917	1072.247386	1075.732274	1213.941214	1247.673147	8734.354374	8855.462915	1244.779755	1217.453437
Dusal.0455s00009.1.p	352.9517881	197.6733917	244.1547611	261.7238538	317.6831512	279.6781902	288.3357352	285.4410225	170.1160079	410.9306688	363.6187775	441.8872024	426.5434038	449.8353461	485.5713157	2689.177288	980.9509603	1032.148277	1004.884782	1040.95807	2518.399773	3155.738706	1005.911469	922.3419651
Dusal.0455s00009.1.p	877.1470312	614.199467	1138.420017	1174.377145	766.8544948	1010.244413	777.3857455	798.8314129	982.6576855	410.9306688	363.6187775	441.8872024	426.5434038	449.8353461	485.5713157	2689.177288	980.9509603	1032.148277	1004.884782	1040.95807	2518.399773	3155.738706	1005.911469	922.3419651
Dusal.0454s00008.1.p	540.3682362	571.840883	656.8925715	538.9000384	509.6367168	715.6784105	586.8600123	632.4082019	710.0494244	2698.992633	2734.660928	2697.353131	2130.961697	1901.717704	1958.86099	988.0826376	1294.66102	1232.238443	1379.570465	1395.326774	1049.189789	1070.826014	1446.533049	1319.935878
Dusal.0454s00001.1.p	4086.05911	5070.927619	1980.366395	2133.387428	4457.161795	2447.981725	4368.846758	4540.832097	4333.203407	41691.38193	41869.24245	43520.1357	21657.17085	18528.04574	18893.40439	8213.512328	11042.98259	8912.927256	9219.691636	9077.534049	8291.956054	8302.512295	11506.59941	10771.09429
Dusal.0454s00001.1.p	5646.277256	5836.407743	2470.613654	2668.424384	5844.986074	2844.635584	4805.935205	4866.61814	3704.513812	41691.38193	41869.24245	43520.1357	21657.17085	18528.04574	18893.40439	8213.512328	11042.98259	8912.927256	9219.691636	9077.534049	8291.956054	8302.512295	11506.59941	10771.09429
Dusal.0453s00009.1.p	787.7198936	1092.246343	432.1151724	369.8901697	695.8316755	830.5272491	723.3864735	775.6330259	1160.170042	3307.170022	2370.157433	3115.074627	1267.342953	1295.732618	1172.001449	2282.603602	4314.241748	4170.196015	4045.797425	3958.17187	1307.398925	1812.563879	4390.989137	4334.627671
Dusal.0453s00007.1.p	709.7089862	573.8579585	650.1104948	668.3133092	841.7163854	632.7320272	625.5764715	679.8136014	710.0494244	1552.77002	1539.407963	1454.545375	2164.312827	2207.812561	2207.496905	1014.62454	737.1700781	756.7766641	756.4409065	706.6280717	913.1996444	943.9362263	650.9398721	659.4934833
Dusal.0453s00002.1.p	20900.2637	16526.9075	19356.04689	18434.6307	19847.99869	20665.34703	16374.00566	16922.719	16423.0628	50079.84665	54249.09051	50387.7993	58245.11616	53820.98947	48593.20815	56428.0844	57026.2729	55543.84118	57219.85639	57706.20141	50168.31373	52738.69701	57734.75032	60917.27071
Dusal.0453s00001.1.p	19044.17491	16706.42721	16980.38231	16777.36822	18370.916	19394.5659	16015.36898	16262.06928	21980.89014	86382.00984	85372.5576	85063.28646	94367.0233	87339.41033	81487.25214	66902.48423	64253.25914	58316.37767	62988.602	64113.31415	65215.02079	63532.58197	65847.70706	62442.17147
Dusal.0452s00011.1.p	357.7085507	375.1760291	329.4151538	309.046617	323.4417581	356.2440825	328.0710486	322.7601668	334.94891	1121.018864	913.0281712	1041.42687	609.0969594	735.2481174	550.8991835	950.6826843	957.6412345	903.3773791	981.6562898	1051.504757	849.5080575	867.5960288	1020.186466	1012.488556
Dusal.0452s00003.1.p	600.3034455	537.5506008	434.0529086	400.7948314	589.2974466	629.5417816	616.4067838	590.04593	553.6694916	628.997877	404.3157696	499.4245986	354.5751752	518.0862262	309.0885684	965.1600856	909.0793058	864.7461096	794.8184158	908.0698056	982.055414	905.7661276	1011.621468	916.6484962
Dusal.0452s00001.1.p	1154.94197	1251.595301	1313.785143	1211.07643	1122.928359	1312.254322	1431.490134	1640.025098	1897.691616	4543.249474	4957.070585	4552.358783	2769.899141	2917.208072	2361.553668	7547.551869	2936.054211	3111.303013	3260.068419	3244.161117	8621.603051	8557.323495	3227.101033	3037.465669
Dusal.0451s00013.1.p	520.3898331	757.4118222	661.736912	670.2448506	547.0676621	930.4882752	661.2363681	743.3570092	853.7499031	828.4362283	917.4517573	808.9757898	547.6606667	349.5272344	438.7692612	838.4828244	1171.313721	1108.420271	1197.782263	1081.035483	692.8611816	734.5164953	1233.359758	1152.927456
Dusal.0451s00003.1.p	374.8328962	352.9881994	285.8160894	302.2862222	309.0452407	294.5660026	316.8636525	313.6825371	351.8548487	830.6278585	882.9477858	857.3072026	650.3470417	589.439419	589.9008956	933.7923828	568.1745661	526.9701378	618.0798862	631.7465895	1028.533058	931.5567348	612.8732129	651.9021914
Dusal.0450s00011.1.p	680.2170578	768.505737	646.2350224	597.8120497	652.6421232	987.9126945	620.4822005	633.4168274	864.3161148	1375.247972	1176.673903	1461.449862	1710.561922	1619.407246	1482.06506	1634.739895	1154.802665	1257.992622	1288.676364	1167.518321	1705.901692	1589.733033	1249.538088	995.4081496
[truncated: 2,902 more rows]
