# Supplementary material for: Weighted gene co-expression network analysis of the salt-responsive transcriptomes reveals novel hub genes in green halophytic microalgae Dunaliella salina
Source: Sci Rep. 2021 Jan 15;11:1607. doi: 10.1038/s41598-020-80945-3 (PMC7810892; doi:10.1038/s41598-020-80945-3)
Supplement: Supplementary file 3 — Supplementary Information S3. [file 41598_2020_80945_MOESM3_ESM.xlsx]

## Sheet: supplementary file S3
Weighted Gene Co-Expression Network Analysis of the Salt-Responsive Transcriptomes Reveals Novel Hub Genes in Green Halophytic Microalgae Dunaliella salina																																Weighted Gene Co-Expression Network Analysis of the Salt-Responsive Transcriptomes Reveals Novel Hub Genes in Green Halophytic Microalgae Dunaliella salina																Weighted Gene Co-Expression Network Analysis of the Salt-Responsive Transcriptomes Reveals Novel Hub Genes in Green Halophytic Microalgae Dunaliella salina
Bahman Panahi1*, Mohammad Amin Hejazi2																																Bahman Panahi1*, Mohammad Amin Hejazi2																Bahman Panahi1*, Mohammad Amin Hejazi2
1-Department of Genomics, Branch for Northwest & West region, Agricultural Biotechnology Research Institute of Iran (ABRII), Agricultural Research, Education and Extension Organization (AREEO), Tabriz 5156915-598, Iran																1-Department of Genomics, Branch for Northwest & West region, Agricultural Biotechnology Research Institute of Iran (ABRII), Agricultural Research, Education and Extension Organization (AREEO), Tabriz 5156915-598, Iran																1-Department of Genomics, Branch for Northwest & West region, Agricultural Biotechnology Research Institute of Iran (ABRII), Agricultural Research, Education and Extension Organization (AREEO), Tabriz 5156915-598, Iran																1-Department of Genomics, Branch for Northwest & West region, Agricultural Biotechnology Research Institute of Iran (ABRII), Agricultural Research, Education and Extension Organization (AREEO), Tabriz 5156915-598, Iran
2-Department of Food Biotechnology, Branch for Northwest & West region, Agricultural Biotechnology Research Institute of Iran (ABRII), Agricultural Research, Education and Extension Organization (AREEO), Tabriz 5156915-598, Iran																2-Department of Food Biotechnology, Branch for Northwest & West region, Agricultural Biotechnology Research Institute of Iran (ABRII), Agricultural Research, Education and Extension Organization (AREEO), Tabriz 5156915-598, Iran																2-Department of Food Biotechnology, Branch for Northwest & West region, Agricultural Biotechnology Research Institute of Iran (ABRII), Agricultural Research, Education and Extension Organization (AREEO), Tabriz 5156915-598, Iran																2-Department of Food Biotechnology, Branch for Northwest & West region, Agricultural Biotechnology Research Institute of Iran (ABRII), Agricultural Research, Education and Extension Organization (AREEO), Tabriz 5156915-598, Iran
Supplementary File S3: Identfied co-expressed modules and genes corresponding to each module's
Black	Blue	Brown	Cyan	Green	GreenYellow	Magenta	Pink	Purpule	Red	Salmon	Tan	Turquoise	Yellow
Dusal.2364s00001.1.p	Cre01.g021650.t1.2	Cre10.g453900.t1.2	Dusal.0008s00007.1.p	Cre01.g018800.t1.2	Cre08.g358580.t1.1	Cre12.g484250.t1.1	Cre10.g421600.t1.2	Cre01.g021251.t1.1	Cre06.g265100.t1.1	Dusal.0001s00014.1.p	Dusal.0123s00009.1.p	Cre01.g001100.t1.2	Cre02.g085450.t1.2
Dusal.2303s00001.1.p	Cre02.g091700.t1.2	Cre16.g657550.t1.1	Dusal.0008s00007.1.p	Cre01.g051900.t1.2	Dusal.0001s00042.1.p	Cre17.g744147.t1.1	Cre14.g619133.t1.1	Cre01.g032300.t1.2	Cre09.g406851.t1.1	Dusal.0002s00087.1.p	Dusal.0133s00024.1.p	Cre01.g016050.t1.2	Cre02.g141100.t1.2
Dusal.1915s00001.1.p	Cre03.g197350.t1.2	Cre16.g658650.t1.1	Dusal.0008s00007.1.p	Cre05.g245950.t1.1	Dusal.0001s00043.1.p	Dusal.0008s00007.1.p	Cre17.g734400.t1.1	Cre09.g392467.t1.1	Cre09.g415600.t2.1	Dusal.0013s00037.1.p	Dusal.0147s00005.1.p	Cre01.g049900.t1.1	Cre04.g225200.t1.1
Dusal.1633s00001.1.p	Cre07.g314900.t1.1	Cre16.g688526.t1.1	Dusal.0008s00007.1.p	Cre09.g410600.t1.1	Dusal.0008s00007.1.p	Dusal.0008s00007.1.p	Dusal.0003s00011.1.p	Cre09.g409500.t1.2	Cre11.g476650.t1.1	Dusal.0088s00018.1.p	Dusal.0147s00005.1.p	Cre01.g063267.t1.1	Cre05.g245102.t1.1
Dusal.1567s00001.1.p	Cre07.g353550.t1.2	Cre16.g688526.t1.1	Dusal.0008s00007.1.p	Cre10.g441950.t1.2	Dusal.0008s00007.1.p	Dusal.0008s00007.1.p	Dusal.0004s00074.1.p	Cre13.g578451.t1.1	Cre13.g582800.t1.2	Dusal.0094s00001.1.p	Dusal.0147s00005.1.p	Cre02.g073200.t1.2	Cre09.g398141.t1.1
Dusal.1567s00001.1.p	Cre08.g372800.t1.1	Cre16.g688526.t1.1	Dusal.0008s00007.1.p	Cre12.g497850.t1.2	Dusal.0008s00007.1.p	Dusal.0008s00007.1.p	Dusal.0006s00040.1.p	Dusal.0003s00063.1.p	Cre16.g691800.t1.1	Dusal.0106s00028.1.p	Dusal.0147s00005.1.p	Cre02.g078100.t1.1	Cre09.g398141.t1.1
Dusal.1567s00001.1.p	Cre08.g382800.t1.2	Cre16.g688526.t1.1	Dusal.0008s00007.1.p	Cre13.g587750.t1.2	Dusal.0008s00007.1.p	Dusal.0008s00007.1.p	Dusal.0006s00041.1.p	Dusal.0017s00027.1.p	Dusal.0004s00026.1.p	Dusal.0149s00001.1.p	Dusal.0296s00010.1.p	Cre02.g079600.t1.2	Cre09.g398141.t1.1
Dusal.1567s00001.1.p	Cre09.g406050.t1.2	Dusal.0001s00036.1.p	Dusal.0008s00007.1.p	Cre16.g688526.t1.1	Dusal.0008s00007.1.p	Dusal.0008s00007.1.p	Dusal.0008s00002.1.p	Dusal.0017s00027.1.p	Dusal.0004s00049.1.p	Dusal.0151s00024.1.p	Dusal.0327s00013.1.p	Cre02.g101400.t1.2	Cre09.g398141.t1.1
Dusal.1531s00001.1.p	Cre12.g515650.t1.2	Dusal.0002s00057.1.p	Dusal.0008s00007.1.p	Cre16.g688526.t1.1	Dusal.0008s00007.1.p	Dusal.0008s00007.1.p	Dusal.0008s00006.1.p	Dusal.0020s00044.1.p	Dusal.0008s00006.1.p	Dusal.0155s00010.1.p	Dusal.0327s00013.1.p	Cre03.g160300.t1.1	Cre10.g461250.t1.1
Dusal.1531s00001.1.p	Cre12.g527550.t1.2	Dusal.0003s00014.1.p	Dusal.0008s00007.1.p	Cre17.g744147.t1.1	Dusal.0008s00007.1.p	Dusal.0008s00007.1.p	Dusal.0008s00006.1.p	Dusal.0024s00036.1.p	Dusal.0010s00015.1.p	Dusal.0155s00010.1.p	Dusal.0327s00013.1.p	Cre04.g225200.t1.1	Cre14.g625600.t1.1
Dusal.1454s00001.1.p	Cre13.g567100.t1.1	Dusal.0003s00028.1.p	Dusal.0008s00007.1.p	Dusal.0002s00037.1.p	Dusal.0008s00007.1.p	Dusal.0008s00007.1.p	Dusal.0008s00006.1.p	Dusal.0028s00023.1.p	Dusal.0010s00043.1.p	Dusal.0327s00014.1.p	Dusal.0459s00011.1.p	Cre04.g225200.t1.1	Cre14.g625600.t1.1
Dusal.1435s00002.1.p	Cre13.g607450.t1.1	Dusal.0003s00028.1.p	Dusal.0008s00007.1.p	Dusal.0003s00014.1.p	Dusal.0008s00007.1.p	Dusal.0008s00007.1.p	Dusal.0013s00003.1.p	Dusal.0031s00001.1.p	Dusal.0014s00027.1.p	Dusal.0327s00014.1.p	Dusal.0459s00011.1.p	Cre05.g233050.t1.2	Cre17.g721500.t1.2
Dusal.1333s00001.1.p	Dusal.0001s00025.1.p	Dusal.0004s00049.1.p	Dusal.0008s00007.1.p	Dusal.0004s00058.1.p	Dusal.0008s00020.1.p	Dusal.0008s00007.1.p	Dusal.0013s00035.1.p	Dusal.0077s00024.1.p	Dusal.0021s00031.1.p	Dusal.0345s00012.1.p	Dusal.0459s00011.1.p	Cre05.g240550.t1.2	Cre17.g734548.t1.1
Dusal.1302s00002.1.p	Dusal.0002s00017.1.p	Dusal.0004s00049.1.p	Dusal.0008s00007.1.p	Dusal.0004s00058.1.p	Dusal.0017s00030.1.p	Dusal.0008s00007.1.p	Dusal.0017s00005.1.p	Dusal.0080s00024.1.p	Dusal.0027s00024.1.p	Dusal.0371s00004.1.p	Dusal.0459s00011.1.p	Cre06.g301650.t1.2	Cre17.g734548.t1.1
Dusal.1244s00001.1.p	Dusal.0002s00021.1.p	Dusal.0004s00049.1.p	Dusal.0008s00007.1.p	Dusal.0005s00029.1.p	Dusal.0036s00024.1.p	Dusal.0008s00007.1.p	Dusal.0018s00021.1.p	Dusal.0085s00005.1.p	Dusal.0029s00044.1.p	Dusal.0388s00007.1.p	Dusal.0459s00011.1.p	Cre07.g324050.t1.2	Dusal.0001s00030.1.p
Dusal.1244s00001.1.p	Dusal.0003s00004.1.p	Dusal.0004s00049.1.p	Dusal.0022s00034.1.p	Dusal.0005s00041.1.p	Dusal.0042s00004.1.p	Dusal.0008s00007.1.p	Dusal.0018s00021.1.p	Dusal.0085s00005.1.p	Dusal.0031s00035.1.p	Dusal.0388s00007.1.p	Dusal.0459s00011.1.p	Cre12.g484250.t1.1	Dusal.0002s00030.1.p
Dusal.1194s00002.1.p	Dusal.0004s00041.1.p	Dusal.0004s00049.1.p	Dusal.0037s00031.1.p	Dusal.0006s00041.1.p	Dusal.0061s00007.1.p	Dusal.0008s00007.1.p	Dusal.0021s00026.1.p	Dusal.0085s00005.1.p	Dusal.0040s00029.1.p	Dusal.0397s00010.1.p	Dusal.0459s00011.1.p	Cre12.g490350.t1.1	Dusal.0002s00049.1.p
Dusal.1194s00002.1.p	Dusal.0004s00059.1.p	Dusal.0004s00049.1.p	Dusal.0157s00011.1.p	Dusal.0006s00041.1.p	Dusal.0078s00003.1.p	Dusal.0008s00007.1.p	Dusal.0022s00003.1.p	Dusal.0085s00005.1.p	Dusal.0047s00025.1.p	Dusal.0470s00003.1.p	Dusal.0459s00011.1.p	Cre12.g494100.t1.1	Dusal.0003s00035.1.p
Dusal.1194s00002.1.p	Dusal.0004s00059.1.p	Dusal.0006s00041.1.p	Dusal.0177s00017.1.p	Dusal.0006s00048.1.p	Dusal.0084s00004.1.p	Dusal.0008s00007.1.p	Dusal.0023s00025.1.p	Dusal.0092s00005.1.p	Dusal.0048s00016.1.p	Dusal.0721s00002.1.p	Dusal.0459s00011.1.p	Cre12.g500500.t2.1	Dusal.0004s00031.1.p
Dusal.1194s00002.1.p	Dusal.0005s00044.1.p	Dusal.0007s00033.1.p	Dusal.0177s00017.1.p	Dusal.0007s00037.1.p	Dusal.0086s00033.1.p	Dusal.0008s00007.1.p	Dusal.0023s00041.1.p	Dusal.0096s00026.1.p	Dusal.0049s00010.1.p	Dusal.0819s00005.1.p	Dusal.0459s00011.1.p	Cre12.g507950.t1.1	Dusal.0004s00031.1.p
Dusal.1194s00002.1.p	Dusal.0007s00037.1.p	Dusal.0008s00007.1.p	Dusal.0316s00004.1.p	Dusal.0007s00037.1.p	Dusal.0091s00018.1.p	Dusal.0008s00007.1.p	Dusal.0023s00047.1.p	Dusal.0122s00021.1.p	Dusal.0050s00029.1.p	Dusal.0819s00005.1.p	Dusal.0459s00011.1.p	Cre12.g512600.t1.2	Dusal.0004s00049.1.p
Dusal.1194s00002.1.p	Dusal.0007s00037.1.p	Dusal.0008s00007.1.p		Dusal.0007s00039.1.p	Dusal.0110s00024.1.p	Dusal.0008s00007.1.p	Dusal.0027s00032.1.p	Dusal.0133s00032.1.p	Dusal.0052s00027.1.p	Dusal.0819s00005.1.p	Dusal.0459s00011.1.p	Cre12.g536000.t1.2	Dusal.0004s00049.1.p
Dusal.1194s00002.1.p	Dusal.0008s00006.1.p	Dusal.0008s00007.1.p		Dusal.0008s00006.1.p	Dusal.0119s00014.1.p	Dusal.0008s00007.1.p	Dusal.0029s00032.1.p	Dusal.0139s00015.1.p	Dusal.0054s00031.1.p	Dusal.0819s00005.1.p	Dusal.0502s00001.1.p	Cre14.g629300.t1.1	Dusal.0004s00049.1.p
Dusal.1194s00002.1.p	Dusal.0008s00006.1.p	Dusal.0008s00007.1.p		Dusal.0008s00006.1.p	Dusal.0119s00014.1.p	Dusal.0008s00007.1.p	Dusal.0048s00044.1.p	Dusal.0145s00001.1.p	Dusal.0058s00030.1.p		Dusal.5018s00001.1.p	Cre16.g662250.t1.1	Dusal.0004s00049.1.p
Dusal.1194s00002.1.p	Dusal.0009s00008.1.p	Dusal.0008s00007.1.p		Dusal.0008s00006.1.p	Dusal.0125s00005.1.p	Dusal.0008s00007.1.p	Dusal.0055s00015.1.p	Dusal.0152s00006.1.p	Dusal.0059s00009.1.p			Cre17.g744147.t1.1	Dusal.0004s00058.1.p
Dusal.1194s00002.1.p	Dusal.0010s00006.1.p	Dusal.0008s00007.1.p		Dusal.0008s00007.1.p	Dusal.0125s00005.1.p	Dusal.0008s00007.1.p	Dusal.0056s00020.1.p	Dusal.0152s00006.1.p	Dusal.0059s00009.1.p			Dusal.0001s00040.1.p	Dusal.0004s00058.1.p
Dusal.1194s00002.1.p	Dusal.0010s00008.1.p	Dusal.0008s00007.1.p		Dusal.0008s00007.1.p	Dusal.0125s00005.1.p	Dusal.0008s00007.1.p	Dusal.0056s00020.1.p	Dusal.0152s00006.1.p	Dusal.0059s00009.1.p			Dusal.0002s00007.1.p	Dusal.0004s00059.1.p
Dusal.1174s00001.1.p	Dusal.0010s00048.1.p	Dusal.0008s00007.1.p		Dusal.0008s00007.1.p	Dusal.0125s00005.1.p	Dusal.0008s00007.1.p	Dusal.0062s00007.1.p	Dusal.0152s00006.1.p	Dusal.0059s00009.1.p			Dusal.0002s00009.1.p	Dusal.0004s00059.1.p
Dusal.1144s00001.1.p	Dusal.0011s00004.1.p	Dusal.0008s00007.1.p		Dusal.0008s00007.1.p	Dusal.0125s00005.1.p	Dusal.0008s00007.1.p	Dusal.0066s00002.1.p	Dusal.0169s00001.1.p	Dusal.0059s00009.1.p			Dusal.0002s00009.1.p	Dusal.0005s00015.1.p
Dusal.1141s00002.1.p	Dusal.0011s00032.1.p	Dusal.0008s00007.1.p		Dusal.0008s00007.1.p	Dusal.0125s00005.1.p	Dusal.0019s00031.1.p	Dusal.0066s00028.1.p	Dusal.0169s00010.1.p	Dusal.0059s00009.1.p			Dusal.0002s00012.1.p	Dusal.0007s00037.1.p
Dusal.1141s00002.1.p	Dusal.0012s00036.1.p	Dusal.0008s00007.1.p		Dusal.0008s00007.1.p	Dusal.0125s00005.1.p	Dusal.0059s00009.1.p	Dusal.0075s00003.1.p	Dusal.0170s00019.1.p	Dusal.0059s00009.1.p			Dusal.0002s00012.1.p	Dusal.0007s00037.1.p
Dusal.1125s00002.1.p	Dusal.0012s00036.1.p	Dusal.0008s00007.1.p		Dusal.0008s00007.1.p	Dusal.0125s00005.1.p	Dusal.0059s00011.1.p	Dusal.0079s00002.1.p	Dusal.0175s00009.1.p	Dusal.0059s00009.1.p			Dusal.0002s00053.1.p	Dusal.0007s00041.1.p
Dusal.1122s00002.1.p	Dusal.0014s00006.1.p	Dusal.0008s00007.1.p		Dusal.0008s00007.1.p	Dusal.0152s00006.1.p	Dusal.0067s00004.1.p	Dusal.0079s00017.1.p	Dusal.0193s00014.1.p	Dusal.0059s00009.1.p			Dusal.0003s00026.1.p	Dusal.0007s00041.1.p
Dusal.1082s00004.1.p	Dusal.0016s00042.1.p	Dusal.0008s00007.1.p		Dusal.0008s00007.1.p	Dusal.0152s00006.1.p	Dusal.0067s00026.1.p	Dusal.0084s00022.1.p	Dusal.0196s00001.1.p	Dusal.0059s00009.1.p			Dusal.0003s00058.1.p	Dusal.0007s00041.1.p
Dusal.1059s00001.1.p	Dusal.0016s00042.1.p	Dusal.0008s00007.1.p		Dusal.0008s00007.1.p	Dusal.0226s00013.1.p	Dusal.0070s00030.1.p	Dusal.0084s00022.1.p	Dusal.0198s00022.1.p	Dusal.0063s00011.1.p			Dusal.0004s00003.1.p	Dusal.0007s00041.1.p
Dusal.1055s00001.1.p	Dusal.0017s00005.1.p	Dusal.0008s00007.1.p		Dusal.0008s00007.1.p	Dusal.0242s00017.1.p	Dusal.0077s00011.1.p	Dusal.0088s00015.1.p	Dusal.0199s00016.1.p	Dusal.0070s00005.1.p			Dusal.0004s00022.1.p	Dusal.0008s00018.1.p
Dusal.0956s00002.1.p	Dusal.0017s00005.1.p	Dusal.0008s00007.1.p		Dusal.0008s00007.1.p	Dusal.0242s00017.1.p	Dusal.0081s00005.1.p	Dusal.0090s00005.1.p	Dusal.0212s00017.1.p	Dusal.0070s00005.1.p			Dusal.0004s00049.1.p	Dusal.0010s00027.1.p
Dusal.0930s00002.1.p	Dusal.0017s00013.1.p	Dusal.0008s00007.1.p		Dusal.0008s00007.1.p	Dusal.0250s00020.1.p	Dusal.0091s00019.1.p	Dusal.0093s00001.1.p	Dusal.0212s00017.1.p	Dusal.0071s00008.1.p			Dusal.0004s00049.1.p	Dusal.0011s00016.1.p
Dusal.0930s00002.1.p	Dusal.0021s00004.1.p	Dusal.0008s00007.1.p		Dusal.0008s00007.1.p	Dusal.0282s00018.1.p	Dusal.0091s00019.1.p	Dusal.0098s00032.1.p	Dusal.0224s00010.1.p	Dusal.0074s00012.1.p			Dusal.0004s00049.1.p	Dusal.0012s00047.1.p
Dusal.0930s00002.1.p	Dusal.0021s00035.1.p	Dusal.0008s00007.1.p		Dusal.0008s00007.1.p	Dusal.0287s00011.1.p	Dusal.0138s00003.1.p	Dusal.0119s00014.1.p	Dusal.0261s00013.1.p	Dusal.0074s00028.1.p			Dusal.0004s00053.1.p	Dusal.0014s00051.1.p
Dusal.0930s00002.1.p	Dusal.0023s00012.1.p	Dusal.0008s00007.1.p		Dusal.0008s00007.1.p	Dusal.0303s00016.1.p	Dusal.0138s00003.1.p	Dusal.0119s00014.1.p	Dusal.0277s00016.1.p	Dusal.0077s00028.1.p			Dusal.0004s00055.1.p	Dusal.0015s00019.1.p
Dusal.0930s00002.1.p	Dusal.0023s00025.1.p	Dusal.0008s00007.1.p		Dusal.0017s00037.1.p	Dusal.0308s00018.1.p	Dusal.0177s00017.1.p	Dusal.0135s00017.1.p	Dusal.0281s00004.1.p	Dusal.0078s00021.1.p			Dusal.0005s00038.1.p	Dusal.0015s00029.1.p
Dusal.0930s00002.1.p	Dusal.0027s00035.1.p	Dusal.0008s00007.1.p		Dusal.0018s00030.1.p	Dusal.0340s00007.1.p	Dusal.0177s00017.1.p	Dusal.0143s00003.1.p	Dusal.0281s00015.1.p	Dusal.0082s00008.1.p			Dusal.0006s00020.1.p	Dusal.0017s00032.1.p
Dusal.0930s00002.1.p	Dusal.0030s00004.1.p	Dusal.0008s00007.1.p		Dusal.0019s00007.1.p	Dusal.0388s00006.1.p	Dusal.0177s00017.1.p	Dusal.0146s00006.1.p	Dusal.0285s00017.1.p	Dusal.0083s00017.1.p			Dusal.0007s00001.1.p	Dusal.0018s00044.1.p
Dusal.0930s00002.1.p	Dusal.0030s00018.1.p	Dusal.0008s00007.1.p		Dusal.0020s00039.1.p	Dusal.0449s00010.1.p	Dusal.0177s00017.1.p	Dusal.0147s00006.1.p	Dusal.0287s00010.1.p	Dusal.0083s00017.1.p			Dusal.0007s00001.1.p	Dusal.0018s00046.1.p
Dusal.0930s00002.1.p	Dusal.0033s00006.3.p	Dusal.0008s00007.1.p		Dusal.0021s00024.1.p	Dusal.0452s00011.1.p	Dusal.0177s00017.1.p	Dusal.0158s00015.1.p	Dusal.0289s00002.1.p	Dusal.0088s00015.1.p			Dusal.0007s00006.1.p	Dusal.0020s00022.1.p
Dusal.0909s00001.1.p	Dusal.0033s00009.1.p	Dusal.0008s00007.1.p		Dusal.0022s00011.1.p	Dusal.0498s00015.1.p	Dusal.0224s00012.1.p	Dusal.0160s00014.1.p	Dusal.0308s00001.1.p	Dusal.0089s00003.1.p			Dusal.0007s00037.1.p	Dusal.0020s00035.1.p
Dusal.0906s00002.1.p	Dusal.0036s00010.1.p	Dusal.0008s00007.1.p		Dusal.0022s00021.1.p	Dusal.0613s00003.1.p	Dusal.0262s00002.2.p	Dusal.0160s00014.1.p	Dusal.0309s00011.1.p	Dusal.0089s00003.1.p			Dusal.0007s00037.1.p	Dusal.0020s00036.1.p
Dusal.0898s00004.1.p	Dusal.0040s00012.1.p	Dusal.0008s00007.1.p		Dusal.0022s00036.1.p	Dusal.0666s00001.1.p	Dusal.0262s00002.2.p	Dusal.0161s00017.1.p	Dusal.0313s00009.1.p	Dusal.0089s00003.1.p			Dusal.0007s00037.1.p	Dusal.0020s00036.1.p
Dusal.0898s00004.1.p	Dusal.0040s00012.1.p	Dusal.0008s00007.1.p		Dusal.0023s00029.1.p	Dusal.0688s00002.1.p	Dusal.0282s00008.1.p	Dusal.0161s00018.1.p	Dusal.0313s00012.1.p	Dusal.0089s00003.1.p			Dusal.0007s00037.1.p	Dusal.0021s00001.1.p
Dusal.0898s00004.1.p	Dusal.0040s00013.1.p	Dusal.0008s00007.1.p		Dusal.0026s00042.1.p	Dusal.0742s00001.1.p	Dusal.0288s00005.1.p	Dusal.0161s00018.1.p	Dusal.0320s00004.1.p	Dusal.0093s00023.1.p			Dusal.0007s00037.1.p	Dusal.0022s00005.1.p
Dusal.0898s00004.1.p	Dusal.0040s00034.1.p	Dusal.0008s00007.1.p		Dusal.0030s00018.1.p	Dusal.0775s00005.1.p	Dusal.0292s00008.1.p	Dusal.0161s00018.1.p	Dusal.0321s00011.1.p	Dusal.0095s00005.1.p			Dusal.0007s00037.1.p	Dusal.0025s00006.1.p
Dusal.0898s00004.1.p	Dusal.0041s00018.1.p	Dusal.0008s00007.1.p		Dusal.0031s00013.1.p	Dusal.0806s00003.1.p	Dusal.0315s00001.1.p	Dusal.0161s00018.1.p	Dusal.0330s00010.1.p	Dusal.0104s00007.1.p			Dusal.0007s00037.1.p	Dusal.0025s00021.1.p
Dusal.0898s00004.1.p	Dusal.0041s00023.1.p	Dusal.0008s00007.1.p		Dusal.0031s00016.1.p	Dusal.0850s00002.1.p	Dusal.0437s00006.1.p	Dusal.0161s00025.1.p	Dusal.0347s00017.1.p	Dusal.0110s00029.1.p			Dusal.0007s00037.1.p	Dusal.0025s00047.1.p
Dusal.0868s00003.1.p	Dusal.0042s00001.1.p	Dusal.0008s00007.1.p		Dusal.0032s00007.1.p	Dusal.0859s00003.1.p	Dusal.0505s00010.1.p	Dusal.0163s00014.1.p	Dusal.0369s00012.1.p	Dusal.0111s00021.1.p			Dusal.0007s00048.1.p	Dusal.0026s00012.1.p
Dusal.0823s00003.1.p	Dusal.0042s00008.1.p	Dusal.0008s00007.1.p		Dusal.0033s00020.1.p	Dusal.0898s00002.1.p	Dusal.0505s00010.1.p	Dusal.0177s00012.1.p	Dusal.0437s00004.1.p	Dusal.0116s00002.1.p			Dusal.0008s00006.1.p	Dusal.0026s00012.1.p
Dusal.0819s00005.1.p	Dusal.0043s00007.1.p	Dusal.0008s00007.1.p		Dusal.0035s00012.1.p	Dusal.0911s00003.1.p	Dusal.0509s00013.1.p	Dusal.0177s00017.1.p	Dusal.0437s00009.1.p	Dusal.0116s00002.1.p			Dusal.0008s00006.1.p	Dusal.0026s00019.1.p
Dusal.0819s00005.1.p	Dusal.0045s00001.1.p	Dusal.0008s00007.1.p		Dusal.0035s00013.1.p	Dusal.0924s00003.1.p	Dusal.0535s00002.1.p	Dusal.0181s00024.1.p	Dusal.0445s00015.1.p	Dusal.0116s00002.1.p			Dusal.0008s00006.1.p	Dusal.0026s00025.1.p
Dusal.0819s00005.1.p	Dusal.0045s00014.1.p	Dusal.0008s00007.1.p		Dusal.0035s00026.1.p	Dusal.0933s00003.1.p	Dusal.0535s00006.1.p	Dusal.0182s00009.1.p	Dusal.0454s00001.1.p	Dusal.0116s00002.1.p			Dusal.0009s00006.1.p	Dusal.0027s00004.1.p
Dusal.0819s00005.1.p	Dusal.0045s00015.1.p	Dusal.0008s00007.1.p		Dusal.0036s00035.1.p	Dusal.1200s00003.1.p	Dusal.0540s00007.1.p	Dusal.0202s00019.1.p	Dusal.0454s00001.1.p	Dusal.0118s00002.1.p			Dusal.0009s00006.1.p	Dusal.0027s00037.1.p
Dusal.0809s00001.1.p	Dusal.0045s00023.1.p	Dusal.0008s00007.1.p		Dusal.0038s00007.1.p	Dusal.1263s00001.1.p	Dusal.0584s00003.1.p	Dusal.0202s00019.1.p	Dusal.0498s00008.1.p	Dusal.0118s00018.1.p			Dusal.0010s00046.1.p	Dusal.0031s00002.1.p
Dusal.0808s00008.1.p	Dusal.0049s00003.1.p	Dusal.0008s00007.1.p		Dusal.0038s00021.1.p	Dusal.1475s00003.1.p	Dusal.0586s00003.1.p	Dusal.0202s00019.1.p	Dusal.0534s00002.1.p	Dusal.0120s00015.1.p			Dusal.0011s00034.1.p	Dusal.0031s00033.1.p
Dusal.0808s00008.1.p	Dusal.0050s00008.1.p	Dusal.0008s00007.1.p		Dusal.0038s00024.1.p		Dusal.0907s00005.1.p	Dusal.0202s00019.1.p	Dusal.0535s00006.1.p	Dusal.0120s00015.1.p			Dusal.0012s00036.1.p	Dusal.0032s00001.1.p
Dusal.0808s00008.1.p	Dusal.0050s00016.1.p	Dusal.0008s00007.1.p		Dusal.0038s00037.1.p		Dusal.0907s00005.1.p	Dusal.0203s00013.1.p	Dusal.0552s00010.1.p	Dusal.0125s00027.1.p			Dusal.0012s00036.1.p	Dusal.0034s00020.1.p
Dusal.0808s00008.1.p	Dusal.0052s00002.1.p	Dusal.0008s00007.1.p		Dusal.0040s00012.1.p		Dusal.0907s00005.1.p	Dusal.0205s00008.1.p	Dusal.0579s00008.1.p	Dusal.0125s00027.1.p			Dusal.0013s00020.1.p	Dusal.0034s00020.1.p
Dusal.0803s00001.1.p	Dusal.0054s00027.1.p	Dusal.0008s00007.1.p		Dusal.0040s00012.1.p		Dusal.0907s00005.1.p	Dusal.0208s00022.1.p	Dusal.0600s00006.1.p	Dusal.0128s00002.2.p			Dusal.0013s00031.1.p	Dusal.0034s00038.1.p
Dusal.0792s00006.1.p	Dusal.0056s00001.1.p	Dusal.0008s00007.1.p		Dusal.0040s00012.1.p		Dusal.0907s00005.1.p	Dusal.0208s00022.1.p	Dusal.0641s00011.1.p	Dusal.0128s00002.2.p			Dusal.0013s00032.1.p	Dusal.0035s00028.1.p
Dusal.0788s00001.1.p	Dusal.0059s00009.1.p	Dusal.0008s00007.1.p		Dusal.0040s00012.1.p		Dusal.0907s00005.1.p	Dusal.0208s00022.1.p	Dusal.0698s00009.1.p	Dusal.0133s00016.1.p			Dusal.0014s00007.1.p	Dusal.0038s00001.1.p
Dusal.0786s00006.1.p	Dusal.0059s00009.1.p	Dusal.0008s00007.1.p		Dusal.0040s00012.1.p		Dusal.0907s00005.1.p	Dusal.0208s00022.1.p	Dusal.0751s00008.1.p	Dusal.0135s00020.1.p			Dusal.0016s00018.1.p	Dusal.0038s00001.1.p
Dusal.0766s00003.1.p	Dusal.0059s00009.1.p	Dusal.0008s00007.1.p		Dusal.0040s00012.1.p		Dusal.0907s00005.1.p	Dusal.0208s00022.1.p	Dusal.0821s00009.1.p	Dusal.0135s00027.1.p			Dusal.0016s00020.1.p	Dusal.0040s00008.1.p
Dusal.0765s00008.1.p	Dusal.0059s00011.1.p	Dusal.0008s00007.1.p		Dusal.0042s00004.1.p		Dusal.0907s00005.1.p	Dusal.0215s00004.1.p	Dusal.0870s00002.1.p	Dusal.0136s00015.1.p			Dusal.0016s00028.1.p	Dusal.0040s00008.1.p
Dusal.0765s00008.1.p	Dusal.0059s00027.1.p	Dusal.0008s00007.1.p		Dusal.0043s00017.1.p		Dusal.0907s00005.1.p	Dusal.0222s00016.1.p	Dusal.0892s00003.1.p	Dusal.0143s00011.1.p			Dusal.0017s00003.1.p	Dusal.0041s00020.1.p
Dusal.0757s00001.1.p	Dusal.0061s00023.1.p	Dusal.0008s00007.1.p		Dusal.0045s00039.1.p		Dusal.0907s00005.1.p	Dusal.0249s00018.1.p	Dusal.0984s00003.1.p	Dusal.0147s00005.1.p			Dusal.0017s00011.1.p	Dusal.0041s00032.1.p
Dusal.0754s00001.1.p	Dusal.0066s00003.1.p	Dusal.0008s00017.1.p		Dusal.0046s00003.2.p		Dusal.0907s00005.1.p	Dusal.0265s00016.1.p	Dusal.1013s00001.1.p	Dusal.0147s00005.1.p			Dusal.0017s00023.1.p	Dusal.0042s00004.1.p
Dusal.0738s00003.1.p	Dusal.0066s00033.1.p	Dusal.0008s00017.1.p		Dusal.0047s00031.1.p		Dusal.0907s00005.1.p	Dusal.0270s00005.1.p	Dusal.1035s00002.1.p	Dusal.0147s00005.1.p			Dusal.0017s00026.1.p	Dusal.0042s00004.1.p
Dusal.0724s00005.1.p	Dusal.0067s00021.1.p	Dusal.0010s00010.1.p		Dusal.0047s00031.1.p		Dusal.0907s00005.1.p	Dusal.0279s00005.1.p	Dusal.1212s00002.1.p	Dusal.0147s00005.1.p			Dusal.0018s00019.1.p	Dusal.0042s00004.1.p
Dusal.0711s00008.1.p	Dusal.0068s00026.1.p	Dusal.0010s00017.1.p		Dusal.0049s00003.1.p		Dusal.0907s00005.1.p	Dusal.0300s00016.1.p	Dusal.1270s00002.1.p	Dusal.0147s00022.1.p			Dusal.0018s00023.1.p	Dusal.0042s00004.1.p
Dusal.0711s00008.1.p	Dusal.0070s00024.1.p	Dusal.0010s00049.1.p		Dusal.0050s00025.1.p		Dusal.0907s00005.1.p	Dusal.0303s00005.1.p	Dusal.1417s00002.1.p	Dusal.0153s00004.1.p			Dusal.0019s00008.1.p	Dusal.0042s00004.1.p
Dusal.0711s00008.1.p	Dusal.0077s00011.1.p	Dusal.0012s00051.1.p		Dusal.0052s00002.1.p		Dusal.0931s00002.1.p	Dusal.0303s00005.1.p	Dusal.1458s00001.1.p	Dusal.0155s00010.1.p			Dusal.0019s00022.1.p	Dusal.0042s00004.1.p
Dusal.0711s00008.1.p	Dusal.0078s00007.1.p	Dusal.0014s00013.2.p		Dusal.0053s00005.1.p		Dusal.0942s00005.1.p	Dusal.0308s00017.1.p	Dusal.1690s00001.1.p	Dusal.0155s00010.1.p			Dusal.0019s00022.1.p	Dusal.0047s00031.1.p
Dusal.0706s00005.1.p	Dusal.0080s00013.1.p	Dusal.0015s00010.1.p		Dusal.0055s00003.1.p		Dusal.1194s00002.1.p	Dusal.0308s00017.1.p	Dusal.2264s00001.1.p	Dusal.0157s00023.1.p			Dusal.0020s00018.1.p	Dusal.0047s00031.1.p
Dusal.0698s00004.1.p	Dusal.0080s00013.1.p	Dusal.0015s00010.1.p		Dusal.0055s00013.1.p		Dusal.1194s00002.1.p	Dusal.0312s00018.1.p	Dusal.3971s00001.1.p	Dusal.0162s00015.1.p			Dusal.0020s00030.1.p	Dusal.0048s00009.1.p
Dusal.0689s00006.1.p	Dusal.0080s00013.1.p	Dusal.0015s00010.1.p		Dusal.0055s00013.1.p		Dusal.1194s00002.1.p	Dusal.0327s00013.1.p		Dusal.0162s00017.1.p			Dusal.0020s00032.1.p	Dusal.0049s00003.1.p
Dusal.0685s00001.1.p	Dusal.0080s00013.1.p	Dusal.0015s00010.1.p		Dusal.0056s00020.1.p		Dusal.1194s00002.1.p	Dusal.0327s00013.1.p		Dusal.0162s00017.1.p			Dusal.0020s00037.1.p	Dusal.0049s00003.1.p
Dusal.0685s00001.1.p	Dusal.0080s00013.1.p	Dusal.0016s00019.1.p		Dusal.0056s00020.1.p		Dusal.1194s00002.1.p	Dusal.0327s00013.1.p		Dusal.0162s00017.1.p			Dusal.0022s00015.1.p	Dusal.0050s00010.1.p
Dusal.0685s00001.1.p	Dusal.0080s00013.1.p	Dusal.0018s00026.1.p		Dusal.0056s00020.1.p		Dusal.1194s00002.1.p	Dusal.0327s00013.1.p		Dusal.0162s00017.1.p			Dusal.0022s00016.1.p	Dusal.0052s00006.1.p
Dusal.0679s00003.1.p	Dusal.0080s00013.1.p	Dusal.0020s00020.1.p		Dusal.0056s00020.1.p		Dusal.1194s00002.1.p	Dusal.0328s00004.1.p		Dusal.0173s00010.1.p			Dusal.0022s00016.1.p	Dusal.0053s00022.1.p
Dusal.0615s00006.1.p	Dusal.0080s00013.1.p	Dusal.0021s00014.1.p		Dusal.0057s00027.1.p		Dusal.1194s00002.1.p	Dusal.0345s00012.1.p		Dusal.0175s00008.1.p			Dusal.0023s00039.1.p	Dusal.0055s00001.1.p
Dusal.0610s00002.1.p	Dusal.0080s00013.1.p	Dusal.0023s00001.1.p		Dusal.0058s00002.1.p			Dusal.0345s00012.1.p		Dusal.0175s00024.1.p			Dusal.0024s00015.1.p	Dusal.0057s00012.1.p
Dusal.0608s00004.1.p	Dusal.0080s00013.1.p	Dusal.0023s00018.1.p		Dusal.0058s00002.1.p			Dusal.0345s00012.1.p		Dusal.0175s00024.1.p			Dusal.0025s00006.1.p	Dusal.0058s00002.1.p
Dusal.0608s00004.1.p	Dusal.0080s00013.1.p	Dusal.0024s00020.1.p		Dusal.0059s00009.1.p			Dusal.0349s00008.1.p		Dusal.0176s00004.1.p			Dusal.0025s00006.1.p	Dusal.0058s00002.1.p
Dusal.0601s00001.1.p	Dusal.0080s00013.1.p	Dusal.0026s00042.1.p		Dusal.0059s00009.1.p			Dusal.0363s00010.1.p		Dusal.0177s00011.1.p			Dusal.0025s00006.1.p	Dusal.0059s00003.1.p
Dusal.0601s00001.1.p	Dusal.0080s00013.1.p	Dusal.0027s00018.1.p		Dusal.0059s00011.1.p			Dusal.0368s00006.1.p		Dusal.0177s00017.1.p			Dusal.0026s00004.1.p	Dusal.0059s00011.1.p
Dusal.0596s00007.1.p	Dusal.0080s00013.1.p	Dusal.0030s00005.1.p		Dusal.0059s00011.1.p			Dusal.0372s00005.1.p		Dusal.0177s00017.1.p			Dusal.0028s00024.1.p	Dusal.0059s00019.1.p
Dusal.0591s00007.1.p	Dusal.0080s00013.1.p	Dusal.0030s00015.1.p		Dusal.0067s00015.1.p			Dusal.0372s00005.1.p		Dusal.0177s00017.1.p			Dusal.0029s00014.1.p	Dusal.0059s00021.1.p
Dusal.0589s00002.1.p	Dusal.0080s00013.1.p	Dusal.0031s00043.1.p		Dusal.0067s00015.1.p			Dusal.0377s00018.1.p		Dusal.0177s00017.1.p			Dusal.0029s00015.1.p	Dusal.0059s00023.1.p
Dusal.0579s00007.1.p	Dusal.0082s00021.1.p	Dusal.0032s00020.1.p		Dusal.0067s00015.1.p			Dusal.0388s00014.1.p		Dusal.0177s00017.1.p			Dusal.0029s00017.1.p	Dusal.0060s00017.1.p
Dusal.0578s00003.1.p	Dusal.0088s00011.1.p	Dusal.0032s00020.1.p		Dusal.0067s00015.1.p			Dusal.0389s00013.1.p		Dusal.0177s00017.1.p			Dusal.0029s00026.1.p	Dusal.0061s00027.1.p
Dusal.0560s00007.1.p	Dusal.0088s00011.1.p	Dusal.0033s00015.1.p		Dusal.0069s00030.1.p			Dusal.0390s00006.1.p		Dusal.0177s00017.1.p			Dusal.0030s00018.1.p	Dusal.0065s00015.1.p
Dusal.0548s00007.1.p	Dusal.0088s00011.1.p	Dusal.0033s00019.1.p		Dusal.0070s00013.1.p			Dusal.0406s00008.1.p		Dusal.0177s00017.1.p			Dusal.0030s00018.1.p	Dusal.0066s00031.1.p
Dusal.0548s00007.1.p	Dusal.0088s00011.1.p	Dusal.0033s00019.1.p		Dusal.0081s00005.1.p			Dusal.0427s00006.1.p		Dusal.0177s00017.1.p			Dusal.0030s00018.1.p	Dusal.0068s00005.1.p
Dusal.0548s00007.1.p	Dusal.0090s00020.1.p	Dusal.0033s00019.1.p		Dusal.0083s00006.1.p			Dusal.0455s00009.1.p		Dusal.0177s00017.1.p			Dusal.0030s00018.1.p	Dusal.0068s00029.1.p
Dusal.0548s00007.1.p	Dusal.0094s00031.1.p	Dusal.0033s00019.1.p		Dusal.0085s00005.1.p			Dusal.0455s00009.1.p		Dusal.0177s00017.1.p			Dusal.0030s00018.1.p	Dusal.0070s00041.1.p
Dusal.0535s00011.1.p	Dusal.0095s00018.1.p	Dusal.0033s00020.1.p		Dusal.0085s00005.1.p			Dusal.0456s00004.1.p		Dusal.0177s00017.1.p			Dusal.0030s00018.1.p	Dusal.0072s00012.1.p
Dusal.0535s00006.1.p	Dusal.0097s00013.2.p	Dusal.0033s00020.1.p		Dusal.0085s00005.1.p			Dusal.0459s00011.1.p		Dusal.0190s00014.2.p			Dusal.0030s00023.1.p	Dusal.0073s00010.2.p
Dusal.0530s00005.1.p	Dusal.0098s00017.1.p	Dusal.0033s00020.1.p		Dusal.0085s00005.1.p			Dusal.0459s00011.1.p		Dusal.0193s00004.1.p			Dusal.0031s00037.1.p	Dusal.0073s00021.1.p
Dusal.0530s00005.1.p	Dusal.0100s00011.1.p	Dusal.0033s00020.1.p		Dusal.0085s00005.1.p			Dusal.0459s00011.1.p		Dusal.0193s00004.1.p			Dusal.0031s00037.1.p	Dusal.0075s00022.1.p
Dusal.0522s00002.1.p	Dusal.0100s00020.1.p	Dusal.0035s00024.1.p		Dusal.0085s00005.1.p			Dusal.0463s00005.1.p		Dusal.0196s00018.1.p			Dusal.0032s00003.1.p	Dusal.0081s00005.1.p
Dusal.0499s00003.1.p	Dusal.0100s00023.1.p	Dusal.0035s00026.1.p		Dusal.0085s00005.1.p			Dusal.0473s00002.1.p		Dusal.0198s00019.1.p			Dusal.0033s00011.1.p	Dusal.0081s00032.1.p
Dusal.0491s00001.1.p	Dusal.0101s00006.1.p	Dusal.0036s00020.1.p		Dusal.0085s00005.1.p			Dusal.0500s00002.1.p		Dusal.0205s00018.1.p			Dusal.0033s00019.1.p	Dusal.0085s00005.1.p
Dusal.0491s00001.1.p	Dusal.0106s00013.1.p	Dusal.0036s00030.2.p		Dusal.0091s00019.1.p			Dusal.0510s00002.1.p		Dusal.0206s00016.1.p			Dusal.0033s00019.1.p	Dusal.0085s00005.1.p
Dusal.0488s00010.1.p	Dusal.0107s00019.1.p	Dusal.0037s00024.1.p		Dusal.0091s00019.1.p			Dusal.0510s00002.1.p		Dusal.0208s00022.1.p			Dusal.0033s00020.1.p	Dusal.0085s00005.1.p
Dusal.0480s00002.1.p	Dusal.0115s00008.1.p	Dusal.0038s00035.1.p		Dusal.0091s00021.1.p			Dusal.0510s00002.1.p		Dusal.0222s00007.1.p			Dusal.0033s00020.1.p	Dusal.0089s00003.1.p
Dusal.0479s00001.1.p	Dusal.0116s00001.1.p	Dusal.0039s00012.1.p		Dusal.0096s00025.1.p			Dusal.0510s00002.1.p		Dusal.0235s00003.1.p			Dusal.0033s00020.1.p	Dusal.0089s00003.1.p
Dusal.0477s00008.1.p	Dusal.0117s00002.1.p	Dusal.0041s00001.1.p		Dusal.0100s00016.1.p			Dusal.0515s00006.1.p		Dusal.0246s00017.1.p			Dusal.0033s00026.1.p	Dusal.0094s00005.2.p
Dusal.0477s00008.1.p	Dusal.0117s00002.1.p	Dusal.0044s00001.1.p		Dusal.0100s00016.1.p			Dusal.0519s00004.1.p		Dusal.0246s00018.1.p			Dusal.0033s00031.1.p	Dusal.0096s00006.1.p
Dusal.0463s00008.1.p	Dusal.0117s00010.1.p	Dusal.0046s00026.1.p		Dusal.0101s00026.1.p			Dusal.0522s00002.1.p		Dusal.0258s00007.1.p			Dusal.0034s00013.1.p	Dusal.0097s00016.1.p
Dusal.0462s00001.1.p	Dusal.0117s00019.1.p	Dusal.0046s00033.1.p		Dusal.0106s00008.1.p			Dusal.0529s00010.1.p		Dusal.0261s00016.1.p			Dusal.0035s00018.1.p	Dusal.0103s00012.1.p
Dusal.0459s00011.1.p	Dusal.0119s00005.1.p	Dusal.0046s00036.1.p		Dusal.0110s00013.1.p			Dusal.0529s00010.1.p		Dusal.0263s00020.1.p			Dusal.0035s00018.1.p	Dusal.0104s00002.1.p
Dusal.0459s00011.1.p	Dusal.0126s00004.1.p	Dusal.0048s00017.1.p		Dusal.0110s00013.1.p			Dusal.0529s00010.1.p		Dusal.0268s00001.1.p			Dusal.0035s00032.1.p	Dusal.0105s00026.1.p
Dusal.0459s00011.1.p	Dusal.0128s00014.1.p	Dusal.0048s00025.1.p		Dusal.0110s00013.1.p			Dusal.0529s00010.1.p		Dusal.0270s00005.1.p			Dusal.0036s00041.1.p	Dusal.0106s00018.1.p
Dusal.0459s00011.1.p	Dusal.0128s00014.1.p	Dusal.0048s00030.1.p		Dusal.0111s00011.1.p			Dusal.0541s00007.1.p		Dusal.0270s00005.1.p			Dusal.0037s00029.1.p	Dusal.0108s00005.1.p
Dusal.0459s00011.1.p	Dusal.0128s00014.1.p	Dusal.0049s00013.1.p		Dusal.0111s00029.1.p			Dusal.0546s00009.1.p		Dusal.0282s00014.1.p			Dusal.0038s00017.1.p	Dusal.0108s00017.1.p
Dusal.0459s00011.1.p	Dusal.0134s00012.1.p	Dusal.0049s00022.1.p		Dusal.0117s00024.1.p			Dusal.0588s00007.1.p		Dusal.0282s00014.1.p			Dusal.0038s00034.1.p	Dusal.0109s00010.1.p
Dusal.0459s00011.1.p	Dusal.0135s00002.1.p	Dusal.0049s00036.1.p		Dusal.0118s00009.1.p			Dusal.0606s00002.1.p		Dusal.0287s00018.1.p			Dusal.0042s00018.1.p	Dusal.0109s00021.1.p
Dusal.0459s00011.1.p	Dusal.0144s00011.1.p	Dusal.0049s00037.1.p		Dusal.0120s00005.1.p			Dusal.0610s00011.1.p		Dusal.0289s00011.1.p			Dusal.0043s00003.1.p	Dusal.0112s00009.1.p
Dusal.0459s00011.1.p	Dusal.0144s00015.1.p	Dusal.0052s00036.1.p		Dusal.0122s00023.1.p			Dusal.0610s00011.1.p		Dusal.0299s00005.1.p			Dusal.0044s00010.1.p	Dusal.0112s00009.1.p
Dusal.0459s00011.1.p	Dusal.0148s00001.1.p	Dusal.0055s00013.1.p		Dusal.0123s00017.1.p			Dusal.0637s00004.1.p		Dusal.0299s00005.1.p			Dusal.0044s00012.1.p	Dusal.0114s00010.1.p
Dusal.0459s00011.1.p	Dusal.0149s00010.1.p	Dusal.0055s00013.1.p		Dusal.0124s00010.1.p			Dusal.0638s00007.1.p		Dusal.0299s00005.1.p			Dusal.0045s00031.1.p	Dusal.0117s00023.1.p
Dusal.0459s00011.1.p	Dusal.0151s00014.1.p	Dusal.0055s00013.1.p		Dusal.0127s00024.1.p			Dusal.0646s00005.1.p		Dusal.0299s00005.1.p			Dusal.0046s00002.1.p	Dusal.0119s00020.1.p
Dusal.0459s00011.1.p	Dusal.0153s00023.1.p	Dusal.0055s00013.1.p		Dusal.0127s00026.1.p			Dusal.0647s00002.1.p		Dusal.0302s00022.1.p			Dusal.0046s00002.1.p	Dusal.0120s00012.1.p
Dusal.0459s00011.1.p	Dusal.0155s00008.1.p	Dusal.0055s00013.1.p		Dusal.0128s00026.1.p			Dusal.0647s00006.1.p		Dusal.0318s00001.1.p			Dusal.0046s00015.1.p	Dusal.0121s00013.1.p
Dusal.0459s00011.1.p	Dusal.0157s00015.1.p	Dusal.0055s00013.1.p		Dusal.0130s00004.1.p			Dusal.0649s00005.1.p		Dusal.0318s00010.1.p			Dusal.0047s00002.1.p	Dusal.0121s00013.1.p
Dusal.0459s00011.1.p	Dusal.0158s00006.1.p	Dusal.0056s00018.1.p		Dusal.0134s00001.1.p			Dusal.0656s00004.1.p		Dusal.0318s00010.1.p			Dusal.0053s00007.1.p	Dusal.0121s00013.1.p
Dusal.0459s00011.1.p	Dusal.0160s00009.1.p	Dusal.0057s00003.1.p		Dusal.0141s00019.1.p			Dusal.0668s00007.1.p		Dusal.0320s00013.1.p			Dusal.0053s00007.1.p	Dusal.0121s00013.1.p
Dusal.0452s00003.1.p	Dusal.0160s00014.1.p	Dusal.0057s00003.1.p		Dusal.0149s00012.1.p			Dusal.0690s00005.1.p		Dusal.0320s00013.1.p			Dusal.0053s00017.1.p	Dusal.0123s00001.1.p
Dusal.0444s00011.1.p	Dusal.0160s00014.1.p	Dusal.0057s00007.1.p		Dusal.0152s00027.1.p			Dusal.0690s00009.1.p		Dusal.0320s00013.1.p			Dusal.0055s00030.1.p	Dusal.0123s00021.1.p
Dusal.0437s00009.1.p	Dusal.0160s00014.1.p	Dusal.0057s00023.1.p		Dusal.0157s00014.1.p			Dusal.0690s00009.1.p		Dusal.0320s00013.1.p			Dusal.0056s00002.1.p	Dusal.0124s00002.1.p
Dusal.0437s00009.1.p	Dusal.0160s00014.1.p	Dusal.0059s00005.1.p		Dusal.0158s00003.1.p			Dusal.0701s00003.1.p		Dusal.0320s00013.1.p			Dusal.0057s00017.1.p	Dusal.0125s00027.1.p
Dusal.0437s00009.1.p	Dusal.0162s00008.1.p	Dusal.0059s00005.1.p		Dusal.0159s00012.1.p			Dusal.0707s00003.1.p		Dusal.0320s00013.1.p			Dusal.0057s00017.1.p	Dusal.0125s00027.1.p
Dusal.0431s00004.1.p	Dusal.0170s00013.1.p	Dusal.0059s00009.1.p		Dusal.0160s00014.1.p			Dusal.0719s00003.1.p		Dusal.0320s00013.1.p			Dusal.0057s00027.1.p	Dusal.0125s00027.1.p
Dusal.0428s00008.1.p	Dusal.0170s00017.1.p	Dusal.0059s00009.1.p		Dusal.0160s00014.1.p			Dusal.0733s00006.1.p		Dusal.0320s00013.1.p			Dusal.0058s00002.1.p	Dusal.0125s00027.1.p
Dusal.0427s00003.1.p	Dusal.0171s00012.1.p	Dusal.0059s00009.1.p		Dusal.0162s00022.1.p			Dusal.0828s00004.1.p		Dusal.0320s00013.1.p			Dusal.0058s00002.1.p	Dusal.0127s00026.1.p
Dusal.0407s00003.1.p	Dusal.0176s00014.1.p	Dusal.0059s00011.1.p		Dusal.0163s00015.1.p			Dusal.0850s00005.1.p		Dusal.0320s00013.1.p			Dusal.0059s00009.1.p	Dusal.0128s00014.1.p
Dusal.0402s00004.1.p	Dusal.0177s00017.1.p	Dusal.0059s00019.1.p		Dusal.0164s00012.1.p			Dusal.0930s00002.1.p		Dusal.0320s00013.1.p			Dusal.0059s00009.1.p	Dusal.0128s00014.1.p
Dusal.0389s00016.1.p	Dusal.0177s00017.1.p	Dusal.0060s00004.1.p		Dusal.0165s00014.1.p			Dusal.0930s00002.1.p		Dusal.0320s00013.1.p			Dusal.0059s00010.1.p	Dusal.0135s00013.1.p
Dusal.0389s00016.1.p	Dusal.0177s00017.1.p	Dusal.0060s00024.1.p		Dusal.0170s00017.1.p			Dusal.0930s00002.1.p		Dusal.0320s00013.1.p			Dusal.0060s00005.1.p	Dusal.0136s00018.1.p
Dusal.0383s00014.1.p	Dusal.0177s00017.1.p	Dusal.0060s00024.1.p		Dusal.0170s00020.1.p			Dusal.0930s00002.1.p		Dusal.0320s00013.1.p			Dusal.0060s00010.1.p	Dusal.0140s00003.1.p
Dusal.0375s00002.1.p	Dusal.0177s00017.1.p	Dusal.0060s00024.1.p		Dusal.0177s00017.1.p			Dusal.0930s00002.1.p		Dusal.0320s00013.1.p			Dusal.0060s00026.2.p	Dusal.0142s00002.1.p
Dusal.0372s00008.1.p	Dusal.0177s00017.1.p	Dusal.0060s00024.1.p		Dusal.0177s00017.1.p			Dusal.0930s00002.1.p		Dusal.0320s00013.1.p			Dusal.0061s00032.1.p	Dusal.0147s00014.1.p
Dusal.0371s00009.1.p	Dusal.0177s00017.1.p	Dusal.0061s00008.1.p		Dusal.0177s00017.1.p			Dusal.0930s00002.1.p		Dusal.0320s00013.1.p			Dusal.0062s00020.1.p	Dusal.0150s00006.1.p
Dusal.0345s00012.1.p	Dusal.0177s00017.1.p	Dusal.0061s00008.1.p		Dusal.0177s00017.1.p			Dusal.0930s00002.1.p		Dusal.0320s00013.1.p			Dusal.0064s00001.1.p	Dusal.0152s00001.1.p
Dusal.0345s00012.1.p	Dusal.0177s00017.1.p	Dusal.0064s00023.1.p		Dusal.0177s00017.1.p			Dusal.0930s00002.1.p		Dusal.0320s00013.1.p			Dusal.0064s00014.1.p	Dusal.0152s00006.1.p
Dusal.0345s00012.1.p	Dusal.0177s00017.1.p	Dusal.0066s00009.1.p		Dusal.0177s00017.1.p			Dusal.0942s00002.1.p		Dusal.0320s00013.1.p			Dusal.0065s00037.1.p	Dusal.0152s00006.1.p
Dusal.0345s00012.1.p	Dusal.0177s00017.1.p	Dusal.0067s00015.1.p		Dusal.0177s00017.1.p			Dusal.0988s00001.1.p		Dusal.0320s00013.1.p			Dusal.0066s00013.2.p	Dusal.0152s00006.1.p
Dusal.0345s00012.1.p	Dusal.0177s00017.1.p	Dusal.0067s00015.1.p		Dusal.0177s00017.1.p			Dusal.0999s00001.1.p		Dusal.0320s00013.1.p			Dusal.0066s00026.1.p	Dusal.0152s00006.1.p
Dusal.0345s00006.1.p	Dusal.0177s00017.1.p	Dusal.0068s00007.1.p		Dusal.0177s00017.1.p			Dusal.1060s00004.1.p		Dusal.0320s00013.1.p			Dusal.0066s00032.1.p	Dusal.0152s00006.1.p
Dusal.0342s00014.1.p	Dusal.0177s00017.1.p	Dusal.0070s00029.1.p		Dusal.0177s00017.1.p			Dusal.1125s00002.1.p		Dusal.0320s00013.1.p			Dusal.0067s00008.1.p	Dusal.0152s00006.1.p
Dusal.0327s00013.1.p	Dusal.0177s00017.1.p	Dusal.0071s00016.1.p		Dusal.0177s00017.1.p			Dusal.1229s00001.1.p		Dusal.0320s00013.1.p			Dusal.0068s00009.1.p	Dusal.0152s00006.1.p
Dusal.0327s00013.1.p	Dusal.0177s00017.1.p	Dusal.0073s00017.1.p		Dusal.0177s00017.1.p			Dusal.1229s00001.1.p		Dusal.0320s00013.1.p			Dusal.0068s00027.1.p	Dusal.0152s00006.1.p
Dusal.0318s00010.1.p	Dusal.0177s00017.1.p	Dusal.0075s00020.1.p		Dusal.0177s00017.1.p			Dusal.1420s00001.1.p		Dusal.0320s00013.1.p			Dusal.0069s00018.1.p	Dusal.0152s00006.1.p
Dusal.0318s00010.1.p	Dusal.0177s00017.1.p	Dusal.0075s00025.1.p		Dusal.0177s00017.1.p			Dusal.1430s00003.1.p		Dusal.0320s00013.1.p			Dusal.0070s00018.1.p	Dusal.0152s00006.1.p
Dusal.0303s00013.1.p	Dusal.0177s00017.1.p	Dusal.0076s00024.1.p		Dusal.0177s00017.1.p			Dusal.1430s00003.1.p		Dusal.0320s00013.1.p			Dusal.0070s00030.1.p	Dusal.0152s00006.1.p
Dusal.0291s00020.1.p	Dusal.0177s00017.1.p	Dusal.0081s00005.1.p		Dusal.0177s00017.1.p			Dusal.1438s00001.1.p		Dusal.0320s00013.1.p			Dusal.0070s00039.1.p	Dusal.0152s00006.1.p
Dusal.0287s00008.1.p	Dusal.0177s00017.1.p	Dusal.0081s00005.1.p		Dusal.0177s00017.1.p			Dusal.1514s00001.1.p		Dusal.0320s00013.1.p			Dusal.0071s00021.1.p	Dusal.0153s00011.1.p
Dusal.0287s00008.1.p	Dusal.0177s00017.1.p	Dusal.0081s00005.1.p		Dusal.0177s00017.1.p			Dusal.2030s00001.1.p		Dusal.0320s00013.1.p			Dusal.0072s00015.1.p	Dusal.0155s00013.1.p
Dusal.0276s00012.1.p	Dusal.0177s00017.1.p	Dusal.0081s00007.1.p		Dusal.0177s00017.1.p					Dusal.0327s00013.1.p			Dusal.0073s00033.1.p	Dusal.0159s00005.1.p
Dusal.0270s00005.1.p	Dusal.0177s00017.1.p	Dusal.0085s00005.1.p		Dusal.0177s00017.1.p					Dusal.0327s00013.1.p			Dusal.0075s00014.1.p	Dusal.0159s00010.1.p
Dusal.0267s00016.1.p	Dusal.0177s00017.1.p	Dusal.0085s00005.1.p		Dusal.0177s00017.1.p					Dusal.0327s00013.1.p			Dusal.0077s00010.1.p	Dusal.0159s00016.1.p
Dusal.0267s00005.1.p	Dusal.0177s00017.1.p	Dusal.0085s00005.1.p		Dusal.0177s00017.1.p					Dusal.0327s00013.1.p			Dusal.0077s00011.1.p	Dusal.0163s00017.1.p
Dusal.0267s00005.1.p	Dusal.0177s00017.1.p	Dusal.0085s00005.1.p		Dusal.0177s00017.1.p					Dusal.0327s00013.1.p			Dusal.0079s00003.1.p	Dusal.0174s00023.1.p
Dusal.0265s00004.1.p	Dusal.0177s00017.1.p	Dusal.0085s00005.1.p		Dusal.0177s00017.1.p					Dusal.0327s00013.1.p			Dusal.0079s00014.1.p	Dusal.0176s00008.1.p
Dusal.0265s00004.1.p	Dusal.0177s00017.1.p	Dusal.0085s00005.1.p		Dusal.0177s00017.1.p					Dusal.0327s00013.1.p			Dusal.0080s00006.1.p	Dusal.0177s00017.1.p
Dusal.0263s00006.1.p	Dusal.0177s00017.1.p	Dusal.0090s00001.1.p		Dusal.0177s00017.1.p					Dusal.0327s00013.1.p			Dusal.0081s00005.1.p	Dusal.0177s00017.1.p
Dusal.0263s00006.1.p	Dusal.0177s00017.1.p	Dusal.0090s00007.1.p		Dusal.0177s00017.1.p					Dusal.0327s00013.1.p			Dusal.0081s00006.1.p	Dusal.0177s00017.1.p
Dusal.0263s00006.1.p	Dusal.0177s00017.1.p	Dusal.0090s00007.1.p		Dusal.0177s00017.1.p					Dusal.0327s00013.1.p			Dusal.0081s00017.1.p	Dusal.0177s00017.1.p
Dusal.0263s00006.1.p	Dusal.0177s00017.1.p	Dusal.0090s00007.1.p		Dusal.0177s00017.1.p					Dusal.0345s00020.1.p			Dusal.0082s00007.1.p	Dusal.0177s00017.1.p
Dusal.0263s00006.1.p	Dusal.0177s00017.1.p	Dusal.0090s00007.1.p		Dusal.0177s00017.1.p					Dusal.0345s00020.1.p			Dusal.0082s00017.1.p	Dusal.0177s00017.1.p
Dusal.0263s00006.1.p	Dusal.0177s00017.1.p	Dusal.0090s00007.1.p		Dusal.0177s00017.1.p					Dusal.0345s00020.1.p			Dusal.0083s00017.1.p	Dusal.0179s00017.1.p
Dusal.0263s00006.1.p	Dusal.0177s00017.1.p	Dusal.0090s00007.1.p		Dusal.0177s00017.1.p					Dusal.0345s00020.1.p			Dusal.0083s00017.1.p	Dusal.0179s00019.1.p
Dusal.0263s00006.1.p	Dusal.0177s00017.1.p	Dusal.0090s00017.1.p		Dusal.0177s00017.1.p					Dusal.0348s00003.1.p			Dusal.0084s00018.1.p	Dusal.0181s00028.1.p
Dusal.0259s00007.1.p	Dusal.0177s00017.1.p	Dusal.0091s00019.1.p		Dusal.0177s00017.1.p					Dusal.0358s00010.1.p			Dusal.0084s00022.1.p	Dusal.0182s00018.2.p
Dusal.0257s00007.1.p	Dusal.0177s00017.1.p	Dusal.0095s00032.1.p		Dusal.0177s00017.1.p					Dusal.0358s00010.1.p			Dusal.0084s00022.1.p	Dusal.0184s00001.1.p
Dusal.0257s00007.1.p	Dusal.0177s00017.1.p	Dusal.0096s00009.1.p		Dusal.0177s00017.1.p					Dusal.0358s00010.1.p			Dusal.0084s00027.1.p	Dusal.0190s00023.1.p
Dusal.0255s00017.1.p	Dusal.0177s00017.1.p	Dusal.0097s00004.1.p		Dusal.0177s00017.1.p					Dusal.0358s00010.1.p			Dusal.0085s00005.1.p	Dusal.0190s00023.1.p
Dusal.0255s00017.1.p	Dusal.0177s00017.1.p	Dusal.0097s00012.1.p		Dusal.0177s00017.1.p					Dusal.0365s00008.1.p			Dusal.0085s00005.1.p	Dusal.0192s00004.1.p
Dusal.0246s00016.1.p	Dusal.0177s00017.1.p	Dusal.0098s00020.1.p		Dusal.0177s00017.1.p					Dusal.0373s00005.1.p			Dusal.0085s00005.1.p	Dusal.0206s00001.1.p
Dusal.0244s00007.1.p	Dusal.0177s00017.1.p	Dusal.0098s00032.1.p		Dusal.0177s00017.1.p					Dusal.0374s00009.1.p			Dusal.0085s00017.1.p	Dusal.0206s00001.1.p
Dusal.0244s00007.1.p	Dusal.0177s00017.1.p	Dusal.0099s00026.1.p		Dusal.0177s00017.1.p					Dusal.0375s00015.1.p			Dusal.0085s00019.1.p	Dusal.0206s00001.1.p
Dusal.0244s00007.1.p	Dusal.0177s00017.1.p	Dusal.0099s00026.1.p		Dusal.0177s00017.1.p					Dusal.0384s00010.1.p			Dusal.0086s00011.1.p	Dusal.0206s00001.1.p
Dusal.0244s00007.1.p	Dusal.0177s00017.1.p	Dusal.0101s00025.1.p		Dusal.0177s00017.1.p					Dusal.0384s00010.1.p			Dusal.0086s00017.1.p	Dusal.0206s00013.1.p
Dusal.0244s00007.1.p	Dusal.0177s00017.1.p	Dusal.0101s00025.1.p		Dusal.0177s00017.1.p					Dusal.0386s00010.1.p			Dusal.0087s00012.1.p	Dusal.0208s00022.1.p
Dusal.0244s00007.1.p	Dusal.0177s00017.1.p	Dusal.0101s00025.1.p		Dusal.0179s00019.1.p					Dusal.0386s00013.1.p			Dusal.0087s00023.1.p	Dusal.0208s00022.1.p
Dusal.0243s00005.1.p	Dusal.0177s00017.1.p	Dusal.0101s00025.1.p		Dusal.0179s00019.1.p					Dusal.0386s00013.1.p			Dusal.0087s00023.1.p	Dusal.0218s00016.1.p
Dusal.0240s00015.1.p	Dusal.0177s00017.1.p	Dusal.0104s00013.1.p		Dusal.0182s00005.1.p					Dusal.0386s00013.1.p			Dusal.0088s00011.1.p	Dusal.0222s00011.1.p
Dusal.0240s00012.1.p	Dusal.0177s00017.1.p	Dusal.0105s00005.1.p		Dusal.0186s00019.1.p					Dusal.0386s00013.1.p			Dusal.0088s00011.1.p	Dusal.0223s00010.1.p
Dusal.0238s00023.1.p	Dusal.0177s00017.1.p	Dusal.0107s00015.1.p		Dusal.0194s00002.1.p					Dusal.0386s00013.1.p			Dusal.0088s00011.1.p	Dusal.0224s00016.1.p
Dusal.0237s00009.1.p	Dusal.0177s00017.1.p	Dusal.0108s00023.1.p		Dusal.0199s00015.1.p					Dusal.0386s00013.1.p			Dusal.0088s00011.1.p	Dusal.0226s00010.1.p
Dusal.0237s00009.1.p	Dusal.0177s00017.1.p	Dusal.0111s00024.1.p		Dusal.0202s00007.1.p					Dusal.0388s00007.1.p			Dusal.0088s00030.1.p	Dusal.0227s00020.1.p
Dusal.0237s00009.1.p	Dusal.0177s00017.1.p	Dusal.0121s00005.1.p		Dusal.0203s00001.1.p					Dusal.0388s00007.1.p			Dusal.0088s00032.1.p	Dusal.0229s00015.1.p
Dusal.0237s00009.1.p	Dusal.0177s00017.1.p	Dusal.0121s00012.1.p		Dusal.0203s00011.1.p					Dusal.0405s00006.1.p			Dusal.0090s00019.1.p	Dusal.0229s00015.1.p
Dusal.0237s00009.1.p	Dusal.0177s00017.1.p	Dusal.0124s00002.1.p		Dusal.0205s00012.1.p					Dusal.0405s00006.1.p			Dusal.0091s00001.1.p	Dusal.0231s00007.1.p
Dusal.0237s00009.1.p	Dusal.0177s00017.1.p	Dusal.0125s00005.1.p		Dusal.0208s00018.1.p					Dusal.0406s00006.1.p			Dusal.0091s00005.2.p	Dusal.0237s00007.1.p
Dusal.0235s00001.1.p	Dusal.0177s00017.1.p	Dusal.0125s00005.1.p		Dusal.0208s00022.1.p					Dusal.0406s00011.1.p			Dusal.0091s00010.1.p	Dusal.0237s00007.1.p
Dusal.0234s00006.1.p	Dusal.0177s00017.1.p	Dusal.0125s00005.1.p		Dusal.0208s00022.1.p					Dusal.0407s00006.1.p			Dusal.0091s00019.1.p	Dusal.0237s00009.1.p
Dusal.0230s00014.1.p	Dusal.0177s00017.1.p	Dusal.0125s00005.1.p		Dusal.0208s00022.1.p					Dusal.0424s00011.1.p			Dusal.0091s00023.1.p	Dusal.0237s00009.1.p
Dusal.0228s00015.1.p	Dusal.0177s00017.1.p	Dusal.0125s00005.1.p		Dusal.0208s00022.1.p					Dusal.0424s00011.1.p			Dusal.0093s00001.1.p	Dusal.0237s00009.1.p
Dusal.0228s00008.1.p	Dusal.0177s00017.1.p	Dusal.0125s00005.1.p		Dusal.0208s00022.1.p					Dusal.0424s00011.1.p			Dusal.0093s00015.1.p	Dusal.0237s00009.1.p
Dusal.0222s00011.1.p	Dusal.0177s00017.1.p	Dusal.0125s00005.1.p		Dusal.0208s00022.1.p					Dusal.0424s00011.1.p			Dusal.0093s00030.1.p	Dusal.0237s00009.1.p
Dusal.0212s00014.1.p	Dusal.0177s00017.1.p	Dusal.0125s00005.1.p		Dusal.0208s00022.1.p					Dusal.0429s00003.1.p			Dusal.0094s00006.1.p	Dusal.0237s00009.1.p
Dusal.0191s00016.1.p	Dusal.0177s00017.1.p	Dusal.0125s00027.1.p		Dusal.0209s00012.1.p					Dusal.0429s00003.1.p			Dusal.0094s00027.1.p	Dusal.0244s00011.1.p
Dusal.0189s00020.1.p	Dusal.0177s00017.1.p	Dusal.0125s00027.1.p		Dusal.0220s00021.1.p					Dusal.0430s00012.1.p			Dusal.0095s00003.1.p	Dusal.0249s00025.1.p
Dusal.0182s00006.1.p	Dusal.0177s00017.1.p	Dusal.0125s00028.1.p		Dusal.0224s00002.1.p					Dusal.0430s00012.1.p			Dusal.0096s00006.1.p	Dusal.0253s00021.1.p
Dusal.0179s00019.1.p	Dusal.0177s00017.1.p	Dusal.0128s00002.2.p		Dusal.0225s00026.1.p					Dusal.0430s00012.1.p			Dusal.0096s00007.1.p	Dusal.0254s00011.1.p
Dusal.0178s00017.1.p	Dusal.0177s00017.1.p	Dusal.0128s00002.2.p		Dusal.0226s00004.2.p					Dusal.0430s00012.1.p			Dusal.0097s00017.1.p	Dusal.0260s00012.1.p
Dusal.0177s00017.1.p	Dusal.0177s00017.1.p	Dusal.0128s00014.1.p		Dusal.0231s00018.1.p					Dusal.0434s00001.1.p			Dusal.0098s00022.1.p	Dusal.0263s00012.1.p
Dusal.0177s00017.1.p	Dusal.0177s00017.1.p	Dusal.0132s00012.1.p		Dusal.0236s00003.1.p					Dusal.0434s00001.1.p			Dusal.0098s00027.1.p	Dusal.0267s00005.1.p
Dusal.0177s00017.1.p	Dusal.0177s00017.1.p	Dusal.0136s00024.1.p		Dusal.0241s00003.1.p					Dusal.0434s00001.1.p			Dusal.0099s00001.1.p	Dusal.0267s00005.1.p
Dusal.0177s00017.1.p	Dusal.0177s00017.1.p	Dusal.0147s00006.1.p		Dusal.0246s00004.1.p					Dusal.0434s00001.1.p			Dusal.0099s00026.1.p	Dusal.0271s00020.1.p
Dusal.0177s00017.1.p	Dusal.0177s00017.1.p	Dusal.0149s00003.1.p		Dusal.0246s00004.1.p					Dusal.0435s00004.1.p			Dusal.0099s00026.1.p	Dusal.0273s00009.1.p
Dusal.0177s00017.1.p	Dusal.0177s00017.1.p	Dusal.0152s00006.1.p		Dusal.0250s00013.1.p					Dusal.0438s00007.1.p			Dusal.0099s00026.1.p	Dusal.0276s00001.1.p
Dusal.0177s00017.1.p	Dusal.0177s00017.1.p	Dusal.0152s00006.1.p		Dusal.0255s00017.1.p					Dusal.0441s00009.1.p			Dusal.0099s00026.1.p	Dusal.0277s00002.1.p
Dusal.0177s00017.1.p	Dusal.0177s00017.1.p	Dusal.0152s00006.1.p		Dusal.0255s00017.1.p					Dusal.0442s00005.1.p			Dusal.0099s00030.1.p	Dusal.0281s00003.1.p
Dusal.0177s00017.1.p	Dusal.0177s00017.1.p	Dusal.0152s00006.1.p		Dusal.0257s00005.1.p					Dusal.0451s00013.1.p			Dusal.0100s00015.1.p	Dusal.0281s00019.1.p
Dusal.0177s00017.1.p	Dusal.0177s00017.1.p	Dusal.0152s00006.1.p		Dusal.0260s00011.1.p					Dusal.0453s00007.1.p			Dusal.0101s00022.1.p	Dusal.0281s00019.1.p
Dusal.0177s00017.1.p	Dusal.0177s00017.1.p	Dusal.0152s00006.1.p		Dusal.0262s00002.2.p					Dusal.0459s00011.1.p			Dusal.0101s00030.1.p	Dusal.0283s00005.1.p
Dusal.0177s00017.1.p	Dusal.0177s00017.1.p	Dusal.0152s00006.1.p		Dusal.0262s00002.2.p					Dusal.0459s00011.1.p			Dusal.0102s00023.2.p	Dusal.0283s00005.1.p
Dusal.0177s00017.1.p	Dusal.0177s00017.1.p	Dusal.0152s00006.1.p		Dusal.0262s00002.2.p					Dusal.0459s00011.1.p			Dusal.0103s00013.1.p	Dusal.0283s00008.1.p
Dusal.0177s00017.1.p	Dusal.0177s00017.1.p	Dusal.0152s00006.1.p		Dusal.0262s00013.1.p					Dusal.0459s00011.1.p			Dusal.0103s00020.1.p	Dusal.0285s00010.1.p
Dusal.0177s00017.1.p	Dusal.0177s00017.1.p	Dusal.0152s00006.1.p		Dusal.0263s00006.1.p					Dusal.0459s00011.1.p			Dusal.0105s00007.1.p	Dusal.0287s00008.1.p
Dusal.0177s00017.1.p	Dusal.0177s00017.1.p	Dusal.0152s00006.1.p		Dusal.0263s00006.1.p					Dusal.0459s00011.1.p			Dusal.0105s00025.1.p	Dusal.0287s00008.1.p
Dusal.0177s00017.1.p	Dusal.0177s00017.1.p	Dusal.0152s00006.1.p		Dusal.0263s00006.1.p					Dusal.0459s00011.1.p			Dusal.0106s00003.1.p	Dusal.0287s00013.1.p
Dusal.0177s00017.1.p	Dusal.0177s00017.1.p	Dusal.0152s00006.1.p		Dusal.0263s00006.1.p					Dusal.0459s00011.1.p			Dusal.0112s00006.1.p	Dusal.0287s00018.1.p
Dusal.0177s00017.1.p	Dusal.0177s00017.1.p	Dusal.0152s00006.1.p		Dusal.0264s00007.1.p					Dusal.0459s00011.1.p			Dusal.0112s00019.1.p	Dusal.0296s00015.1.p
Dusal.0177s00017.1.p	Dusal.0177s00017.1.p	Dusal.0152s00006.1.p		Dusal.0264s00016.1.p					Dusal.0459s00011.1.p			Dusal.0112s00019.1.p	Dusal.0305s00014.1.p
Dusal.0177s00017.1.p	Dusal.0177s00017.1.p	Dusal.0152s00006.1.p		Dusal.0268s00002.1.p					Dusal.0459s00011.1.p			Dusal.0116s00024.1.p	Dusal.0312s00004.1.p
Dusal.0177s00017.1.p	Dusal.0177s00017.1.p	Dusal.0155s00010.1.p		Dusal.0268s00002.1.p					Dusal.0459s00011.1.p			Dusal.0117s00006.1.p	Dusal.0313s00015.1.p
Dusal.0177s00017.1.p	Dusal.0177s00017.1.p	Dusal.0155s00010.1.p		Dusal.0271s00010.1.p					Dusal.0459s00011.1.p			Dusal.0117s00014.1.p	Dusal.0314s00017.1.p
Dusal.0177s00017.1.p	Dusal.0177s00017.1.p	Dusal.0158s00022.1.p		Dusal.0274s00005.1.p					Dusal.0459s00011.1.p			Dusal.0118s00007.1.p	Dusal.0318s00002.1.p
Dusal.0177s00017.1.p	Dusal.0177s00017.1.p	Dusal.0160s00003.1.p		Dusal.0279s00001.1.p					Dusal.0459s00011.1.p			Dusal.0119s00011.1.p	Dusal.0318s00010.1.p
Dusal.0177s00017.1.p	Dusal.0177s00017.1.p	Dusal.0160s00025.1.p		Dusal.0281s00009.1.p					Dusal.0459s00011.1.p			Dusal.0119s00030.1.p	Dusal.0318s00010.1.p
Dusal.0177s00017.1.p	Dusal.0177s00017.1.p	Dusal.0160s00025.1.p		Dusal.0283s00017.1.p					Dusal.0459s00011.1.p			Dusal.0121s00013.1.p	Dusal.0318s00010.1.p
Dusal.0177s00017.1.p	Dusal.0177s00017.1.p	Dusal.0162s00009.1.p		Dusal.0284s00006.1.p					Dusal.0459s00011.1.p			Dusal.0121s00013.1.p	Dusal.0318s00010.1.p
Dusal.0177s00017.1.p	Dusal.0177s00017.1.p	Dusal.0163s00001.1.p		Dusal.0286s00008.1.p					Dusal.0459s00011.1.p			Dusal.0124s00014.1.p	Dusal.0319s00004.1.p
Dusal.0177s00017.1.p	Dusal.0177s00017.1.p	Dusal.0163s00006.1.p		Dusal.0288s00005.1.p					Dusal.0459s00011.1.p			Dusal.0125s00014.1.p	Dusal.0319s00004.1.p
Dusal.0177s00017.1.p	Dusal.0177s00017.1.p	Dusal.0163s00011.1.p		Dusal.0288s00005.1.p					Dusal.0459s00011.1.p			Dusal.0125s00027.1.p	Dusal.0320s00011.1.p
Dusal.0177s00017.1.p	Dusal.0177s00017.1.p	Dusal.0166s00016.1.p		Dusal.0288s00005.1.p					Dusal.0459s00011.1.p			Dusal.0126s00017.1.p	Dusal.0322s00011.1.p
Dusal.0177s00017.1.p	Dusal.0177s00017.1.p	Dusal.0167s00013.1.p		Dusal.0288s00005.1.p					Dusal.0459s00011.1.p			Dusal.0128s00014.1.p	Dusal.0322s00012.1.p
Dusal.0177s00017.1.p	Dusal.0177s00017.1.p	Dusal.0167s00013.1.p		Dusal.0293s00005.1.p					Dusal.0459s00011.1.p			Dusal.0128s00014.1.p	Dusal.0327s00013.1.p
Dusal.0177s00017.1.p	Dusal.0177s00017.1.p	Dusal.0169s00015.1.p		Dusal.0299s00005.1.p					Dusal.0459s00011.1.p			Dusal.0133s00022.1.p	Dusal.0327s00013.1.p
Dusal.0176s00003.1.p	Dusal.0177s00017.1.p	Dusal.0170s00005.1.p		Dusal.0305s00003.1.p					Dusal.0459s00011.1.p			Dusal.0135s00005.1.p	Dusal.0345s00012.1.p
Dusal.0175s00024.1.p	Dusal.0177s00017.1.p	Dusal.0171s00015.1.p		Dusal.0308s00010.1.p					Dusal.0459s00011.1.p			Dusal.0136s00006.1.p	Dusal.0345s00012.1.p
Dusal.0175s00024.1.p	Dusal.0177s00017.1.p	Dusal.0172s00017.1.p		Dusal.0335s00006.1.p					Dusal.0459s00011.1.p			Dusal.0136s00015.1.p	Dusal.0345s00012.1.p
Dusal.0175s00024.1.p	Dusal.0177s00017.1.p	Dusal.0177s00017.1.p		Dusal.0343s00019.1.p					Dusal.0459s00011.1.p			Dusal.0137s00001.1.p	Dusal.0345s00012.1.p
Dusal.0174s00011.1.p	Dusal.0177s00017.1.p	Dusal.0177s00017.1.p		Dusal.0345s00012.1.p					Dusal.0459s00011.1.p			Dusal.0142s00008.1.p	Dusal.0345s00012.1.p
Dusal.0174s00002.1.p	Dusal.0177s00017.1.p	Dusal.0177s00017.1.p		Dusal.0345s00012.1.p					Dusal.0459s00011.1.p			Dusal.0149s00002.1.p	Dusal.0345s00012.1.p
Dusal.0172s00021.1.p	Dusal.0177s00017.1.p	Dusal.0177s00017.1.p		Dusal.0345s00012.1.p					Dusal.0459s00011.1.p			Dusal.0151s00001.1.p	Dusal.0348s00003.1.p
Dusal.0172s00021.1.p	Dusal.0177s00017.1.p	Dusal.0177s00017.1.p		Dusal.0345s00012.1.p					Dusal.0459s00011.1.p			Dusal.0151s00014.1.p	Dusal.0350s00002.1.p
Dusal.0167s00012.1.p	Dusal.0177s00017.1.p	Dusal.0177s00017.1.p		Dusal.0345s00012.1.p					Dusal.0459s00011.1.p			Dusal.0152s00007.1.p	Dusal.0357s00008.1.p
Dusal.0167s00012.1.p	Dusal.0177s00017.1.p	Dusal.0177s00017.1.p		Dusal.0345s00012.1.p					Dusal.0459s00011.1.p			Dusal.0152s00014.1.p	Dusal.0362s00004.1.p
Dusal.0160s00007.1.p	Dusal.0177s00017.1.p	Dusal.0177s00017.1.p		Dusal.0345s00012.1.p					Dusal.0459s00011.1.p			Dusal.0152s00014.1.p	Dusal.0363s00014.1.p
Dusal.0155s00010.1.p	Dusal.0177s00017.1.p	Dusal.0177s00017.1.p		Dusal.0345s00012.1.p					Dusal.0459s00011.1.p			Dusal.0152s00015.1.p	Dusal.0363s00014.1.p
Dusal.0155s00010.1.p	Dusal.0177s00017.1.p	Dusal.0177s00017.1.p		Dusal.0345s00016.1.p					Dusal.0459s00011.1.p			Dusal.0154s00007.1.p	Dusal.0366s00013.1.p
Dusal.0152s00006.1.p	Dusal.0177s00017.1.p	Dusal.0177s00017.1.p		Dusal.0346s00010.1.p					Dusal.0459s00011.1.p			Dusal.0155s00009.1.p	Dusal.0366s00013.1.p
Dusal.0152s00006.1.p	Dusal.0177s00017.1.p	Dusal.0177s00017.1.p		Dusal.0352s00011.1.p					Dusal.0459s00011.1.p			Dusal.0157s00002.1.p	Dusal.0372s00006.1.p
Dusal.0149s00016.1.p	Dusal.0177s00017.1.p	Dusal.0177s00017.1.p		Dusal.0352s00011.1.p					Dusal.0459s00011.1.p			Dusal.0157s00002.1.p	Dusal.0372s00008.1.p
Dusal.0142s00007.1.p	Dusal.0177s00017.1.p	Dusal.0177s00017.1.p		Dusal.0361s00007.1.p					Dusal.0459s00011.1.p			Dusal.0157s00002.1.p	Dusal.0377s00023.1.p
Dusal.0138s00021.1.p	Dusal.0177s00017.1.p	Dusal.0177s00017.1.p		Dusal.0374s00005.1.p					Dusal.0459s00011.1.p			Dusal.0157s00002.1.p	Dusal.0380s00013.1.p
Dusal.0133s00014.1.p	Dusal.0177s00017.1.p	Dusal.0177s00017.1.p		Dusal.0379s00004.1.p					Dusal.0459s00011.1.p			Dusal.0157s00002.1.p	Dusal.0382s00002.2.p
Dusal.0131s00009.1.p	Dusal.0177s00017.1.p	Dusal.0177s00017.1.p		Dusal.0383s00002.1.p					Dusal.0459s00011.1.p			Dusal.0157s00002.1.p	Dusal.0383s00014.1.p
Dusal.0128s00011.1.p	Dusal.0177s00017.1.p	Dusal.0177s00017.1.p		Dusal.0386s00019.1.p					Dusal.0459s00011.1.p			Dusal.0157s00002.1.p	Dusal.0383s00014.1.p
Dusal.0128s00011.1.p	Dusal.0177s00017.1.p	Dusal.0177s00017.1.p		Dusal.0386s00019.1.p					Dusal.0459s00011.1.p			Dusal.0157s00002.1.p	Dusal.0388s00007.1.p
Dusal.0128s00011.1.p	Dusal.0177s00017.1.p	Dusal.0177s00017.1.p		Dusal.0386s00019.1.p					Dusal.0459s00011.1.p			Dusal.0157s00002.1.p	Dusal.0388s00007.1.p
Dusal.0128s00011.1.p	Dusal.0177s00017.1.p	Dusal.0177s00017.1.p		Dusal.0386s00019.1.p					Dusal.0459s00011.1.p			Dusal.0157s00002.1.p	Dusal.0388s00007.1.p
Dusal.0128s00002.2.p	Dusal.0177s00017.1.p	Dusal.0177s00017.1.p		Dusal.0386s00019.1.p					Dusal.0459s00011.1.p			Dusal.0157s00002.1.p	Dusal.0388s00007.1.p
Dusal.0128s00002.2.p	Dusal.0177s00017.1.p	Dusal.0177s00017.1.p		Dusal.0386s00019.1.p					Dusal.0459s00011.1.p			Dusal.0157s00002.1.p	Dusal.0389s00016.1.p
Dusal.0125s00027.1.p	Dusal.0177s00017.1.p	Dusal.0177s00017.1.p		Dusal.0391s00013.1.p					Dusal.0459s00011.1.p			Dusal.0158s00017.1.p	Dusal.0391s00002.1.p
Dusal.0125s00027.1.p	Dusal.0177s00017.1.p	Dusal.0177s00017.1.p		Dusal.0395s00003.1.p					Dusal.0459s00011.1.p			Dusal.0159s00002.1.p	Dusal.0399s00005.1.p
Dusal.0125s00027.1.p	Dusal.0177s00017.1.p	Dusal.0177s00017.1.p		Dusal.0398s00010.1.p					Dusal.0459s00011.1.p			Dusal.0159s00014.1.p	Dusal.0413s00001.1.p
Dusal.0125s00027.1.p	Dusal.0177s00017.1.p	Dusal.0177s00017.1.p		Dusal.0399s00007.1.p					Dusal.0459s00011.1.p			Dusal.0160s00007.1.p	Dusal.0413s00009.1.p
Dusal.0125s00027.1.p	Dusal.0177s00017.1.p	Dusal.0177s00017.1.p		Dusal.0402s00006.1.p					Dusal.0459s00011.1.p			Dusal.0160s00022.1.p	Dusal.0417s00005.1.p
Dusal.0125s00027.1.p	Dusal.0177s00017.1.p	Dusal.0177s00017.1.p		Dusal.0402s00006.1.p					Dusal.0459s00011.1.p			Dusal.0160s00022.1.p	Dusal.0417s00005.1.p
Dusal.0125s00027.1.p	Dusal.0177s00017.1.p	Dusal.0177s00017.1.p		Dusal.0402s00006.1.p					Dusal.0459s00011.1.p			Dusal.0160s00027.1.p	Dusal.0418s00008.1.p
Dusal.0125s00027.1.p	Dusal.0177s00017.1.p	Dusal.0177s00017.1.p		Dusal.0402s00006.1.p					Dusal.0459s00011.1.p			Dusal.0162s00022.1.p	Dusal.0418s00013.1.p
Dusal.0125s00027.1.p	Dusal.0177s00017.1.p	Dusal.0177s00017.1.p		Dusal.0402s00006.1.p					Dusal.0459s00011.1.p			Dusal.0165s00014.1.p	Dusal.0423s00002.1.p
Dusal.0124s00014.1.p	Dusal.0177s00017.1.p	Dusal.0177s00017.1.p		Dusal.0402s00006.1.p					Dusal.0459s00011.1.p			Dusal.0167s00012.1.p	Dusal.0437s00009.1.p
Dusal.0121s00013.1.p	Dusal.0177s00017.1.p	Dusal.0177s00017.1.p		Dusal.0402s00006.1.p					Dusal.0459s00011.1.p			Dusal.0167s00012.1.p	Dusal.0437s00009.1.p
Dusal.0121s00013.1.p	Dusal.0177s00017.1.p	Dusal.0177s00017.1.p		Dusal.0402s00006.1.p					Dusal.0459s00011.1.p			Dusal.0168s00003.1.p	Dusal.0437s00012.1.p
Dusal.0118s00011.1.p	Dusal.0177s00017.1.p	Dusal.0177s00017.1.p		Dusal.0403s00003.1.p					Dusal.0459s00011.1.p			Dusal.0168s00004.1.p	Dusal.0449s00001.2.p
Dusal.0118s00011.1.p	Dusal.0177s00017.1.p	Dusal.0177s00017.1.p		Dusal.0417s00001.1.p					Dusal.0469s00009.1.p			Dusal.0169s00016.1.p	Dusal.0453s00002.1.p
Dusal.0118s00011.1.p	Dusal.0177s00017.1.p	Dusal.0177s00017.1.p		Dusal.0420s00009.1.p					Dusal.0469s00009.1.p			Dusal.0169s00018.1.p	Dusal.0453s00009.1.p
Dusal.0118s00011.1.p	Dusal.0177s00017.1.p	Dusal.0177s00017.1.p		Dusal.0425s00008.1.p					Dusal.0481s00004.1.p			Dusal.0170s00016.1.p	Dusal.0462s00001.1.p
Dusal.0118s00005.1.p	Dusal.0177s00017.1.p	Dusal.0177s00017.1.p		Dusal.0425s00008.1.p					Dusal.0497s00008.1.p			Dusal.0172s00014.1.p	Dusal.0465s00002.1.p
Dusal.0115s00012.1.p	Dusal.0177s00017.1.p	Dusal.0177s00017.1.p		Dusal.0425s00008.1.p					Dusal.0510s00002.1.p			Dusal.0173s00024.1.p	Dusal.0470s00002.1.p
Dusal.0115s00006.1.p	Dusal.0177s00017.1.p	Dusal.0177s00017.1.p		Dusal.0425s00008.1.p					Dusal.0510s00002.1.p			Dusal.0174s00004.1.p	Dusal.0471s00005.1.p
Dusal.0104s00019.1.p	Dusal.0177s00017.1.p	Dusal.0177s00017.1.p		Dusal.0433s00012.1.p					Dusal.0511s00009.1.p			Dusal.0174s00008.1.p	Dusal.0471s00006.1.p
Dusal.0102s00002.1.p	Dusal.0177s00017.1.p	Dusal.0177s00017.1.p		Dusal.0434s00004.1.p					Dusal.0511s00009.1.p			Dusal.0174s00013.1.p	Dusal.0481s00009.1.p
Dusal.0099s00018.1.p	Dusal.0177s00017.1.p	Dusal.0177s00017.1.p		Dusal.0434s00004.1.p					Dusal.0511s00009.1.p			Dusal.0174s00013.1.p	Dusal.0488s00003.1.p
Dusal.0099s00010.1.p	Dusal.0177s00017.1.p	Dusal.0177s00017.1.p		Dusal.0436s00005.1.p					Dusal.0511s00009.1.p			Dusal.0174s00020.2.p	Dusal.0490s00009.1.p
Dusal.0097s00006.1.p	Dusal.0179s00014.1.p	Dusal.0177s00017.1.p		Dusal.0450s00003.1.p					Dusal.0518s00009.1.p			Dusal.0174s00024.1.p	Dusal.0492s00010.1.p
Dusal.0094s00016.1.p	Dusal.0179s00019.1.p	Dusal.0179s00019.1.p		Dusal.0452s00001.1.p					Dusal.0519s00001.1.p			Dusal.0175s00014.1.p	Dusal.0498s00010.1.p
Dusal.0091s00019.1.p	Dusal.0182s00010.1.p	Dusal.0182s00001.1.p		Dusal.0459s00011.1.p					Dusal.0525s00014.1.p			Dusal.0175s00015.1.p	Dusal.0513s00016.1.p
Dusal.0091s00019.1.p	Dusal.0182s00014.1.p	Dusal.0183s00002.1.p		Dusal.0459s00011.1.p					Dusal.0532s00002.1.p			Dusal.0175s00015.1.p	Dusal.0516s00009.1.p
Dusal.0090s00007.1.p	Dusal.0186s00009.1.p	Dusal.0190s00023.1.p		Dusal.0459s00011.1.p					Dusal.0540s00001.1.p			Dusal.0175s00021.1.p	Dusal.0521s00007.1.p
Dusal.0090s00007.1.p	Dusal.0187s00006.1.p	Dusal.0190s00023.1.p		Dusal.0459s00011.1.p					Dusal.0540s00001.1.p			Dusal.0175s00024.1.p	Dusal.0521s00016.1.p
Dusal.0090s00007.1.p	Dusal.0187s00026.1.p	Dusal.0192s00012.1.p		Dusal.0459s00011.1.p					Dusal.0540s00001.1.p			Dusal.0175s00024.1.p	Dusal.0521s00016.1.p
Dusal.0089s00003.1.p	Dusal.0187s00026.1.p	Dusal.0192s00012.1.p		Dusal.0459s00011.1.p					Dusal.0540s00001.1.p			Dusal.0175s00024.1.p	Dusal.0524s00007.1.p
Dusal.0089s00003.1.p	Dusal.0187s00026.1.p	Dusal.0192s00012.1.p		Dusal.0461s00006.1.p					Dusal.0542s00003.1.p			Dusal.0175s00026.1.p	Dusal.0527s00005.1.p
Dusal.0088s00017.1.p	Dusal.0187s00026.1.p	Dusal.0192s00012.1.p		Dusal.0462s00001.1.p					Dusal.0542s00003.1.p			Dusal.0176s00023.1.p	Dusal.0533s00001.1.p
Dusal.0081s00005.1.p	Dusal.0187s00026.1.p	Dusal.0193s00009.1.p		Dusal.0462s00001.1.p					Dusal.0546s00003.1.p			Dusal.0177s00017.1.p	Dusal.0535s00006.1.p
Dusal.0077s00011.1.p	Dusal.0187s00026.1.p	Dusal.0194s00022.1.p		Dusal.0465s00007.2.p					Dusal.0547s00008.1.p			Dusal.0177s00017.1.p	Dusal.0535s00006.1.p
Dusal.0075s00020.1.p	Dusal.0187s00026.1.p	Dusal.0195s00005.1.p		Dusal.0476s00010.1.p					Dusal.0549s00006.1.p			Dusal.0177s00017.1.p	Dusal.0535s00006.1.p
Dusal.0070s00041.1.p	Dusal.0187s00026.1.p	Dusal.0200s00015.1.p		Dusal.0477s00014.1.p					Dusal.0549s00006.1.p			Dusal.0177s00017.1.p	Dusal.0535s00006.1.p
Dusal.0070s00021.1.p	Dusal.0187s00026.1.p	Dusal.0203s00005.1.p		Dusal.0479s00011.1.p					Dusal.0557s00002.1.p			Dusal.0177s00017.1.p	Dusal.0541s00007.1.p
Dusal.0069s00017.1.p	Dusal.0187s00026.1.p	Dusal.0207s00012.1.p		Dusal.0482s00015.1.p					Dusal.0587s00001.1.p			Dusal.0177s00017.1.p	Dusal.0541s00007.1.p
Dusal.0067s00015.1.p	Dusal.0187s00026.1.p	Dusal.0207s00012.1.p		Dusal.0494s00011.1.p					Dusal.0642s00008.1.p			Dusal.0177s00017.1.p	Dusal.0541s00007.1.p
Dusal.0067s00015.1.p	Dusal.0187s00026.1.p	Dusal.0207s00012.1.p		Dusal.0506s00008.1.p					Dusal.0652s00007.1.p			Dusal.0177s00017.1.p	Dusal.0547s00006.1.p
Dusal.0066s00006.1.p	Dusal.0187s00026.1.p	Dusal.0207s00012.1.p		Dusal.0521s00013.1.p					Dusal.0655s00009.1.p			Dusal.0177s00017.1.p	Dusal.0552s00009.1.p
Dusal.0065s00037.1.p	Dusal.0187s00026.1.p	Dusal.0227s00008.1.p		Dusal.0529s00001.1.p					Dusal.0685s00001.1.p			Dusal.0177s00017.1.p	Dusal.0553s00001.1.p
Dusal.0065s00037.1.p	Dusal.0187s00026.1.p	Dusal.0228s00002.1.p		Dusal.0530s00005.1.p					Dusal.0704s00006.1.p			Dusal.0177s00017.1.p	Dusal.0557s00007.1.p
Dusal.0065s00037.1.p	Dusal.0187s00026.1.p	Dusal.0229s00007.1.p		Dusal.0530s00005.1.p					Dusal.0716s00003.1.p			Dusal.0177s00017.1.p	Dusal.0566s00002.1.p
Dusal.0060s00024.1.p	Dusal.0187s00026.1.p	Dusal.0230s00003.1.p		Dusal.0535s00006.1.p					Dusal.0718s00003.1.p			Dusal.0177s00017.1.p	Dusal.0574s00010.1.p
Dusal.0060s00024.1.p	Dusal.0187s00026.1.p	Dusal.0230s00015.1.p		Dusal.0535s00006.1.p					Dusal.0718s00003.1.p			Dusal.0177s00017.1.p	Dusal.0579s00002.1.p
Dusal.0060s00024.1.p	Dusal.0187s00026.1.p	Dusal.0230s00017.1.p		Dusal.0535s00006.1.p					Dusal.0718s00003.1.p			Dusal.0177s00017.1.p	Dusal.0585s00005.1.p
Dusal.0060s00024.1.p	Dusal.0187s00026.1.p	Dusal.0232s00007.1.p		Dusal.0535s00006.1.p					Dusal.0718s00003.1.p			Dusal.0177s00017.1.p	Dusal.0598s00005.1.p
Dusal.0059s00009.1.p	Dusal.0187s00026.1.p	Dusal.0237s00017.1.p		Dusal.0541s00007.1.p					Dusal.0765s00008.1.p			Dusal.0177s00017.1.p	Dusal.0614s00004.1.p
Dusal.0059s00009.1.p	Dusal.0187s00026.1.p	Dusal.0244s00007.1.p		Dusal.0541s00007.1.p					Dusal.0765s00008.1.p			Dusal.0177s00017.1.p	Dusal.0652s00004.1.p
Dusal.0059s00009.1.p	Dusal.0187s00026.1.p	Dusal.0244s00007.1.p		Dusal.0541s00007.1.p					Dusal.0765s00008.1.p			Dusal.0177s00017.1.p	Dusal.0658s00003.1.p
Dusal.0058s00002.1.p	Dusal.0187s00026.1.p	Dusal.0244s00007.1.p		Dusal.0542s00003.1.p					Dusal.0765s00008.1.p			Dusal.0177s00017.1.p	Dusal.0660s00005.1.p
Dusal.0058s00002.1.p	Dusal.0189s00007.1.p	Dusal.0244s00007.1.p		Dusal.0546s00004.1.p					Dusal.0771s00002.1.p			Dusal.0177s00017.1.p	Dusal.0697s00001.1.p
Dusal.0049s00029.1.p	Dusal.0191s00023.1.p	Dusal.0244s00007.1.p		Dusal.0546s00005.1.p					Dusal.0771s00005.1.p			Dusal.0177s00017.1.p	Dusal.0697s00001.1.p
Dusal.0049s00017.1.p	Dusal.0192s00012.1.p	Dusal.0253s00022.1.p		Dusal.0549s00008.1.p					Dusal.0804s00003.1.p			Dusal.0177s00017.1.p	Dusal.0697s00001.1.p
Dusal.0049s00017.1.p	Dusal.0192s00012.1.p	Dusal.0255s00017.1.p		Dusal.0552s00005.1.p					Dusal.0819s00005.1.p			Dusal.0177s00017.1.p	Dusal.0697s00001.1.p
Dusal.0047s00001.1.p	Dusal.0192s00012.1.p	Dusal.0255s00017.1.p		Dusal.0553s00010.1.p					Dusal.0819s00005.1.p			Dusal.0177s00017.1.p	Dusal.0697s00001.1.p
Dusal.0046s00002.1.p	Dusal.0192s00012.1.p	Dusal.0256s00011.1.p		Dusal.0558s00008.1.p					Dusal.0819s00005.1.p			Dusal.0177s00017.1.p	Dusal.0697s00001.1.p
Dusal.0046s00002.1.p	Dusal.0196s00011.1.p	Dusal.0257s00020.1.p		Dusal.0570s00002.1.p					Dusal.0819s00005.1.p			Dusal.0177s00017.1.p	Dusal.0697s00001.1.p
Dusal.0038s00025.1.p	Dusal.0202s00008.1.p	Dusal.0262s00002.2.p		Dusal.0570s00002.1.p					Dusal.0820s00004.1.p			Dusal.0179s00019.1.p	Dusal.0697s00001.1.p
Dusal.0037s00037.1.p	Dusal.0203s00001.1.p	Dusal.0263s00006.1.p		Dusal.0575s00004.1.p					Dusal.0828s00002.1.p			Dusal.0179s00019.1.p	Dusal.0697s00001.1.p
Dusal.0037s00037.1.p	Dusal.0207s00015.2.p	Dusal.0263s00006.1.p		Dusal.0577s00007.1.p					Dusal.0831s00004.1.p			Dusal.0181s00017.1.p	Dusal.0706s00005.1.p
Dusal.0035s00021.1.p	Dusal.0207s00015.2.p	Dusal.0263s00006.1.p		Dusal.0578s00011.1.p					Dusal.0831s00004.1.p			Dusal.0181s00017.1.p	Dusal.0709s00006.1.p
Dusal.0035s00021.1.p	Dusal.0208s00022.1.p	Dusal.0263s00006.1.p		Dusal.0590s00002.1.p					Dusal.0831s00004.1.p			Dusal.0182s00011.1.p	Dusal.0720s00002.1.p
Dusal.0031s00023.2.p	Dusal.0208s00022.1.p	Dusal.0263s00009.1.p		Dusal.0591s00008.1.p					Dusal.0831s00004.1.p			Dusal.0183s00007.1.p	Dusal.0721s00003.1.p
Dusal.0029s00015.1.p	Dusal.0208s00022.1.p	Dusal.0265s00009.1.p		Dusal.0596s00006.1.p					Dusal.0831s00004.1.p			Dusal.0185s00006.1.p	Dusal.0731s00001.1.p
Dusal.0027s00011.1.p	Dusal.0208s00022.1.p	Dusal.0265s00009.1.p		Dusal.0600s00004.1.p					Dusal.0831s00004.1.p			Dusal.0186s00016.1.p	Dusal.0745s00006.1.p
Dusal.0026s00013.1.p	Dusal.0208s00022.1.p	Dusal.0268s00024.1.p		Dusal.0600s00012.1.p					Dusal.0831s00004.1.p			Dusal.0187s00004.1.p	Dusal.0752s00004.1.p
Dusal.0026s00006.1.p	Dusal.0208s00022.1.p	Dusal.0283s00003.1.p		Dusal.0601s00001.1.p					Dusal.0831s00004.1.p			Dusal.0190s00003.1.p	Dusal.0757s00001.1.p
Dusal.0024s00029.1.p	Dusal.0208s00022.1.p	Dusal.0286s00007.1.p		Dusal.0609s00010.1.p					Dusal.0852s00004.1.p			Dusal.0190s00009.1.p	Dusal.0760s00005.1.p
Dusal.0024s00020.1.p	Dusal.0208s00022.1.p	Dusal.0287s00015.1.p		Dusal.0613s00007.1.p					Dusal.0857s00002.1.p			Dusal.0190s00012.1.p	Dusal.0765s00008.1.p
Dusal.0021s00026.1.p	Dusal.0208s00022.1.p	Dusal.0288s00005.1.p		Dusal.0617s00001.2.p					Dusal.0862s00004.1.p			Dusal.0190s00012.1.p	Dusal.0765s00008.1.p
Dusal.0021s00026.1.p	Dusal.0208s00022.1.p	Dusal.0293s00016.1.p		Dusal.0661s00003.1.p					Dusal.0883s00001.1.p			Dusal.0193s00001.1.p	Dusal.0771s00002.1.p
Dusal.0021s00026.1.p	Dusal.0208s00022.1.p	Dusal.0301s00006.1.p		Dusal.0662s00007.1.p					Dusal.0890s00006.1.p			Dusal.0195s00004.1.p	Dusal.0776s00003.1.p
Dusal.0021s00012.1.p	Dusal.0208s00022.1.p	Dusal.0313s00002.1.p		Dusal.0668s00005.1.p					Dusal.0895s00001.1.p			Dusal.0196s00004.1.p	Dusal.0785s00006.1.p
Dusal.0020s00036.1.p	Dusal.0208s00022.1.p	Dusal.0314s00010.1.p		Dusal.0679s00006.1.p					Dusal.0903s00007.1.p			Dusal.0199s00008.1.p	Dusal.0788s00002.1.p
Dusal.0020s00036.1.p	Dusal.0208s00022.1.p	Dusal.0315s00001.1.p		Dusal.0679s00006.1.p					Dusal.0906s00002.1.p			Dusal.0199s00010.1.p	Dusal.0788s00003.1.p
Dusal.0019s00022.1.p	Dusal.0208s00022.1.p	Dusal.0318s00010.1.p		Dusal.0679s00006.1.p					Dusal.0910s00002.1.p			Dusal.0200s00016.1.p	Dusal.0803s00001.1.p
Dusal.0019s00022.1.p	Dusal.0208s00022.1.p	Dusal.0318s00010.1.p		Dusal.0679s00006.1.p					Dusal.0910s00004.1.p			Dusal.0200s00021.1.p	Dusal.0803s00001.1.p
Dusal.0017s00005.1.p	Dusal.0211s00004.1.p	Dusal.0321s00008.1.p		Dusal.0679s00006.1.p					Dusal.0954s00001.1.p			Dusal.0200s00021.1.p	Dusal.0803s00001.1.p
Dusal.0010s00040.1.p	Dusal.0217s00009.1.p	Dusal.0322s00001.1.p		Dusal.0679s00006.1.p					Dusal.0988s00001.1.p			Dusal.0201s00001.1.p	Dusal.0805s00001.1.p
Dusal.0007s00037.1.p	Dusal.0217s00010.1.p	Dusal.0323s00002.1.p		Dusal.0679s00006.1.p					Dusal.1005s00005.1.p			Dusal.0201s00001.1.p	Dusal.0805s00003.1.p
Dusal.0004s00049.1.p	Dusal.0219s00002.1.p	Dusal.0327s00013.1.p		Dusal.0679s00006.1.p					Dusal.1046s00001.1.p			Dusal.0201s00008.1.p	Dusal.0808s00008.1.p
Dusal.0004s00049.1.p	Dusal.0227s00015.2.p	Dusal.0327s00013.1.p		Dusal.0711s00008.1.p					Dusal.1052s00002.1.p			Dusal.0202s00005.1.p	Dusal.0808s00008.1.p
Dusal.0004s00031.1.p	Dusal.0233s00009.1.p	Dusal.0330s00007.1.p		Dusal.0711s00008.1.p					Dusal.1064s00006.1.p			Dusal.0202s00024.1.p	Dusal.0808s00008.1.p
Dusal.0004s00031.1.p	Dusal.0233s00012.1.p	Dusal.0330s00014.1.p		Dusal.0711s00008.1.p					Dusal.1064s00006.1.p			Dusal.0207s00013.1.p	Dusal.0808s00008.1.p
Dusal.0004s00020.1.p	Dusal.0233s00012.1.p	Dusal.0330s00014.1.p		Dusal.0711s00008.1.p					Dusal.1107s00002.1.p			Dusal.0207s00015.2.p	Dusal.0829s00002.1.p
Dusal.0002s00034.1.p	Dusal.0234s00006.1.p	Dusal.0330s00014.1.p		Dusal.0712s00003.1.p					Dusal.1173s00001.1.p			Dusal.0207s00015.2.p	Dusal.0838s00005.1.p
Dusal.0001s00049.1.p	Dusal.0238s00014.1.p	Dusal.0337s00003.1.p		Dusal.0713s00003.1.p					Dusal.1173s00001.1.p			Dusal.0207s00015.2.p	Dusal.0860s00001.1.p
Cre17.g744147.t1.1	Dusal.0239s00017.1.p	Dusal.0345s00010.1.p		Dusal.0714s00005.1.p					Dusal.1194s00002.1.p			Dusal.0207s00015.2.p	Dusal.0870s00005.1.p
Cre16.g688526.t1.1	Dusal.0243s00002.1.p	Dusal.0345s00012.1.p		Dusal.0728s00007.1.p					Dusal.1194s00002.1.p			Dusal.0207s00015.2.p	Dusal.0880s00002.1.p
Cre16.g688526.t1.1	Dusal.0246s00007.1.p	Dusal.0345s00012.1.p		Dusal.0736s00005.1.p					Dusal.1194s00002.1.p			Dusal.0207s00015.2.p	Dusal.0880s00002.1.p
Cre16.g680900.t1.2	Dusal.0256s00019.1.p	Dusal.0345s00012.1.p		Dusal.0744s00006.1.p					Dusal.1194s00002.1.p			Dusal.0207s00015.2.p	Dusal.0883s00005.1.p
Cre12.g486350.t1.1	Dusal.0256s00019.1.p	Dusal.0345s00012.1.p		Dusal.0748s00001.1.p					Dusal.1194s00002.1.p			Dusal.0207s00015.2.p	Dusal.0899s00002.1.p
Cre07.g349350.t1.2	Dusal.0257s00008.1.p	Dusal.0345s00012.1.p		Dusal.0752s00001.1.p					Dusal.1194s00002.1.p			Dusal.0207s00015.2.p	Dusal.0909s00001.1.p
Cre04.g225200.t1.1	Dusal.0260s00005.1.p	Dusal.0345s00012.1.p		Dusal.0756s00004.1.p					Dusal.1194s00002.1.p			Dusal.0207s00015.2.p	Dusal.0909s00001.1.p
Cre03.g150600.t1.2	Dusal.0266s00011.1.p	Dusal.0345s00012.1.p		Dusal.0774s00001.1.p					Dusal.1194s00002.1.p			Dusal.0207s00015.2.p	Dusal.0918s00004.1.p
	Dusal.0270s00005.1.p	Dusal.0345s00012.1.p		Dusal.0775s00002.1.p					Dusal.1194s00002.1.p			Dusal.0207s00015.2.p	Dusal.0931s00005.1.p
	Dusal.0270s00005.1.p	Dusal.0345s00012.1.p		Dusal.0779s00001.1.p					Dusal.1194s00002.1.p			Dusal.0207s00015.2.p	Dusal.0933s00002.1.p
	Dusal.0273s00012.1.p	Dusal.0345s00012.1.p		Dusal.0781s00005.1.p					Dusal.1194s00002.1.p			Dusal.0207s00015.2.p	Dusal.0933s00002.1.p
	Dusal.0273s00012.1.p	Dusal.0345s00012.1.p		Dusal.0803s00001.1.p					Dusal.1194s00002.1.p			Dusal.0208s00022.1.p	Dusal.0933s00002.1.p
	Dusal.0273s00012.1.p	Dusal.0345s00012.1.p		Dusal.0816s00003.1.p					Dusal.1194s00002.1.p			Dusal.0208s00022.1.p	Dusal.0933s00002.1.p
	Dusal.0273s00012.1.p	Dusal.0345s00012.1.p		Dusal.0820s00005.1.p					Dusal.1194s00002.1.p			Dusal.0208s00022.1.p	Dusal.0934s00002.1.p
	Dusal.0274s00008.1.p	Dusal.0345s00012.1.p		Dusal.0823s00003.1.p					Dusal.1194s00002.1.p			Dusal.0208s00022.1.p	Dusal.0934s00002.1.p
	Dusal.0276s00009.1.p	Dusal.0345s00012.1.p		Dusal.0823s00003.1.p					Dusal.1194s00002.1.p			Dusal.0208s00022.1.p	Dusal.0935s00001.1.p
	Dusal.0286s00005.1.p	Dusal.0345s00012.1.p		Dusal.0848s00004.1.p					Dusal.1194s00002.1.p			Dusal.0209s00005.1.p	Dusal.0943s00001.1.p
	Dusal.0286s00010.1.p	Dusal.0345s00012.1.p		Dusal.0884s00004.1.p					Dusal.1194s00002.1.p			Dusal.0209s00018.1.p	Dusal.0943s00001.1.p
	Dusal.0288s00005.1.p	Dusal.0345s00012.1.p		Dusal.0897s00002.1.p					Dusal.1321s00001.1.p			Dusal.0216s00011.1.p	Dusal.0943s00001.1.p
	Dusal.0288s00005.1.p	Dusal.0345s00012.1.p		Dusal.0907s00005.1.p					Dusal.1340s00001.1.p			Dusal.0217s00001.1.p	Dusal.0943s00001.1.p
	Dusal.0291s00009.1.p	Dusal.0345s00012.1.p		Dusal.0907s00005.1.p					Dusal.1364s00001.1.p			Dusal.0219s00007.1.p	Dusal.0966s00001.1.p
	Dusal.0298s00005.1.p	Dusal.0345s00012.1.p		Dusal.0907s00005.1.p					Dusal.1430s00003.1.p			Dusal.0221s00004.1.p	Dusal.0969s00001.1.p
	Dusal.0298s00005.1.p	Dusal.0345s00012.1.p		Dusal.0907s00005.1.p					Dusal.1430s00003.1.p			Dusal.0221s00015.1.p	Dusal.0971s00005.1.p
	Dusal.0298s00005.1.p	Dusal.0345s00012.1.p		Dusal.0912s00004.1.p					Dusal.1430s00003.1.p			Dusal.0223s00015.1.p	Dusal.0971s00005.1.p
	Dusal.0298s00005.1.p	Dusal.0345s00016.1.p		Dusal.0933s00002.1.p					Dusal.1430s00003.1.p			Dusal.0223s00015.1.p	Dusal.0988s00002.1.p
	Dusal.0299s00005.1.p	Dusal.0354s00016.1.p		Dusal.0933s00002.1.p					Dusal.1430s00003.1.p			Dusal.0223s00017.1.p	Dusal.1014s00004.1.p
	Dusal.0299s00005.1.p	Dusal.0355s00004.1.p		Dusal.0933s00002.1.p					Dusal.1430s00003.1.p			Dusal.0225s00017.1.p	Dusal.1019s00001.1.p
	Dusal.0299s00005.1.p	Dusal.0358s00001.1.p		Dusal.0933s00002.1.p					Dusal.1430s00003.1.p			Dusal.0225s00020.1.p	Dusal.1044s00002.1.p
	Dusal.0302s00015.1.p	Dusal.0368s00004.1.p		Dusal.0988s00001.1.p					Dusal.1430s00003.1.p			Dusal.0226s00009.1.p	Dusal.1058s00003.1.p
	Dusal.0302s00021.1.p	Dusal.0378s00001.1.p		Dusal.1002s00003.1.p					Dusal.1430s00003.1.p			Dusal.0226s00018.1.p	Dusal.1059s00003.1.p
	Dusal.0302s00023.1.p	Dusal.0383s00014.1.p		Dusal.1041s00003.1.p					Dusal.1430s00003.1.p			Dusal.0227s00004.1.p	Dusal.1082s00002.1.p
	Dusal.0303s00012.1.p	Dusal.0383s00014.1.p		Dusal.1064s00006.1.p					Dusal.3992s00001.1.p			Dusal.0233s00019.1.p	Dusal.1093s00001.1.p
	Dusal.0304s00008.1.p	Dusal.0383s00014.1.p		Dusal.1064s00006.1.p								Dusal.0233s00020.1.p	Dusal.1093s00001.1.p
	Dusal.0305s00012.1.p	Dusal.0383s00014.1.p		Dusal.1070s00001.1.p								Dusal.0234s00006.1.p	Dusal.1096s00001.1.p
	Dusal.0305s00012.1.p	Dusal.0383s00017.1.p		Dusal.1093s00002.1.p								Dusal.0234s00006.1.p	Dusal.1096s00001.1.p
	Dusal.0308s00015.1.p	Dusal.0385s00009.1.p		Dusal.1141s00002.1.p								Dusal.0234s00006.1.p	Dusal.1106s00003.1.p
	Dusal.0309s00002.1.p	Dusal.0393s00007.1.p		Dusal.1141s00002.1.p								Dusal.0234s00006.1.p	Dusal.1108s00001.1.p
	Dusal.0311s00007.1.p	Dusal.0393s00012.1.p		Dusal.1163s00003.1.p								Dusal.0234s00021.1.p	Dusal.1108s00001.1.p
	Dusal.0317s00001.1.p	Dusal.0399s00005.1.p		Dusal.1173s00001.1.p								Dusal.0234s00021.1.p	Dusal.1113s00003.1.p
	Dusal.0320s00012.1.p	Dusal.0408s00005.1.p		Dusal.1185s00002.1.p								Dusal.0234s00021.1.p	Dusal.1123s00001.1.p
	Dusal.0320s00012.1.p	Dusal.0412s00003.1.p		Dusal.1188s00002.1.p								Dusal.0234s00021.1.p	Dusal.1123s00001.1.p
	Dusal.0320s00012.1.p	Dusal.0413s00012.1.p		Dusal.1200s00003.1.p								Dusal.0234s00021.1.p	Dusal.1156s00002.1.p
	Dusal.0320s00012.1.p	Dusal.0424s00014.1.p		Dusal.1258s00005.1.p								Dusal.0234s00021.1.p	Dusal.1194s00002.1.p
	Dusal.0324s00009.1.p	Dusal.0437s00009.1.p		Dusal.1312s00001.1.p								Dusal.0234s00021.1.p	Dusal.1194s00002.1.p
	Dusal.0324s00011.1.p	Dusal.0437s00009.1.p		Dusal.1602s00002.1.p								Dusal.0234s00021.1.p	Dusal.1200s00003.1.p
	Dusal.0327s00013.1.p	Dusal.0438s00001.1.p		Dusal.2657s00001.1.p								Dusal.0234s00021.1.p	Dusal.1200s00003.1.p
	Dusal.0327s00013.1.p	Dusal.0443s00010.1.p		Dusal.2668s00001.1.p								Dusal.0234s00021.1.p	Dusal.1261s00001.1.p
	Dusal.0327s00013.1.p	Dusal.0447s00009.1.p		Dusal.3768s00001.1.p								Dusal.0234s00021.1.p	Dusal.1284s00002.1.p
	Dusal.0327s00013.1.p	Dusal.0450s00005.1.p										Dusal.0234s00021.1.p	Dusal.1321s00001.1.p
	Dusal.0327s00013.1.p	Dusal.0459s00011.1.p										Dusal.0234s00021.1.p	Dusal.1321s00001.1.p
	Dusal.0329s00002.1.p	Dusal.0459s00011.1.p										Dusal.0234s00021.1.p	Dusal.1390s00002.1.p
	Dusal.0333s00015.1.p	Dusal.0459s00011.1.p										Dusal.0234s00021.1.p	Dusal.1492s00002.1.p
	Dusal.0345s00002.1.p	Dusal.0459s00011.1.p										Dusal.0234s00021.1.p	Dusal.1567s00001.1.p
	Dusal.0345s00012.1.p	Dusal.0459s00011.1.p										Dusal.0235s00013.1.p	Dusal.1567s00001.1.p
	Dusal.0345s00012.1.p	Dusal.0459s00011.1.p										Dusal.0235s00013.1.p	Dusal.1567s00001.1.p
	Dusal.0345s00012.1.p	Dusal.0459s00011.1.p										Dusal.0237s00009.1.p	Dusal.1567s00001.1.p
	Dusal.0345s00012.1.p	Dusal.0459s00011.1.p										Dusal.0237s00009.1.p	Dusal.1606s00001.1.p
	Dusal.0345s00012.1.p	Dusal.0459s00011.1.p										Dusal.0237s00009.1.p	Dusal.1633s00001.1.p
	Dusal.0345s00012.1.p	Dusal.0459s00011.1.p										Dusal.0237s00009.1.p	Dusal.1707s00001.1.p
	Dusal.0345s00012.1.p	Dusal.0459s00011.1.p										Dusal.0237s00009.1.p	Dusal.2233s00001.1.p
	Dusal.0345s00012.1.p	Dusal.0459s00011.1.p										Dusal.0237s00009.1.p	Dusal.2268s00001.1.p
	Dusal.0345s00012.1.p	Dusal.0459s00011.1.p										Dusal.0239s00007.1.p	Dusal.2289s00001.1.p
	Dusal.0345s00012.1.p	Dusal.0459s00011.1.p										Dusal.0241s00008.1.p	Dusal.2289s00001.1.p
	Dusal.0345s00012.1.p	Dusal.0459s00011.1.p										Dusal.0242s00016.1.p	Dusal.2930s00002.1.p
	Dusal.0345s00012.1.p	Dusal.0459s00011.1.p										Dusal.0242s00016.1.p	Dusal.2930s00002.1.p
	Dusal.0345s00012.1.p	Dusal.0459s00011.1.p										Dusal.0245s00017.1.p	Dusal.2930s00002.1.p
	Dusal.0345s00012.1.p	Dusal.0459s00011.1.p										Dusal.0249s00017.1.p
	Dusal.0345s00020.1.p	Dusal.0459s00011.1.p										Dusal.0250s00007.1.p
	Dusal.0345s00020.1.p	Dusal.0459s00011.1.p										Dusal.0250s00017.1.p
	Dusal.0349s00004.1.p	Dusal.0461s00002.1.p										Dusal.0250s00021.1.p
	Dusal.0351s00007.1.p	Dusal.0462s00001.1.p										Dusal.0252s00020.1.p
	Dusal.0355s00001.1.p	Dusal.0467s00009.1.p										Dusal.0253s00005.1.p
	Dusal.0355s00010.1.p	Dusal.0479s00005.1.p										Dusal.0253s00013.1.p
	Dusal.0358s00004.2.p	Dusal.0484s00005.1.p										Dusal.0253s00017.1.p
	Dusal.0359s00010.1.p	Dusal.0489s00014.1.p										Dusal.0254s00004.1.p
	Dusal.0360s00010.1.p	Dusal.0491s00001.1.p										Dusal.0254s00008.1.p
	Dusal.0361s00001.1.p	Dusal.0491s00001.1.p										Dusal.0255s00009.1.p
	Dusal.0367s00002.1.p	Dusal.0496s00007.1.p										Dusal.0255s00013.1.p
	Dusal.0372s00003.1.p	Dusal.0512s00003.1.p										Dusal.0255s00017.1.p
	Dusal.0372s00005.1.p	Dusal.0515s00003.1.p										Dusal.0255s00017.1.p
	Dusal.0372s00005.1.p	Dusal.0530s00005.1.p										Dusal.0259s00002.1.p
	Dusal.0372s00008.1.p	Dusal.0530s00005.1.p										Dusal.0262s00006.1.p
	Dusal.0372s00013.1.p	Dusal.0530s00005.1.p										Dusal.0264s00002.1.p
	Dusal.0373s00005.1.p	Dusal.0530s00005.1.p										Dusal.0270s00005.1.p
	Dusal.0375s00011.1.p	Dusal.0535s00006.1.p										Dusal.0270s00005.1.p
	Dusal.0377s00012.1.p	Dusal.0535s00006.1.p										Dusal.0271s00010.1.p
	Dusal.0377s00020.1.p	Dusal.0535s00006.1.p										Dusal.0271s00011.1.p
	Dusal.0383s00009.1.p	Dusal.0535s00006.1.p										Dusal.0272s00004.1.p
	Dusal.0383s00011.1.p	Dusal.0538s00011.1.p										Dusal.0272s00004.1.p
	Dusal.0384s00007.1.p	Dusal.0541s00005.1.p										Dusal.0275s00004.1.p
	Dusal.0386s00019.1.p	Dusal.0542s00003.1.p										Dusal.0276s00013.1.p
	Dusal.0386s00019.1.p	Dusal.0556s00013.1.p										Dusal.0276s00013.1.p
	Dusal.0390s00001.1.p	Dusal.0557s00004.1.p										Dusal.0277s00019.1.p
	Dusal.0391s00005.1.p	Dusal.0580s00001.1.p										Dusal.0277s00021.1.p
	Dusal.0393s00013.1.p	Dusal.0583s00006.1.p										Dusal.0278s00006.1.p
	Dusal.0406s00010.1.p	Dusal.0591s00004.1.p										Dusal.0285s00003.1.p
	Dusal.0416s00003.1.p	Dusal.0595s00001.1.p										Dusal.0288s00015.1.p
	Dusal.0420s00008.1.p	Dusal.0597s00007.1.p										Dusal.0288s00018.1.p
	Dusal.0420s00010.1.p	Dusal.0598s00002.1.p										Dusal.0289s00008.1.p
	Dusal.0422s00004.1.p	Dusal.0600s00015.1.p										Dusal.0289s00009.1.p
	Dusal.0422s00009.1.p	Dusal.0601s00001.1.p										Dusal.0291s00004.1.p
	Dusal.0423s00012.1.p	Dusal.0608s00003.1.p										Dusal.0292s00008.1.p
	Dusal.0423s00018.1.p	Dusal.0624s00006.1.p										Dusal.0292s00011.1.p
	Dusal.0427s00003.1.p	Dusal.0624s00006.1.p										Dusal.0292s00014.1.p
	Dusal.0436s00010.1.p	Dusal.0625s00001.1.p										Dusal.0293s00005.1.p
	Dusal.0437s00003.1.p	Dusal.0635s00010.1.p										Dusal.0293s00016.1.p
	Dusal.0437s00009.1.p	Dusal.0650s00003.1.p										Dusal.0296s00007.1.p
	Dusal.0437s00009.1.p	Dusal.0664s00003.1.p										Dusal.0298s00005.1.p
	Dusal.0437s00009.1.p	Dusal.0666s00004.1.p										Dusal.0298s00005.1.p
	Dusal.0437s00009.1.p	Dusal.0670s00003.1.p										Dusal.0298s00005.1.p
	Dusal.0437s00009.1.p	Dusal.0670s00008.1.p										Dusal.0298s00005.1.p
	Dusal.0437s00009.1.p	Dusal.0672s00002.1.p										Dusal.0300s00008.1.p
	Dusal.0442s00011.1.p	Dusal.0687s00003.1.p										Dusal.0300s00008.1.p
	Dusal.0444s00003.1.p	Dusal.0689s00005.1.p										Dusal.0304s00012.1.p
	Dusal.0444s00004.1.p	Dusal.0698s00006.1.p										Dusal.0304s00013.1.p
	Dusal.0448s00003.1.p	Dusal.0718s00006.1.p										Dusal.0305s00012.1.p
	Dusal.0448s00003.1.p	Dusal.0724s00006.1.p										Dusal.0305s00012.1.p
	Dusal.0454s00008.1.p	Dusal.0732s00008.1.p										Dusal.0308s00002.1.p
	Dusal.0459s00007.1.p	Dusal.0732s00008.1.p										Dusal.0310s00006.1.p
	Dusal.0459s00011.1.p	Dusal.0745s00006.1.p										Dusal.0314s00015.1.p
	Dusal.0461s00014.1.p	Dusal.0754s00004.1.p										Dusal.0314s00015.1.p
	Dusal.0462s00001.1.p	Dusal.0755s00007.1.p										Dusal.0314s00015.1.p
	Dusal.0463s00005.1.p	Dusal.0763s00005.1.p										Dusal.0314s00015.1.p
	Dusal.0463s00006.1.p	Dusal.0767s00002.1.p										Dusal.0314s00015.1.p
	Dusal.0465s00012.1.p	Dusal.0773s00001.1.p										Dusal.0314s00015.1.p
	Dusal.0467s00010.1.p	Dusal.0792s00004.1.p										Dusal.0314s00015.1.p
	Dusal.0470s00007.1.p	Dusal.0803s00001.1.p										Dusal.0314s00015.1.p
	Dusal.0484s00001.1.p	Dusal.0808s00008.1.p										Dusal.0314s00015.1.p
	Dusal.0499s00005.1.p	Dusal.0808s00008.1.p										Dusal.0316s00010.1.p
	Dusal.0508s00001.1.p	Dusal.0809s00006.1.p										Dusal.0316s00014.1.p
	Dusal.0510s00002.1.p	Dusal.0819s00005.1.p										Dusal.0316s00014.1.p
	Dusal.0510s00002.1.p	Dusal.0819s00005.1.p										Dusal.0318s00005.1.p
	Dusal.0510s00002.1.p	Dusal.0819s00005.1.p										Dusal.0318s00010.1.p
	Dusal.0510s00002.1.p	Dusal.0819s00005.1.p										Dusal.0318s00010.1.p
	Dusal.0510s00002.1.p	Dusal.0822s00006.1.p										Dusal.0319s00004.1.p
	Dusal.0510s00002.1.p	Dusal.0823s00003.1.p										Dusal.0319s00004.1.p
	Dusal.0513s00006.1.p	Dusal.0834s00001.1.p										Dusal.0320s00012.1.p
	Dusal.0534s00010.1.p	Dusal.0834s00001.1.p										Dusal.0320s00012.1.p
	Dusal.0535s00006.1.p	Dusal.0834s00001.1.p										Dusal.0320s00012.1.p
	Dusal.0535s00006.1.p	Dusal.0834s00001.1.p										Dusal.0320s00012.1.p
	Dusal.0535s00006.1.p	Dusal.0834s00001.1.p										Dusal.0322s00005.1.p
	Dusal.0535s00006.1.p	Dusal.0834s00001.1.p										Dusal.0327s00013.1.p
	Dusal.0535s00006.1.p	Dusal.0834s00001.1.p										Dusal.0327s00013.1.p
	Dusal.0535s00006.1.p	Dusal.0834s00001.1.p										Dusal.0327s00013.1.p
	Dusal.0535s00006.1.p	Dusal.0866s00006.5.p										Dusal.0327s00013.1.p
	Dusal.0535s00006.1.p	Dusal.0875s00009.1.p										Dusal.0327s00013.1.p
	Dusal.0535s00006.1.p	Dusal.0886s00006.1.p										Dusal.0327s00013.1.p
	Dusal.0535s00006.1.p	Dusal.0890s00002.1.p										Dusal.0327s00013.1.p
	Dusal.0535s00006.1.p	Dusal.0891s00005.1.p										Dusal.0329s00007.1.p
	Dusal.0535s00006.1.p	Dusal.0916s00002.1.p										Dusal.0334s00009.1.p
	Dusal.0535s00006.1.p	Dusal.0933s00002.1.p										Dusal.0334s00012.1.p
	Dusal.0535s00006.1.p	Dusal.0933s00002.1.p										Dusal.0335s00011.1.p
	Dusal.0535s00006.1.p	Dusal.0933s00002.1.p										Dusal.0335s00012.1.p
	Dusal.0535s00006.1.p	Dusal.0933s00002.1.p										Dusal.0336s00003.1.p
	Dusal.0535s00006.1.p	Dusal.0934s00004.1.p										Dusal.0336s00005.1.p
	Dusal.0537s00002.1.p	Dusal.0939s00002.1.p										Dusal.0341s00003.1.p
	Dusal.0544s00004.1.p	Dusal.0968s00002.1.p										Dusal.0345s00012.1.p
	Dusal.0549s00006.1.p	Dusal.0971s00002.1.p										Dusal.0345s00012.1.p
	Dusal.0549s00006.1.p	Dusal.0983s00004.1.p										Dusal.0345s00012.1.p
	Dusal.0552s00006.1.p	Dusal.0999s00001.1.p										Dusal.0345s00012.1.p
	Dusal.0552s00009.1.p	Dusal.1005s00002.1.p										Dusal.0345s00012.1.p
	Dusal.0552s00009.1.p	Dusal.1014s00004.1.p										Dusal.0345s00012.1.p
	Dusal.0553s00008.1.p	Dusal.1014s00004.1.p										Dusal.0345s00012.1.p
	Dusal.0553s00008.1.p	Dusal.1014s00004.1.p										Dusal.0345s00012.1.p
	Dusal.0568s00004.1.p	Dusal.1025s00004.1.p										Dusal.0345s00012.1.p
	Dusal.0576s00001.1.p	Dusal.1027s00005.1.p										Dusal.0345s00012.1.p
	Dusal.0594s00001.1.p	Dusal.1047s00003.1.p										Dusal.0345s00012.1.p
	Dusal.0599s00007.1.p	Dusal.1048s00004.1.p										Dusal.0345s00012.1.p
	Dusal.0608s00005.1.p	Dusal.1071s00003.1.p										Dusal.0345s00018.1.p
	Dusal.0611s00003.1.p	Dusal.1091s00001.1.p										Dusal.0345s00020.1.p
	Dusal.0632s00003.1.p	Dusal.1119s00001.1.p										Dusal.0345s00020.1.p
	Dusal.0640s00008.1.p	Dusal.1124s00001.1.p										Dusal.0346s00016.1.p
	Dusal.0657s00004.1.p	Dusal.1127s00001.1.p										Dusal.0352s00011.1.p
	Dusal.0662s00005.1.p	Dusal.1141s00002.1.p										Dusal.0352s00011.1.p
	Dusal.0663s00008.1.p	Dusal.1141s00002.1.p										Dusal.0355s00003.1.p
	Dusal.0670s00005.1.p	Dusal.1156s00003.1.p										Dusal.0358s00011.1.p
	Dusal.0670s00007.1.p	Dusal.1163s00002.1.p										Dusal.0359s00011.1.p
	Dusal.0671s00011.1.p	Dusal.1163s00005.1.p										Dusal.0359s00011.1.p
	Dusal.0679s00001.1.p	Dusal.1173s00001.1.p										Dusal.0359s00011.1.p
	Dusal.0694s00003.1.p	Dusal.1190s00001.1.p										Dusal.0359s00011.1.p
	Dusal.0694s00005.1.p	Dusal.1194s00002.1.p										Dusal.0359s00011.1.p
	Dusal.0701s00003.1.p	Dusal.1194s00002.1.p										Dusal.0359s00011.1.p
	Dusal.0701s00007.1.p	Dusal.1194s00002.1.p										Dusal.0359s00011.1.p
	Dusal.0724s00009.1.p	Dusal.1194s00002.1.p										Dusal.0359s00011.1.p
	Dusal.0728s00001.1.p	Dusal.1194s00002.1.p										Dusal.0361s00004.1.p
	Dusal.0728s00004.1.p	Dusal.1194s00002.1.p										Dusal.0361s00016.1.p
	Dusal.0731s00005.1.p	Dusal.1194s00002.1.p										Dusal.0362s00003.1.p
	Dusal.0731s00005.1.p	Dusal.1194s00002.1.p										Dusal.0363s00012.1.p
	Dusal.0731s00005.1.p	Dusal.1194s00002.1.p										Dusal.0368s00006.1.p
	Dusal.0734s00001.1.p	Dusal.1194s00002.1.p										Dusal.0372s00008.1.p
	Dusal.0744s00010.1.p	Dusal.1194s00002.1.p										Dusal.0373s00008.1.p
	Dusal.0759s00001.1.p	Dusal.1194s00002.1.p										Dusal.0374s00010.1.p
	Dusal.0764s00003.1.p	Dusal.1194s00002.1.p										Dusal.0375s00002.1.p
	Dusal.0772s00003.1.p	Dusal.1194s00002.1.p										Dusal.0376s00004.1.p
	Dusal.0806s00002.1.p	Dusal.1194s00002.1.p										Dusal.0376s00008.1.p
	Dusal.0808s00008.1.p	Dusal.1194s00002.1.p										Dusal.0376s00011.1.p
	Dusal.0808s00008.1.p	Dusal.1194s00002.1.p										Dusal.0377s00021.1.p
	Dusal.0811s00001.1.p	Dusal.1194s00002.1.p										Dusal.0378s00005.1.p
	Dusal.0816s00006.1.p	Dusal.1194s00002.1.p										Dusal.0379s00012.1.p
	Dusal.0817s00001.1.p	Dusal.1194s00002.1.p										Dusal.0382s00006.1.p
	Dusal.0817s00005.1.p	Dusal.1194s00002.1.p										Dusal.0383s00011.1.p
	Dusal.0819s00004.1.p	Dusal.1194s00002.1.p										Dusal.0383s00014.1.p
	Dusal.0821s00004.1.p	Dusal.1200s00003.1.p										Dusal.0383s00017.1.p
	Dusal.0829s00006.1.p	Dusal.1216s00001.1.p										Dusal.0384s00014.1.p
	Dusal.0830s00004.1.p	Dusal.1449s00001.1.p										Dusal.0387s00008.1.p
	Dusal.0855s00004.1.p	Dusal.1449s00001.1.p										Dusal.0388s00007.1.p
	Dusal.0856s00002.1.p	Dusal.1449s00001.1.p										Dusal.0388s00007.1.p
	Dusal.0877s00004.1.p	Dusal.1449s00001.1.p										Dusal.0388s00007.1.p
	Dusal.0880s00002.1.p	Dusal.1636s00001.1.p										Dusal.0388s00007.1.p
	Dusal.0880s00002.1.p	Dusal.1916s00001.1.p										Dusal.0388s00007.1.p
	Dusal.0882s00002.1.p	Dusal.1916s00001.1.p										Dusal.0388s00007.1.p
	Dusal.0886s00003.1.p	Dusal.1928s00002.1.p										Dusal.0388s00007.1.p
	Dusal.0904s00002.1.p	Dusal.2974s00001.1.p										Dusal.0388s00007.1.p
	Dusal.0905s00001.1.p											Dusal.0388s00007.1.p
	Dusal.0916s00001.1.p											Dusal.0388s00007.1.p
	Dusal.0916s00002.1.p											Dusal.0388s00007.1.p
	Dusal.0918s00001.1.p											Dusal.0388s00007.1.p
	Dusal.0943s00005.1.p											Dusal.0388s00007.1.p
	Dusal.0958s00003.1.p											Dusal.0388s00007.1.p
	Dusal.0962s00004.1.p											Dusal.0388s00007.1.p
	Dusal.0969s00003.1.p											Dusal.0388s00007.1.p
	Dusal.0988s00001.1.p											Dusal.0392s00006.1.p
	Dusal.1037s00001.1.p											Dusal.0399s00004.1.p
	Dusal.1064s00006.1.p											Dusal.0402s00001.1.p
	Dusal.1064s00006.1.p											Dusal.0402s00003.1.p
	Dusal.1073s00003.1.p											Dusal.0407s00010.1.p
	Dusal.1089s00001.1.p											Dusal.0408s00009.1.p
	Dusal.1089s00001.1.p											Dusal.0412s00010.1.p
	Dusal.1116s00002.1.p											Dusal.0412s00011.1.p
	Dusal.1172s00001.1.p											Dusal.0413s00005.1.p
	Dusal.1185s00001.1.p											Dusal.0417s00003.1.p
	Dusal.1190s00002.1.p											Dusal.0417s00013.1.p
	Dusal.1194s00002.1.p											Dusal.0418s00008.1.p
	Dusal.1194s00002.1.p											Dusal.0420s00003.1.p
	Dusal.1194s00002.1.p											Dusal.0420s00014.1.p
	Dusal.1194s00002.1.p											Dusal.0422s00009.1.p
	Dusal.1194s00002.1.p											Dusal.0423s00010.1.p
	Dusal.1194s00002.1.p											Dusal.0424s00002.1.p
	Dusal.1194s00002.1.p											Dusal.0426s00004.1.p
	Dusal.1194s00002.1.p											Dusal.0426s00006.1.p
	Dusal.1204s00003.1.p											Dusal.0430s00007.1.p
	Dusal.1225s00001.1.p											Dusal.0430s00012.1.p
	Dusal.1250s00001.1.p											Dusal.0430s00012.1.p
	Dusal.1430s00003.1.p											Dusal.0430s00012.1.p
	Dusal.1430s00003.1.p											Dusal.0430s00012.1.p
	Dusal.1430s00003.1.p											Dusal.0430s00019.1.p
	Dusal.1430s00003.1.p											Dusal.0430s00019.1.p
	Dusal.1522s00001.1.p											Dusal.0433s00006.1.p
	Dusal.2136s00001.1.p											Dusal.0433s00006.1.p
	Dusal.2360s00001.1.p											Dusal.0433s00006.1.p
	Dusal.2647s00001.1.p											Dusal.0433s00006.1.p
	Dusal.2982s00001.1.p											Dusal.0436s00011.1.p
	Dusal.3059s00001.1.p											Dusal.0437s00009.1.p
	Dusal.5290s00001.1.p											Dusal.0437s00009.1.p
												Dusal.0437s00010.1.p
												Dusal.0442s00012.1.p
												Dusal.0450s00011.1.p
												Dusal.0451s00003.1.p
												Dusal.0453s00001.1.p
												Dusal.0459s00010.1.p
												Dusal.0459s00011.1.p
												Dusal.0459s00011.1.p
												Dusal.0459s00011.1.p
												Dusal.0459s00011.1.p
												Dusal.0459s00011.1.p
												Dusal.0459s00011.1.p
												Dusal.0459s00011.1.p
												Dusal.0459s00011.1.p
												Dusal.0459s00011.1.p
												Dusal.0459s00011.1.p
												Dusal.0459s00011.1.p
												Dusal.0459s00011.1.p
												Dusal.0459s00011.1.p
												Dusal.0459s00011.1.p
												Dusal.0459s00011.1.p
												Dusal.0459s00011.1.p
												Dusal.0459s00011.1.p
												Dusal.0459s00011.1.p
												Dusal.0459s00011.1.p
												Dusal.0459s00011.1.p
												Dusal.0461s00004.1.p
												Dusal.0461s00007.1.p
												Dusal.0462s00001.1.p
												Dusal.0462s00001.1.p
												Dusal.0462s00007.1.p
												Dusal.0465s00011.1.p
												Dusal.0471s00009.1.p
												Dusal.0472s00006.1.p
												Dusal.0476s00001.1.p
												Dusal.0478s00006.1.p
												Dusal.0478s00007.1.p
												Dusal.0482s00008.1.p
												Dusal.0482s00015.1.p
												Dusal.0483s00002.1.p
												Dusal.0486s00003.1.p
												Dusal.0489s00006.1.p
												Dusal.0491s00001.1.p
												Dusal.0491s00001.1.p
												Dusal.0498s00003.1.p
												Dusal.0504s00006.1.p
												Dusal.0504s00006.1.p
												Dusal.0504s00006.1.p
												Dusal.0504s00006.1.p
												Dusal.0510s00002.1.p
												Dusal.0510s00002.1.p
												Dusal.0510s00002.1.p
												Dusal.0510s00002.1.p
												Dusal.0513s00005.1.p
												Dusal.0514s00005.1.p
												Dusal.0516s00006.1.p
												Dusal.0517s00005.1.p
												Dusal.0518s00002.1.p
												Dusal.0518s00007.1.p
												Dusal.0521s00006.1.p
												Dusal.0521s00008.1.p
												Dusal.0521s00017.1.p
												Dusal.0524s00006.1.p
												Dusal.0528s00004.1.p
												Dusal.0530s00005.1.p
												Dusal.0533s00011.1.p
												Dusal.0534s00003.1.p
												Dusal.0535s00006.1.p
												Dusal.0535s00006.1.p
												Dusal.0535s00006.1.p
												Dusal.0535s00006.1.p
												Dusal.0539s00006.1.p
												Dusal.0541s00007.1.p
												Dusal.0552s00009.1.p
												Dusal.0554s00004.1.p
												Dusal.0555s00001.1.p
												Dusal.0556s00014.1.p
												Dusal.0558s00003.1.p
												Dusal.0558s00003.1.p
												Dusal.0558s00004.1.p
												Dusal.0558s00012.1.p
												Dusal.0566s00001.1.p
												Dusal.0573s00004.1.p
												Dusal.0573s00007.1.p
												Dusal.0574s00008.1.p
												Dusal.0578s00003.1.p
												Dusal.0587s00009.1.p
												Dusal.0593s00003.1.p
												Dusal.0606s00004.1.p
												Dusal.0607s00011.1.p
												Dusal.0607s00011.1.p
												Dusal.0611s00004.1.p
												Dusal.0614s00002.1.p
												Dusal.0634s00003.1.p
												Dusal.0634s00003.1.p
												Dusal.0636s00005.1.p
												Dusal.0646s00006.1.p
												Dusal.0649s00010.1.p
												Dusal.0656s00001.1.p
												Dusal.0659s00004.1.p
												Dusal.0666s00004.1.p
												Dusal.0669s00001.1.p
												Dusal.0683s00004.1.p
												Dusal.0690s00004.1.p
												Dusal.0693s00006.1.p
												Dusal.0695s00002.1.p
												Dusal.0698s00001.1.p
												Dusal.0699s00007.1.p
												Dusal.0705s00006.1.p
												Dusal.0711s00006.1.p
												Dusal.0728s00003.2.p
												Dusal.0728s00004.1.p
												Dusal.0731s00005.1.p
												Dusal.0732s00008.1.p
												Dusal.0732s00008.1.p
												Dusal.0752s00002.1.p
												Dusal.0752s00002.1.p
												Dusal.0754s00002.1.p
												Dusal.0757s00008.1.p
												Dusal.0761s00004.1.p
												Dusal.0763s00004.1.p
												Dusal.0766s00003.1.p
												Dusal.0768s00006.1.p
												Dusal.0778s00006.1.p
												Dusal.0783s00007.1.p
												Dusal.0783s00007.1.p
												Dusal.0788s00004.1.p
												Dusal.0791s00004.1.p
												Dusal.0803s00001.1.p
												Dusal.0803s00001.1.p
												Dusal.0803s00004.1.p
												Dusal.0807s00001.1.p
												Dusal.0810s00004.1.p
												Dusal.0815s00001.1.p
												Dusal.0817s00003.1.p
												Dusal.0824s00002.1.p
												Dusal.0824s00004.1.p
												Dusal.0826s00002.1.p
												Dusal.0830s00006.1.p
												Dusal.0830s00006.1.p
												Dusal.0832s00005.1.p
												Dusal.0834s00001.1.p
												Dusal.0834s00001.1.p
												Dusal.0834s00001.1.p
												Dusal.0834s00001.1.p
												Dusal.0834s00005.1.p
												Dusal.0835s00002.1.p
												Dusal.0838s00002.1.p
												Dusal.0838s00007.1.p
												Dusal.0847s00003.1.p
												Dusal.0849s00001.1.p
												Dusal.0857s00002.1.p
												Dusal.0866s00006.5.p
												Dusal.0867s00002.1.p
												Dusal.0872s00005.1.p
												Dusal.0875s00006.1.p
												Dusal.0884s00005.1.p
												Dusal.0889s00009.1.p
												Dusal.0894s00002.1.p
												Dusal.0911s00001.1.p
												Dusal.0913s00001.1.p
												Dusal.0920s00004.1.p
												Dusal.0931s00004.1.p
												Dusal.0931s00005.1.p
												Dusal.0932s00001.1.p
												Dusal.0932s00004.1.p
												Dusal.0933s00002.1.p
												Dusal.0933s00002.1.p
												Dusal.0933s00002.1.p
												Dusal.0933s00002.1.p
												Dusal.0936s00001.1.p
												Dusal.0949s00003.1.p
												Dusal.0957s00003.1.p
												Dusal.0967s00002.1.p
												Dusal.0967s00002.1.p
												Dusal.0980s00002.1.p
												Dusal.0983s00004.1.p
												Dusal.0988s00001.1.p
												Dusal.0988s00001.1.p
												Dusal.0988s00001.1.p
												Dusal.0988s00001.1.p
												Dusal.0996s00001.1.p
												Dusal.0996s00002.1.p
												Dusal.0998s00001.1.p
												Dusal.1000s00005.1.p
												Dusal.1029s00008.1.p
												Dusal.1050s00002.1.p
												Dusal.1063s00004.1.p
												Dusal.1064s00006.1.p
												Dusal.1064s00006.1.p
												Dusal.1071s00002.1.p
												Dusal.1082s00003.1.p
												Dusal.1090s00001.1.p
												Dusal.1100s00001.1.p
												Dusal.1100s00001.1.p
												Dusal.1104s00005.1.p
												Dusal.1116s00002.1.p
												Dusal.1139s00001.1.p
												Dusal.1141s00002.1.p
												Dusal.1141s00002.1.p
												Dusal.1148s00002.1.p
												Dusal.1156s00003.1.p
												Dusal.1167s00001.1.p
												Dusal.1170s00002.1.p
												Dusal.1179s00001.1.p
												Dusal.1180s00004.1.p
												Dusal.1194s00002.1.p
												Dusal.1194s00002.1.p
												Dusal.1194s00002.1.p
												Dusal.1194s00002.1.p
												Dusal.1194s00002.1.p
												Dusal.1194s00002.1.p
												Dusal.1194s00002.1.p
												Dusal.1194s00002.1.p
												Dusal.1194s00002.1.p
												Dusal.1194s00002.1.p
												Dusal.1194s00002.1.p
												Dusal.1194s00002.1.p
												Dusal.1200s00003.1.p
												Dusal.1200s00003.1.p
												Dusal.1200s00003.1.p
												Dusal.1215s00002.1.p
												Dusal.1231s00001.1.p
												Dusal.1231s00001.1.p
												Dusal.1241s00001.1.p
												Dusal.1244s00001.1.p
												Dusal.1244s00001.1.p
												Dusal.1251s00001.1.p
												Dusal.1289s00002.1.p
												Dusal.1302s00003.1.p
												Dusal.1306s00002.1.p
												Dusal.1308s00001.1.p
												Dusal.1308s00001.1.p
												Dusal.1321s00001.1.p
												Dusal.1331s00001.1.p
												Dusal.1366s00001.1.p
												Dusal.1371s00001.1.p
												Dusal.1405s00001.1.p
												Dusal.1464s00001.1.p
												Dusal.1480s00001.1.p
												Dusal.1497s00002.1.p
												Dusal.1518s00001.1.p
												Dusal.1554s00002.1.p
												Dusal.1606s00002.1.p
												Dusal.1747s00001.1.p
												Dusal.1936s00001.1.p
												Dusal.2011s00001.1.p
												Dusal.2138s00001.1.p
												Dusal.2478s00001.1.p
												Dusal.2797s00001.1.p
												Dusal.3388s00001.1.p
												Dusal.3410s00001.1.p
