# Supplementary material for: Weighted gene co-expression network analysis of the salt-responsive transcriptomes reveals novel hub genes in green halophytic microalgae Dunaliella salina
Source: Sci Rep. 2021 Jan 15;11:1607. doi: 10.1038/s41598-020-80945-3 (PMC7810892; doi:10.1038/s41598-020-80945-3)
Supplement: Supplementary file 4 — Supplementary Information S4. [file 41598_2020_80945_MOESM4_ESM.xlsx]

## Sheet: KME
Weighted Gene Co-Expression Network Analysis of the Salt-Responsive Transcriptomes Reveals Novel Hub Genes in Green Halophytic Microalgae Dunaliella salina																																Weighted Gene Co-Expression Network Analysis of the Salt-Responsive Transcriptomes Reveals Novel Hub Genes in Green Halophytic Microalgae Dunaliella salina																Weighted Gene Co-Expression Network Analysis of the Salt-Responsive Transcriptomes Reveals Novel Hub Genes in Green Halophytic Microalgae Dunaliella salina
Bahman Panahi1*, Mohammad Amin Hejazi2																																Bahman Panahi1*, Mohammad Amin Hejazi2																Bahman Panahi1*, Mohammad Amin Hejazi2
1-Department of Genomics, Branch for Northwest & West region, Agricultural Biotechnology Research Institute of Iran (ABRII), Agricultural Research, Education and Extension Organization (AREEO), Tabriz 5156915-598, Iran																1-Department of Genomics, Branch for Northwest & West region, Agricultural Biotechnology Research Institute of Iran (ABRII), Agricultural Research, Education and Extension Organization (AREEO), Tabriz 5156915-598, Iran																1-Department of Genomics, Branch for Northwest & West region, Agricultural Biotechnology Research Institute of Iran (ABRII), Agricultural Research, Education and Extension Organization (AREEO), Tabriz 5156915-598, Iran																1-Department of Genomics, Branch for Northwest & West region, Agricultural Biotechnology Research Institute of Iran (ABRII), Agricultural Research, Education and Extension Organization (AREEO), Tabriz 5156915-598, Iran
2-Department of Food Biotechnology, Branch for Northwest & West region, Agricultural Biotechnology Research Institute of Iran (ABRII), Agricultural Research, Education and Extension Organization (AREEO), Tabriz 5156915-598, Iran																2-Department of Food Biotechnology, Branch for Northwest & West region, Agricultural Biotechnology Research Institute of Iran (ABRII), Agricultural Research, Education and Extension Organization (AREEO), Tabriz 5156915-598, Iran																2-Department of Food Biotechnology, Branch for Northwest & West region, Agricultural Biotechnology Research Institute of Iran (ABRII), Agricultural Research, Education and Extension Organization (AREEO), Tabriz 5156915-598, Iran																2-Department of Food Biotechnology, Branch for Northwest & West region, Agricultural Biotechnology Research Institute of Iran (ABRII), Agricultural Research, Education and Extension Organization (AREEO), Tabriz 5156915-598, Iran
Supplementary File S4: Non-preserved modules and hubs corresponding to each non-preserved co-expressed module's
salinity			control							salinity			control							salinity			control							salinity			control
	kMEgreen			kMEgreen	common control/treatment	specific control	specific treat				kMEblue			kMEblue	common	control specific	salinity specific				kMEbrown			kMEbrown	common	salinity specific	control				kMEyellow			kMEyellow	common	salinity specific	control specific		trt	267
Dusal.0383s00014	0.985764		Dusal.1532s00001	-0.983374	Dusal.1194s00002	Dusal.0437s00004	Dusal.0579s00007	trt	343	Dusal.0201s00001	-0.772543		Dusal.1141s00002	-0.997993	Dusal.0771s00005	Cre14.g625600	Dusal.0647s00002	trt	122	Dusal.0288s00005	-0.863804		Dusal.0808s00008	-0.992726	Dusal.0060s00024	Dusal.0450s00003	Cre14.g625600	trt	309	Dusal.0942s00005	-0.921575		Dusal.0261s00016	-0.985851	Dusal.0859s00003	Dusal.0450s00003	Cre14.g625600		com	77
Dusal.0152s00006	0.982433		Dusal.0136s00015	-0.98295	Dusal.0121s00013	Dusal.1156s00003	Dusal.0859s00003	com	155	Dusal.0535s00006	-0.767843		Dusal.0262s00002	-0.994017	Dusal.0162s00017	Dusal.0579s00007	Dusal.0093s00001	com	352	Dusal.0288s00005	-0.862169		Dusal.0808s00008	-0.991003	Dusal.0230s00015	Dusal.1156s00003	Dusal.0059s00027	com	105	Dusal.0057s00003	-0.885761		Dusal.0033s00015	-0.964112	Dusal.0292s00008	Dusal.0066s00009	Dusal.0060s00024		cntr	298
Dusal.1454s00001	0.981651		Dusal.0224s00016	-0.980928	Dusal.0059s00009	Dusal.0010s00048	Dusal.0064s00023	cntr	712	Dusal.0218s00016	-0.754806		Dusal.0530s00005	-0.989208	Dusal.0429s00003	Dusal.0859s00003	Dusal.0614s00002	cntr	756	Dusal.1141s00002	-0.857711		Dusal.0230s00014	-0.986059	Dusal.0292s00008	Dusal.0056s00020	Cre04.g225200	cntr	472	Dusal.0057s00003	-0.875008		Dusal.0375s00015	-0.933369	Dusal.1194s00002	Dusal.1156s00003	Dusal.0462s00007
Dusal.0152s00006	0.981373		Dusal.0327s00013	-0.978962	Dusal.0008s00007	Dusal.0056s00020	Dusal.0209s00005		1210	Dusal.1000s00005	-0.745781		Dusal.0177s00017	-0.985301	Dusal.0165s00014	Dusal.0056s00020	Dusal.1029s00008			Dusal.0933s00002	-0.8516		Dusal.0177s00017	-0.976904	Dusal.0930s00002	Dusal.0165s00014	Dusal.0094s00005			Dusal.0179s00019	-0.865474		Dusal.0988s00001	-0.926858	Dusal.0059s00009	Dusal.0230s00015	Dusal.0579s00007
Dusal.1435s00002	0.978036		Dusal.0212s00014	-0.978962	Dusal.0029s00015	Dusal.0117s00002	Dusal.0088s00017			Dusal.0177s00017	-0.741792		Dusal.0552s00009	-0.984731	Dusal.0070s00041	Dusal.0088s00017	Dusal.0365s00008			Dusal.0179s00019	-0.851173		Dusal.0037s00031	-0.973979	Dusal.1194s00002	Dusal.0117s00002	Dusal.0162s00017			Dusal.0070s00030	-0.852994		Dusal.0456s00004	-0.923481	Dusal.0008s00007	Dusal.0064s00023	Cre04.g225200
Dusal.0125s00005	0.974178		Dusal.0257s00007	-0.978962	Dusal.0004s00049	Dusal.0165s00014	Dusal.0070s00041			Dusal.1194s00002	-0.740472		Dusal.0428s00008	-0.98387	Cre11.g476650	Dusal.0209s00005	Dusal.0883s00001			Dusal.0983s00004	-0.850775		Dusal.1194s00002	-0.973778	Dusal.0059s00009	Dusal.0250s00013	Dusal.0066s00009			Dusal.0509s00013	-0.825394		Dusal.0303s00005	-0.922673	Dusal.0138s00003	Dusal.0931s00004	Dusal.0824s00002
Dusal.0809s00001	0.970525		Dusal.0177s00017	-0.975683	Dusal.0172s00021	Dusal.1013s00001	Dusal.0437s00012			Dusal.1194s00002	-0.732575		Dusal.0462s00001	-0.981345	Cre01.g001100	Dusal.0962s00004	Dusal.0136s00015			Dusal.0447s00009	-0.847171		Dusal.0316s00004	-0.973747	Dusal.0008s00007	Dusal.0098s00032	Dusal.0980s00002			Cre16.g657550	-0.815263		Dusal.0504s00006	-0.92005	Dusal.0004s00049	Dusal.0609s00010	Dusal.0647s00002
Dusal.0589s00002	0.967615		Dusal.0459s00011	-0.974618	Dusal.0024s00020	Dusal.0028s00023	Dusal.0609s00010			Dusal.1194s00002	-0.730445		Dusal.0070s00021	-0.980544	Dusal.1194s00002	Dusal.0259s00002	Dusal.0906s00002			Dusal.0108s00023	-0.845846		Dusal.1194s00002	-0.972401	Dusal.0161s00018	Dusal.0595s00001	Dusal.0206s00001			Dusal.0345s00012	-0.799355		Dusal.0988s00001	-0.919394	Dusal.0075s00020	Dusal.0595s00001	Dusal.0206s00001
Dusal.0125s00005	0.967364		Dusal.0321s00008	-0.967286	Dusal.1125s00002	Dusal.0100s00020	Dusal.0752s00001			Dusal.0177s00017	-0.728043		Dusal.0177s00017	-0.978413	Dusal.0121s00013	Dusal.0437s00012	Dusal.0147s00005			Dusal.1141s00002	-0.83887		Dusal.1019s00001	-0.969383	Dusal.0077s00011	Dusal.0069s00030	Dusal.0362s00004			Dusal.1141s00002	-0.794867		Dusal.0208s00022	-0.918415	Dusal.0143s00003	Dusal.0163s00011	Dusal.0429s00003
Dusal.0125s00005	0.966921		Dusal.0322s00011	-0.967286	Dusal.0287s00015	Dusal.0264s00007	Dusal.0182s00009			Dusal.0115s00012	-0.727817		Dusal.0530s00005	-0.97817	Dusal.0059s00009	Dusal.0752s00001	Dusal.0181s00024			Dusal.0122s00021	-0.81596		Dusal.0002s00034	-0.969283	Dusal.0004s00049	Dusal.0004s00074	Dusal.0429s00003			Dusal.0239s00017	-0.792575		Dusal.0791s00004	-0.915992	Dusal.0393s00007	Dusal.0641s00011	Dusal.0056s00020
Dusal.0318s00010	0.96526		Dusal.1163s00002	-0.967286	Dusal.0033s00031	Dusal.0594s00001	Dusal.0524s00007			Dusal.1194s00002	-0.721189		Dusal.0057s00027	-0.977099	Dusal.0033s00011	Dusal.1082s00002	Dusal.0033s00031			Dusal.0288s00005	-0.814723		Dusal.0724s00005	-0.967073	Dusal.0933s00002	Dusal.0733s00006	Dusal.0088s00017			Dusal.0584s00003	-0.792209		Dusal.0198s00019	-0.909006	Dusal.1047s00003	Dusal.0093s00001	Dusal.0038s00001
Dusal.0303s00016	0.964717		Dusal.0956s00002	-0.967286	Dusal.0206s00013	Dusal.0069s00030	Dusal.0194s00002			Dusal.0008s00007	-0.709029		Dusal.0437s00012	-0.975782	Dusal.0008s00007	Dusal.1312s00001	Dusal.0106s00003			Dusal.0179s00019	-0.810772		Dusal.0177s00017	-0.964851	Dusal.0143s00003	Dusal.0262s00002	Dusal.0868s00003			Cre12.g484250	-0.789445		Dusal.0302s00022	-0.906111	Dusal.0163s00006	Dusal.0600s00012	Dusal.0165s00014
Dusal.0049s00013	0.963684		Dusal.0026s00042	-0.963312	Dusal.0611s00004	Dusal.0033s00006	Dusal.0407s00003			Dusal.0693s00006	-0.702511		Dusal.0059s00009	-0.971191	Dusal.0549s00006	Dusal.0595s00001	Dusal.1215s00002			Dusal.0732s00008	-0.810369		Cre14.g619133	-0.958774	Dusal.0823s00003	Dusal.0343s00019	Dusal.0259s00002			Dusal.0459s00011	-0.78812		Dusal.1430s00003	-0.905642	Dusal.0019s00031	Dusal.0933s00002	Dusal.0437s00012
Dusal.1144s00001	0.96338		Dusal.0147s00005	-0.963312	Dusal.0697s00001	Dusal.0003s00004	Dusal.1251s00001			Dusal.0008s00007	-0.702151		Dusal.0008s00007	-0.96904	Dusal.0004s00049	Dusal.0157s00011	Dusal.0611s00004			Dusal.1156s00003	-0.807825		Dusal.1636s00001	-0.955801	Dusal.0059s00011	Dusal.0041s00023	Dusal.0157s00011			Dusal.0136s00024	-0.785194		Dusal.0060s00024	-0.902848	Dusal.0282s00008	Dusal.0067s00026	Dusal.1082s00002
Dusal.0402s00004	0.9607		Dusal.0175s00024	-0.963312	Dusal.0766s00003	Dusal.0095s00018	Dusal.1308s00001			Dusal.0008s00007	-0.702111		Dusal.1000s00005	-0.968127	Dusal.0014s00027	Dusal.0524s00007	Dusal.0045s00031			Dusal.1141s00002	-0.806059		Dusal.0177s00017	-0.953876	Dusal.0037s00024	Dusal.0553s00010	Dusal.0182s00009			Dusal.0177s00017	-0.784368		Dusal.0395s00003	-0.895893	Dusal.0318s00010	Dusal.0672s00002	Dusal.0513s00016
Dusal.0128s00011	0.959214		Dusal.0024s00020	-0.963312	Cre12.g497850	Dusal.0733s00006	Dusal.0499s00003			Dusal.0237s00009	0.700143		Dusal.0008s00007	-0.967027	Dusal.0067s00026	Dusal.0182s00009	Dusal.0104s00007			Dusal.0933s00002	-0.802365		Dusal.0253s00017	-0.947968	Dusal.0024s00020	Dusal.0093s00001	Dusal.0407s00003			Dusal.0313s00012	-0.782348		Dusal.0072s00015	-0.894212	Dusal.0601s00001	Dusal.0934s00004	Dusal.0930s00002
Dusal.0125s00005	0.959198		Dusal.0931s00005	-0.961841	Dusal.0091s00019	Dusal.0931s00005	Dusal.0143s00003			Dusal.0004s00003	0.700734		Dusal.0179s00019	-0.966826	Cre06.g265100	Dusal.0194s00002	Dusal.1005s00005			Dusal.0345s00010	-0.799528		Dusal.0008s00007	-0.947355	Dusal.0707s00003	Dusal.0600s00012	Dusal.0033s00006			Dusal.0553s00008	-0.782006		Dusal.0137s00001	-0.888937	Dusal.0224s00012	Dusal.0823s00003	Dusal.0182s00009
Dusal.0318s00010	0.957982		Dusal.0059s00005	-0.961284	Dusal.0444s00011	Dusal.0159s00002	Dusal.0228s00015			Dusal.0085s00005	0.70083		Dusal.0234s00006	-0.965339	Dusal.0007s00001	Dusal.1606s00001	Dusal.0469s00009			Dusal.0090s00017	-0.793763		Dusal.0008s00007	-0.945174	Dusal.0058s00002	Cre01.g051900	Dusal.0121s00013			Dusal.1141s00002	-0.780904		Dusal.0161s00018	-0.888312	Dusal.0091s00019	Dusal.0031s00043	Dusal.0524s00007
Dusal.0037s00037	0.957925		Dusal.0685s00001	-0.959588	Dusal.0383s00014	Dusal.0549s00006	Dusal.0240s00012			Dusal.0121s00013	0.701387		Dusal.0491s00001	-0.965285	Dusal.3992s00001	Dusal.0931s00005	Dusal.0358s00011			Dusal.0983s00004	-0.789569		Dusal.0606s00002	-0.943442	Dusal.0983s00004	Dusal.0934s00004	Dusal.1606s00001			Dusal.0230s00015	-0.778852		Dusal.0303s00005	-0.886907	Dusal.0907s00005	Dusal.0003s00028	Dusal.0121s00013
Dusal.0128s00011	0.957204		Dusal.0121s00013	-0.959588	Cre01.g018800	Dusal.0641s00011	Dusal.0352s00011			Dusal.0002s00053	0.701834		Dusal.0834s00001	-0.961815	Dusal.2233s00001	Dusal.1371s00001	Dusal.0235s00003			Dusal.0288s00005	-0.788219		Dusal.0091s00010	-0.943415	Dusal.0300s00016	Dusal.0031s00043	Dusal.0053s00022			Dusal.1156s00003	-0.772521		Dusal.0459s00011	-0.885274	Dusal.0119s00014	Dusal.0059s00011	Dusal.0073s00010
Dusal.0104s00019	0.957012		Dusal.1492s00002	-0.959588	Dusal.0207s00012	Dusal.0151s00014	Dusal.0342s00014			Cre17.g734548	0.701899		Dusal.0834s00001	-0.960873	Dusal.0511s00009	Dusal.0029s00015	Dusal.0233s00009			Dusal.0230s00015	-0.786575		Dusal.0567s00001	-0.943389	Dusal.0601s00001	Dusal.0090s00005	Dusal.0176s00004			Dusal.0553s00008	-0.770653		Dusal.0161s00018	-0.883115	Dusal.0496s00007	Dusal.0037s00024	Dusal.0153s00011
Dusal.0398s00010	0.957006		Dusal.0427s00003	-0.959588	Dusal.0372s00008	Dusal.0343s00019	Dusal.0037s00024			Dusal.1215s00002	0.70192		Dusal.0067s00004	-0.956416	Dusal.0996s00002	Dusal.0138s00003	Dusal.0206s00016			Dusal.0535s00006	-0.783655		Dusal.0059s00009	-0.93575	Dusal.0820s00005	Dusal.0003s00028	Dusal.0931s00005			Dusal.0345s00010	-0.765491		Dusal.0012s00051	-0.879964	Dusal.0265s00009	Dusal.0010s00049	Dusal.0549s00006
Dusal.0231s00018	0.956646		Dusal.0601s00001	-0.95874	Dusal.0097s00017	Dusal.0041s00023	Dusal.0721s00003			Dusal.0341s00003	0.702437		Dusal.0834s00001	-0.954934	Dusal.0698s00001	Dusal.1172s00001	Dusal.0519s00001			Dusal.1141s00002	-0.779315		Dusal.0179s00019	-0.934023	Dusal.0283s00003	Dusal.0038s00021	Dusal.0224s00016			Dusal.0566s00001	-0.762315		Dusal.0382s00006	-0.872972	Dusal.0099s00026	Dusal.0024s00020	Dusal.0017s00011
Dusal.0808s00008	0.954341		Dusal.0658s00003	-0.958021	Dusal.0196s00001	Dusal.0553s00010	Dusal.0097s00012			Dusal.0488s00010	0.702505		Dusal.0834s00001	-0.953904	Dusal.0147s00022	Dusal.0933s00002	Dusal.0407s00006			Dusal.0808s00008	-0.775888		Dusal.0693s00006	-0.930444	Dusal.1449s00001	Dusal.0352s00011	Dusal.0163s00011			Dusal.0541s00005	-0.761793		Dusal.1064s00006	-0.870659	Dusal.0689s00005	Dusal.0097s00012	Dusal.0161s00018
Dusal.0706s00005	0.953399		Dusal.1449s00001	-0.956825	Dusal.0026s00042	Dusal.0144s00015	Dusal.1047s00003			Dusal.0085s00005	0.703392		Dusal.0008s00007	-0.953413	Dusal.0052s00006	Dusal.0752s00002	Dusal.0334s00009			Dusal.0177s00017	-0.773884		Dusal.0115s00012	-0.929654	Dusal.0091s00019	Dusal.0476s00010	Dusal.1364s00001			Dusal.0093s00001	-0.754257		Dusal.1059s00001	-0.865298	Dusal.0227s00008	Cre10.g441950	Dusal.1172s00001
Dusal.1244s00001	0.952175		Dusal.0022s00005	-0.956825	Dusal.0230s00014	Dusal.0093s00001	Dusal.1119s00001			Dusal.0237s00009	0.704383		Dusal.1141s00002	-0.952901	Dusal.0342s00014	Dusal.0308s00002	Dusal.1707s00001			Dusal.0177s00017	-0.756523		Dusal.0008s00007	-0.924763	Dusal.0023s00001	Dusal.0393s00007	Dusal.0029s00015			Dusal.0459s00011	-0.751643		Dusal.0055s00015	-0.858947	Dusal.0345s00012	Dusal.1119s00001	Cre06.g265100
Dusal.0085s00005	0.951876		Dusal.0006s00041	-0.956825	Dusal.0057s00027	Dusal.0600s00012	Dusal.0754s00001			Dusal.0283s00005	0.704734		Dusal.0138s00003	-0.952854	Dusal.0118s00011	Dusal.0066s00026	Dusal.0207s00015			Dusal.0033s00020	-0.753401		Dusal.0580s00001	-0.921741	Dusal.0383s00014	Dusal.0897s00002	Dusal.0002s00049			Dusal.0088s00011	-0.750258		Dusal.1430s00003	-0.857045	Dusal.0244s00007	Dusal.0670s00008	Cre16.g680900
Dusal.0806s00003	0.951146		Dusal.0008s00017	-0.955934	Dusal.0040s00012	Dusal.0933s00002	Dusal.0610s00002			Dusal.0202s00024	0.705388		Dusal.1141s00002	-0.952582	Dusal.0289s00011	Dusal.0524s00006	Dusal.0805s00003			Dusal.0082s00007	-0.752039		Dusal.0820s00005	-0.919585	Dusal.0378s00001	Dusal.3768s00001	Dusal.0549s00006			Dusal.0222s00007	-0.74921		Dusal.0988s00001	-0.855387	Dusal.0530s00005	Dusal.0321s00008	Dusal.1251s00001
Dusal.0557s00004	0.949699		Dusal.0046s00002	-0.95572	Dusal.0530s00005	Cre03.g197350	Dusal.0465s00007			Dusal.0614s00002	0.705736		Dusal.0293s00016	-0.951206	Dusal.0047s00025	Dusal.0172s00021	Dusal.0193s00004			Dusal.0933s00002	-0.751016		Dusal.0008s00007	-0.919583	Dusal.0119s00014	Cre10.g441950	Dusal.0313s00015			Dusal.0933s00002	-0.744605		Dusal.0393s00007	-0.855289	Dusal.0081s00005	Dusal.0020s00039	Dusal.0276s00013
Dusal.0461s00006	0.948343		Dusal.0477s00008	-0.955267	Dusal.0122s00023	Dusal.0422s00004	Dusal.0377s00023			Dusal.0894s00002	0.7062		Dusal.0008s00007	-0.95081	Dusal.0363s00012	Dusal.0119s00030	Dusal.0019s00008			Dusal.0933s00002	-0.750412		Dusal.0008s00007	-0.916954	Dusal.0496s00007	Dusal.0670s00008	Dusal.0014s00027			Dusal.0459s00011	-0.742347		Dusal.0010s00046	-0.853007	Dusal.0608s00003	Dusal.0287s00015	Dusal.3992s00001
Dusal.0085s00005	0.947347		Cre17.g744147	-0.955267	Dusal.0822s00006	Dusal.1093s00002	Dusal.0097s00004			Dusal.0591s00007	0.707326		Dusal.0866s00006	-0.950689	Dusal.0034s00020	Dusal.1308s00001	Dusal.0062s00020			Dusal.0091s00019	-0.745268		Dusal.0008s00007	-0.916767	Dusal.0023s00047	Dusal.1119s00001	Dusal.0010s00015			Dusal.0435s00004	-0.740431		Dusal.0824s00002	-0.851758	Dusal.0505s00010	Dusal.0003s00014	Dusal.0298s00005
Cre16.g688526	0.946614		Dusal.0032s00020	-0.953206	Dusal.0358s00001	Dusal.0011s00032	Dusal.0017s00030			Dusal.0316s00010	0.707486		Dusal.1251s00001	-0.948584	Dusal.0190s00009	Dusal.1251s00001	Dusal.1306s00002			Dusal.0081s00005	-0.743773		Dusal.0459s00011	-0.914683	Dusal.0147s00006	Dusal.0321s00008	Dusal.0074s00012			Dusal.0931s00002	-0.74031		Dusal.0002s00037	-0.851443	Dusal.0085s00005	Dusal.0170s00020	Dusal.0511s00009
Dusal.0177s00017	0.946522		Dusal.0462s00001	-0.951007	Dusal.0046s00002	Dusal.0330s00010	Dusal.0034s00038			Dusal.0386s00010	0.707491		Dusal.1194s00002	-0.948504	Dusal.0591s00007	Dusal.0143s00003	Dusal.0518s00009			Dusal.0262s00013	-0.737584		Dusal.0071s00016	-0.91064	Dusal.1064s00006	Dusal.0552s00005	Dusal.0524s00006			Dusal.0088s00011	-0.737754		Dusal.0481s00004	-0.850258	Dusal.0193s00009	Dusal.0983s00004	Dusal.0068s00029
Dusal.0070s00041	0.946396		Dusal.0299s00005	-0.95035	Dusal.0085s00005	Dusal.0355s00010	Dusal.0225s00020			Dusal.0857s00002	0.707719		Dusal.0345s00012	-0.944074	Dusal.0200s00021	Dusal.0499s00003	Dusal.0091s00005			Dusal.1156s00003	-0.736486		Dusal.0351s00005	-0.910577	Dusal.0004s00058	Dusal.0017s00013	Dusal.0189s00020			Dusal.0336s00003	-0.737185		Dusal.0504s00006	-0.849762	Dusal.2974s00001	Dusal.0097s00004	Dusal.0428s00008
Dusal.0884s00004	0.946123		Dusal.0244s00007	-0.948328	Dusal.1200s00003	Dusal.2136s00001	Dusal.0591s00007			Dusal.0135s00005	0.707743		Dusal.0359s00011	-0.942557	Dusal.0601s00001	Dusal.0250s00007	Cre10.g461250			Dusal.0535s00006	-0.736256		Dusal.0541s00007	-0.909518	Cre12.g484250	Dusal.0203s00011	Dusal.0182s00014			Dusal.0057s00007	-0.734474		Dusal.0315s00001	-0.843722	Dusal.0046s00033	Dusal.0535s00002	Dusal.0286s00010
Dusal.0530s00005	0.945857		Dusal.0099s00010	-0.948117	Dusal.0115s00012	Dusal.0365s00008	Dusal.0238s00023			Dusal.0190s00009	0.70823		Dusal.1194s00002	-0.942235	Dusal.1046s00001	Dusal.0298s00005	Dusal.0838s00007			Cre12.g484250	-0.736146		Dusal.0091s00019	-0.90882	Dusal.0071s00016	Dusal.0257s00005	Dusal.0172s00021			Dusal.0983s00004	-0.730546		Cre06.g265100	-0.842387	Dusal.0179s00019	Dusal.0030s00015	Dusal.0573s00007
Dusal.0029s00015	0.945622		Dusal.0288s00005	-0.947527	Dusal.0757s00001	Dusal.1106s00003	Dusal.0064s00001			Dusal.0014s00051	0.708401		Dusal.1194s00002	-0.940498	Dusal.0084s00027	Dusal.0934s00004	Dusal.0289s00008			Dusal.1041s00003	-0.7353		Dusal.0814s00002	-0.907801	Dusal.0227s00008	Dusal.0003s00014	Cre16.g680900			Dusal.0459s00011	-0.730151		Dusal.0066s00028	-0.842089	Dusal.0263s00006	Dusal.0305s00003	Dusal.0342s00014
Dusal.0152s00006	0.945314		Dusal.0766s00003	-0.947527	Dusal.0431s00004	Dusal.0031s00043	Dusal.1044s00002			Cre17.g721500	0.708898		Dusal.0359s00011	-0.93853	Cre09.g406851	Dusal.0279s00005	Dusal.0894s00002			Dusal.0079s00017	-0.735119		Dusal.0090s00007	-0.902843	Dusal.0323s00002	Dusal.0656s00004	Dusal.0499s00003			Dusal.0931s00004	-0.724675		Dusal.0161s00018	-0.841603	Dusal.0171s00015	Dusal.0070s00018	Dusal.0721s00003
Dusal.0383s00014	0.945174		Dusal.0529s00010	-0.944225	Dusal.0408s00005	Dusal.0003s00028	Dusal.0157s00002			Dusal.0060s00024	0.70959		Dusal.0138s00003	-0.934218	Dusal.0020s00022	Dusal.0240s00012	Dusal.0175s00008			Dusal.0177s00017	-0.731738		Dusal.0057s00003	-0.901956	Dusal.0026s00042	Dusal.0222s00016	Dusal.0672s00002			Dusal.0699s00007	-0.72199		Dusal.0587s00001	-0.841271	Dusal.0222s00007	Dusal.0030s00005	Dusal.0181s00024
Dusal.0177s00017	0.94511		Dusal.1194s00002	-0.941564	Dusal.0179s00019	Dusal.0243s00002	Dusal.0778s00006			Dusal.0838s00007	0.709609		Cre17.g744147	-0.933879	Dusal.0361s00004	Dusal.0038s00021	Dusal.0093s00023			Dusal.0579s00002	-0.723911		Dusal.0459s00011	-0.897591	Dusal.0345s00012	Dusal.0579s00002	Dusal.0365s00008			Dusal.0177s00017	-0.721939		Dusal.0556s00013	-0.840271	Dusal.0177s00017	Dusal.0313s00012	Dusal.0047s00025
Dusal.0152s00006	0.944083		Dusal.0059s00009	-0.938734	Dusal.0552s00009	Dusal.0883s00001	Dusal.0935s00001			Dusal.0030s00018	0.710037		Dusal.1194s00002	-0.933702	Dusal.0070s00005	Dusal.0352s00011	Dusal.1090s00001			Dusal.0732s00008	-0.717129		Dusal.0001s00049	-0.89701	Dusal.0255s00017	Dusal.0064s00001	Dusal.2233s00001			Dusal.0732s00008	-0.720974		Dusal.0327s00013	-0.839958	Dusal.0968s00002	Dusal.0192s00012	Dusal.0218s00016
Dusal.0177s00017	0.944043		Dusal.2268s00001	-0.938562	Dusal.0685s00001	Dusal.0136s00015	Dusal.0417s00005			Cre16.g680900	0.710405		Dusal.0234s00006	-0.932489	Dusal.0058s00030	Dusal.0115s00008	Dusal.0115s00012			Dusal.0933s00002	-0.714881		Dusal.1633s00001	-0.894813	Dusal.0146s00006	Dusal.0030s00005	Dusal.0228s00015			Dusal.0282s00008	-0.720611		Dusal.1390s00002	-0.839562	Dusal.0007s00033	Dusal.0036s00030	Dusal.0211s00004
Dusal.0859s00003	0.943899		Dusal.0435s00004	-0.938541	Dusal.1113s00003	Dusal.0984s00003	Dusal.2797s00001			Dusal.0435s00004	0.710981		Dusal.0541s00007	-0.931518	Dusal.0903s00007	Dusal.0037s00024	Dusal.0246s00018			Dusal.0117s00002	0.700176		Dusal.0008s00007	-0.894057	Dusal.0530s00005	Dusal.0515s00006	Dusal.0511s00009			Dusal.0296s00010	-0.717024		Dusal.0219s00007	-0.839038	Dusal.0293s00016	Dusal.0096s00009	Dusal.0610s00002
Dusal.0530s00005	0.94364		Dusal.1125s00002	-0.935179	Dusal.0240s00015	Dusal.0537s00002	Dusal.0174s00002			Dusal.0192s00004	0.711196		Dusal.0889s00009	-0.930088	Dusal.0521s00007	Dusal.0721s00003	Dusal.0240s00015			Dusal.0203s00005	0.700194		Dusal.0724s00006	-0.891325	Dusal.0006s00041	Dusal.0002s00037	Dusal.0298s00005			Dusal.0916s00002	-0.716727		Dusal.0057s00012	-0.837696	Dusal.0556s00013	Dusal.1449s00001	Dusal.0363s00012
Dusal.0437s00009	0.942545		Dusal.0330s00014	-0.93033	Dusal.0237s00009	Dusal.0302s00021	Dusal.0850s00002			Dusal.1167s00001	0.711694		Dusal.0004s00049	-0.927452	Dusal.0765s00008	Dusal.0024s00020	Dusal.0405s00006			Dusal.0177s00017	0.700393		Dusal.0008s00007	-0.890647	Dusal.0036s00020	Dusal.0192s00012	Dusal.0147s00022			Dusal.0070s00018	-0.715292		Dusal.0276s00001	-0.837328	Dusal.0194s00022	Dusal.0314s00010	Dusal.0034s00020
Dusal.0110s00024	0.942445		Dusal.1244s00001	-0.929244	Dusal.0177s00017	Dusal.0829s00006	Dusal.0781s00005			Dusal.0237s00009	0.712105		Dusal.0201s00001	-0.926399	Dusal.0119s00011	Dusal.0393s00007	Dusal.0402s00003			Dusal.0821s00004	0.700957		Dusal.0263s00006	-0.887876	Dusal.0538s00011	Cre12.g497850	Dusal.0279s00005			Dusal.0724s00006	-0.71525		Dusal.0202s00019	-0.836016	Dusal.0718s00006	Dusal.0792s00004	Dusal.0026s00012
Dusal.0177s00017	0.942159		Dusal.0266s00011	-0.927263	Dusal.0134s00001	Dusal.0147s00005	Dusal.0378s00001			Dusal.0058s00002	0.712325		Dusal.0530s00005	-0.924908	Dusal.0383s00014	Dusal.0707s00003	Dusal.0135s00020			Dusal.0253s00022	0.701091		Dusal.0177s00017	-0.887559	Dusal.0020s00020	Dusal.0355s00001	Dusal.0054s00031			Dusal.0491s00001	-0.713705		Dusal.0116s00002	-0.835001	Dusal.0073s00017	Dusal.0048s00030	Dusal.0579s00002
Dusal.0383s00014	0.942075		Dusal.0365s00008	-0.927227	Dusal.0109s00010	Dusal.0897s00002	Dusal.0048s00009			Dusal.0030s00018	0.712408		Dusal.0218s00016	-0.923444	Dusal.0048s00009	Dusal.0170s00013	Cre05.g240550			Dusal.0008s00007	0.701214		Dusal.0031s00013	-0.886464	Dusal.0081s00005	Dusal.0036s00030	Dusal.0052s00006			Dusal.0088s00011	-0.712978		Dusal.0319s00004	-0.831865	Dusal.0834s00001	Dusal.0023s00001	Dusal.0112s00009
Dusal.0191s00016	0.942063		Dusal.0081s00005	-0.926676	Dusal.0059s00005	Dusal.0289s00011	Dusal.0159s00010			Dusal.0237s00009	0.712415		Dusal.0008s00017	-0.920892	Dusal.0426s00006	Dusal.1047s00003	Dusal.2268s00001			Dusal.0094s00031	0.702361		Dusal.0030s00015	-0.885909	Dusal.0330s00014	Dusal.0096s00009	Dusal.0091s00018			Dusal.0808s00008	-0.70845		Dusal.0133s00016	-0.831445	Dusal.0152s00006	Dusal.0045s00039	Dusal.1059s00003
Dusal.0375s00002	0.942053		Dusal.0697s00001	-0.92624	Dusal.0012s00047	Dusal.2647s00001	Dusal.0591s00004			Dusal.0027s00032	0.712686		Dusal.0177s00017	-0.919896	Dusal.0049s00003	Dusal.1119s00001	Dusal.0061s00032			Dusal.0008s00007	0.702369		Dusal.0008s00007	-0.88567	Dusal.1916s00001	Dusal.0402s00006	Dusal.0240s00012			Dusal.0067s00026	-0.707997		Dusal.0153s00011	-0.830187	Dusal.0819s00005	Dusal.0016s00019	Dusal.1390s00002
Dusal.0177s00017	0.942032		Dusal.0128s00011	-0.926041	Dusal.0279s00001	Dusal.2264s00001	Dusal.0133s00014			Dusal.2303s00001	0.712795		Dusal.0292s00008	-0.914788	Dusal.2478s00001	Dusal.0754s00001	Dusal.0004s00053			Dusal.0345s00016	0.702442		Dusal.0157s00002	-0.882934	Dusal.0085s00005	Dusal.0792s00004	Dusal.1241s00001			Dusal.0558s00012	-0.704877		Dusal.0459s00011	-0.828999	Dusal.1173s00001	Dusal.0046s00036	Dusal.0157s00002
Dusal.0023s00029	0.94101		Dusal.1122s00002	-0.926036	Dusal.0406s00011	Dusal.0209s00020	Dusal.0081s00006			Dusal.0389s00016	0.712945		Dusal.0262s00002	-0.914408	Dusal.0071s00008	Dusal.0211s00004	Dusal.0406s00011			Dusal.0834s00001	0.702519		Dusal.0933s00002	-0.882888	Dusal.0773s00001	Dusal.1188s00002	Dusal.0883s00001			Dusal.0491s00001	-0.700657		Dusal.0967s00002	-0.827963	Dusal.0557s00004	Dusal.0912s00004	Dusal.0022s00034
Dusal.0002s00012	0.939983		Dusal.0808s00008	-0.926036	Dusal.0024s00029	Dusal.0321s00008	Dusal.1915s00001			Dusal.0345s00012	0.713258		Dusal.0081s00005	-0.913694	Dusal.0006s00040	Dusal.0610s00002	Dusal.0546s00003			Dusal.0412s00003	0.702859		Dusal.0157s00002	-0.88216	Dusal.0179s00019	Dusal.0045s00039	Dusal.0342s00014			Dusal.0293s00016	-0.700088		Dusal.0510s00002	-0.823155	Dusal.0049s00013	Dusal.0444s00011	Dusal.0556s00014
Dusal.0002s00012	0.939931		Dusal.0733s00006	-0.925892	Dusal.0090s00007	Dusal.0100s00015	Dusal.0195s00005			Dusal.0035s00032	0.713579		Dusal.0333s00015	-0.913668	Dusal.0287s00018	Dusal.0465s00007	Dusal.0099s00001			Dusal.0286s00008	0.702976		Dusal.0008s00007	-0.880731	Dusal.0104s00013	Dusal.0098s00017	Dusal.0136s00015			Dusal.0540s00007	0.700097		Dusal.0459s00011	-0.82304	Dusal.0666s00004	Dusal.0383s00014	Dusal.0174s00013
Dusal.0177s00017	0.939854		Dusal.0530s00005	-0.925892	Dusal.0246s00016	Dusal.0233s00012	Dusal.0287s00018			Dusal.0433s00006	0.713609		Dusal.0157s00002	-0.910268	Dusal.0363s00014	Dusal.0377s00023	Dusal.0518s00007			Dusal.0059s00009	0.703011		Dusal.0157s00002	-0.877159	Dusal.0588s00007	Dusal.0546s00004	Dusal.0010s00049			Dusal.0084s00022	0.700353		Dusal.0459s00011	-0.822567	Dusal.0939s00002	Dusal.0506s00008	Dusal.1046s00001
Dusal.0042s00004	0.938747		Dusal.0004s00049	-0.925156	Dusal.0007s00037	Dusal.0408s00009	Dusal.0265s00009			Dusal.0423s00002	0.713769		Dusal.0157s00002	-0.909871	Dusal.0049s00010	Dusal.0086s00017	Dusal.0135s00027			Dusal.0711s00008	0.703048		Dusal.0095s00032	-0.87506	Dusal.0177s00017	Dusal.0522s00002	Dusal.0118s00011			Dusal.0650s00003	0.700401		Dusal.0042s00018	-0.822463	Dusal.0891s00005	Dusal.0866s00006	Dusal.0002s00037
Dusal.0177s00017	0.938097		Dusal.0010s00043	-0.922498	Dusal.0553s00008	Dusal.0552s00005	Dusal.0102s00002			Dusal.0319s00004	0.714408		Dusal.0157s00002	-0.909389	Dusal.0098s00022	Dusal.0017s00030	Dusal.0016s00018			Dusal.0809s00006	0.704545		Dusal.0552s00009	-0.873104	Dusal.0047s00031	Dusal.0046s00036	Dusal.0147s00005			Dusal.0263s00006	0.701484		Dusal.0208s00022	-0.821749	Dusal.0125s00027	Dusal.0068s00007	Dusal.0395s00003
Dusal.0008s00007	0.937953		Dusal.0362s00004	-0.91947	Dusal.0330s00007	Dusal.0203s00011	Dusal.0340s00007			Dusal.0125s00027	0.714688		Dusal.0907s00005	-0.908322	Dusal.0040s00029	Dusal.0273s00012	Dusal.0634s00003			Dusal.0008s00007	0.704629		Dusal.0510s00002	-0.872718	Dusal.0670s00003	Dusal.0912s00004	Dusal.0537s00002			Dusal.0505s00010	0.701583		Dusal.0177s00017	-0.821239	Dusal.0263s00009	Dusal.0147s00006	Dusal.0277s00019
Dusal.0008s00007	0.937951		Dusal.0152s00006	-0.919389	Dusal.0277s00016	Dusal.0003s00014	Dusal.3410s00001			Dusal.0574s00008	0.715348		Dusal.0907s00005	-0.907819	Dusal.0424s00011	Dusal.0034s00038	Dusal.1340s00001			Dusal.0792s00004	0.704833		Dusal.0099s00018	-0.870411	Dusal.0208s00022	Dusal.0420s00009	Dusal.0289s00011			Dusal.0462s00001	0.701767		Dusal.0174s00013	-0.820607	Dusal.0808s00008	Dusal.0075s00025	Dusal.0763s00004
Dusal.0008s00007	0.937051		Dusal.0223s00010	-0.919389	Dusal.0459s00011	Dusal.0300s00016	Dusal.0884s00004			Dusal.0121s00013	0.716163		Dusal.0059s00011	-0.907329	Dusal.0341s00003	Dusal.0031s00023	Cre16.g691800			Dusal.0274s00005	0.704967		Dusal.0008s00017	-0.870149	Dusal.0073s00017	Dusal.0383s00002	Dusal.1125s00002			Cre16.g688526	0.703516		Dusal.0540s00001	-0.817937	Dusal.0315s00001	Dusal.0489s00014	Dusal.0642s00008
Cre16.g688526	0.936685		Dusal.0389s00016	-0.917974	Dusal.0345s00016	Dusal.0268s00002	Dusal.0037s00037			Dusal.0314s00015	0.716272		Dusal.1194s00002	-0.905863	Dusal.0199s00008	Dusal.0225s00020	Dusal.0910s00002			Dusal.0177s00017	0.705241		Dusal.0535s00006	-0.86982	Dusal.0834s00001	Dusal.0122s00021	Dusal.0218s00016			Dusal.0263s00009	0.704473		Dusal.0008s00002	-0.817249	Dusal.0459s00011	Cre16.g658650	Dusal.0456s00004
Dusal.0075s00020	0.936483		Dusal.0010s00017	-0.917974	Dusal.1321s00001	Dusal.0273s00012	Dusal.0490s00009			Dusal.0689s00006	0.716412		Dusal.0059s00011	-0.903874	Dusal.0048s00016	Dusal.0238s00023	Dusal.0088s00015			Dusal.0008s00007	0.70525		Dusal.0202s00005	-0.853294	Dusal.0246s00004	Dusal.0781s00005	Dusal.0287s00015			Dusal.0939s00002	0.704628		Dusal.0337s00003	-0.815592	Dusal.0190s00023	Dusal.0207s00012	Dusal.0176s00023
Dusal.0177s00017	0.935671		Dusal.0163s00001	-0.917974	Dusal.0437s00009	Dusal.0106s00003	Dusal.0008s00020			Dusal.0388s00014	0.716432		Dusal.0095s00032	-0.903666	Dusal.0852s00004	Dusal.0064s00001	Dusal.0027s00032			Dusal.0510s00002	0.705627		Dusal.1014s00004	-0.851184	Dusal.0061s00008	Dusal.0506s00008	Dusal.0610s00002			Dusal.0119s00014	0.705615		Dusal.0341s00003	-0.815559	Dusal.0256s00011	Dusal.0195s00005	Dusal.0072s00015
Dusal.0745s00006	0.933328		Dusal.0192s00012	-0.917974	Dusal.0170s00019	Dusal.0535s00002	Dusal.0155s00013			Dusal.0638s00007	0.716756		Dusal.0070s00018	-0.902491	Dusal.1063s00004	Dusal.1044s00002	Dusal.0510s00002			Dusal.0462s00001	0.705855		Dusal.0020s00020	-0.850822	Dusal.0152s00006	Dusal.0075s00003	Dusal.1244s00001			Dusal.0859s00003	0.706153		Dusal.0459s00011	-0.814746	Dusal.0491s00001	Dusal.0340s00007	Dusal.0124s00014
Dusal.0035s00021	0.933254		Dusal.0128s00014	-0.917933	Dusal.0308s00010	Dusal.1215s00002	Dusal.0053s00007			Dusal.0125s00027	0.716787		Dusal.0530s00005	-0.899187	Dusal.0082s00008	Dusal.0277s00021	Dusal.0118s00018			Dusal.0119s00014	0.705974		Dusal.0094s00001	-0.849331	Dusal.0809s00006	Dusal.1060s00004	Dusal.0206s00013			Dusal.0075s00020	0.706317		Dusal.0099s00026	-0.813749	Dusal.0292s00014	Dusal.1141s00002	Dusal.0513s00014
Dusal.0177s00017	0.932655		Dusal.0160s00007	-0.917445	Dusal.0190s00023	Dusal.0601s00001	Dusal.0767s00002			Dusal.0175s00024	0.7169		Dusal.0907s00005	-0.898547	Dusal.1071s00002	Dusal.0070s00018	Cre17.g721500			Dusal.0060s00024	0.706203		Dusal.0019s00022	-0.845951	Dusal.0819s00005	Dusal.0023s00012	Dusal.1333s00001			Dusal.0125s00005	0.707412		Dusal.0819s00005	-0.813036	Dusal.0033s00019	Dusal.0049s00022	Dusal.0022s00003
Dusal.0035s00021	0.931968		Dusal.0077s00011	-0.916688	Dusal.1014s00004	Dusal.0372s00013	Dusal.0049s00036			Dusal.0267s00005	0.717129		Dusal.0907s00005	-0.897813	Dusal.0281s00019	Dusal.0697s00001	Dusal.0477s00008			Dusal.0711s00008	0.706394		Dusal.0077s00011	-0.842052	Dusal.1173s00001	Dusal.0821s00004	Dusal.0377s00023			Dusal.0203s00005	0.709062		Dusal.0033s00019	-0.811989	Dusal.0535s00006	Dusal.0172s00017	Dusal.0320s00011
Dusal.0128s00011	0.931401		Dusal.0535s00011	-0.916688	Dusal.0008s00017	Dusal.0305s00003	Dusal.0227s00008			Dusal.0943s00001	0.717386		Dusal.0907s00005	-0.895937	Dusal.0296s00015	Dusal.0157s00002	Dusal.0693s00006			Dusal.0647s00006	0.706405		Dusal.0057s00007	-0.84138	Dusal.0044s00001	Dusal.0075s00025	Dusal.0097s00004			Dusal.0288s00005	0.709653		Dusal.0099s00026	-0.811523	Dusal.0711s00008	Dusal.0057s00023	Dusal.0318s00002
Dusal.0177s00017	0.930514		Dusal.0434s00001	-0.916688	Dusal.0086s00033	Dusal.0608s00005	Dusal.0296s00015			Dusal.0089s00003	0.717572		Dusal.0907s00005	-0.895272	Dusal.0716s00003	Dusal.0022s00034	Dusal.0257s00007			Dusal.0077s00011	0.707009		Cre17.g744147	-0.838918	Dusal.0090s00007	Dusal.0591s00004	Dusal.0034s00020			Dusal.0055s00013	0.710217		Dusal.0177s00017	-0.81089	Dusal.0067s00015	Dusal.0027s00018	Dusal.0903s00007
Dusal.0091s00018	0.928608		Dusal.0704s00006	-0.915056	Dusal.1122s00002	Dusal.0030s00005	Dusal.0453s00002			Dusal.0175s00024	0.717575		Dusal.0001s00014	-0.895046	Dusal.0318s00001	Dusal.0245s00017	Dusal.0384s00014			Dusal.0345s00012	0.707312		Dusal.0933s00002	-0.838017	Cre16.g688526	Dusal.0775s00002	Dusal.0026s00012			Dusal.0093s00001	0.711012		Dusal.0124s00014	-0.809644	Dusal.0033s00020	Dusal.0767s00002	Dusal.0017s00026
Dusal.0242s00017	0.92818		Dusal.0010s00015	-0.915056	Dusal.0890s00002	Dusal.0904s00002	Dusal.0832s00005			Cre16.g662250	0.718121		Dusal.0177s00017	-0.894331	Dusal.0880s00002	Dusal.0395s00003	Dusal.1167s00001			Dusal.0521s00013	0.707347		Dusal.0540s00007	-0.834462	Dusal.0850s00005	Dusal.0019s00007	Dusal.0031s00023			Dusal.0823s00003	0.711119		Dusal.0033s00019	-0.809539	Dusal.0155s00010	Cre12.g484250	Dusal.1060s00004
Dusal.0142s00007	0.928099		Dusal.0819s00005	-0.913244	Dusal.0099s00010	Dusal.0313s00012	Dusal.0057s00007			Dusal.0265s00004	0.718424		Dusal.0288s00005	-0.893278	Dusal.0291s00020	Dusal.0002s00037	Dusal.0533s00011			Cre16.g688526	0.707382		Dusal.0257s00020	-0.831115	Dusal.0202s00019	Cre16.g658650	Dusal.0034s00038			Dusal.0542s00003	0.711204		Dusal.0406s00008	-0.809361	Dusal.0584s00003	Dusal.0071s00016	Dusal.0023s00047
Dusal.0177s00017	0.927984		Dusal.0004s00031	-0.913244	Dusal.0546s00005	Dusal.0045s00031	Dusal.0005s00015			Dusal.0235s00013	0.718549		Dusal.1194s00002	-0.892908	Dusal.0066s00031	Dusal.0283s00003	Dusal.0089s00003			Dusal.0166s00016	0.707383		Dusal.0059s00011	-0.830824	Dusal.0121s00005	Dusal.0637s00004	Dusal.0591s00007			Dusal.0444s00011	0.712736		Dusal.0174s00013	-0.808476	Dusal.0971s00002	Dusal.0049s00036	Dusal.0591s00004
Dusal.0042s00004	0.926964		Dusal.0104s00007	-0.913244	Dusal.0128s00002	Dusal.0075s00014	Dusal.0413s00012			Dusal.0094s00016	0.719226		Dusal.0513s00014	-0.891291	Dusal.0235s00001	Dusal.0766s00003	Dusal.0374s00009			Dusal.0008s00007	0.707417		Dusal.0160s00025	-0.819998	Dusal.0647s00006	Dusal.0320s00004	Dusal.0238s00023			Dusal.0040s00012	0.713342		Dusal.0202s00019	-0.807837	Dusal.0462s00001	Dusal.0624s00006	Dusal.1064s00006
Dusal.0255s00017	0.925902		Dusal.0287s00015	-0.912707	Dusal.0004s00031	Dusal.0077s00010	Dusal.0021s00024			Dusal.0207s00015	0.719342		Dusal.0535s00006	-0.889486	Dusal.0470s00002	Dusal.0778s00006	Dusal.0224s00016			Dusal.0008s00007	0.707844		Dusal.0059s00011	-0.816361	Dusal.0345s00006	Dusal.0433s00012	Dusal.0535s00002			Dusal.0055s00013	0.713558		Dusal.0256s00011	-0.80773	Dusal.0763s00005	Dusal.0323s00002	Dusal.0254s00008
Dusal.0767s00002	0.924946		Dusal.1173s00001	-0.90969	Dusal.0010s00017	Dusal.0104s00007	Dusal.0174s00023			Dusal.0388s00007	0.719566		Dusal.0376s00008	-0.889176	Dusal.0042s00018	Dusal.0277s00019	Dusal.0002s00049			Dusal.0679s00006	0.708491		Dusal.0230s00007	-0.81626	Dusal.0891s00005	Dusal.0120s00005	Dusal.0318s00010			Dusal.0040s00012	0.713849		Dusal.0459s00011	-0.806616	Dusal.0158s00022	Dusal.0026s00042	Dusal.0471s00009
Dusal.0177s00017	0.924243		Dusal.0120s00015	-0.908633	Dusal.0375s00002	Dusal.1005s00005	Dusal.0268s00024			Dusal.0943s00001	0.720121		Dusal.0022s00034	-0.884935	Dusal.0718s00003	Dusal.0935s00001	Dusal.0433s00006			Dusal.0425s00008	0.708647		Dusal.0255s00017	-0.813847	Dusal.0330s00007	Dusal.0094s00031	Dusal.0349s00008			Dusal.0809s00006	0.714083		Dusal.0386s00013	-0.806252	Dusal.0301s00006	Dusal.0443s00010	Dusal.0287s00018
Dusal.0808s00008	0.924033		Dusal.1567s00001	-0.908633	Dusal.0089s00003	Dusal.0402s00006	Dusal.0060s00010			Dusal.0388s00007	0.720504		Dusal.0907s00005	-0.884317	Dusal.0177s00012	Dusal.0417s00005	Dusal.0010s00015			Dusal.0823s00003	0.708719		Dusal.0090s00007	-0.813413	Dusal.0125s00027	Dusal.0265s00009	Dusal.0030s00015			Dusal.0808s00008	0.714233		Dusal.0282s00008	-0.804788		Dusal.0600s00015	Dusal.0006s00040
Dusal.0128s00011	0.923974		Dusal.0372s00008	-0.907377	Cre04.g225200	Cre12.g500500	Dusal.0235s00001			Dusal.0007s00037	0.720936		Dusal.0907s00005	-0.883477	Dusal.0216s00011	Dusal.0554s00004	Dusal.0275s00004			Dusal.0679s00006	0.709006		Dusal.0008s00007	-0.811248	Dusal.0808s00008	Dusal.1141s00002	Dusal.1044s00002			Dusal.0912s00004	0.715817		Dusal.0647s00002	-0.802956		Dusal.0512s00003	Dusal.0383s00017
Dusal.0452s00011	0.92381		Dusal.0237s00009	-0.905416	Dusal.0450s00003	Dusal.1188s00002	Dusal.0101s00022			Dusal.0008s00006	0.721005		Dusal.0234s00006	-0.883394	Dusal.0375s00015	Dusal.2797s00001	Dusal.0573s00007			Dusal.0008s00007	0.709015		Dusal.0537s00002	-0.810998	Dusal.0060s00004	Dusal.0049s00022	Dusal.0002s00034			Dusal.0152s00027	0.716659		Dusal.0358s00010	-0.799962		Dusal.0057s00007	Dusal.0288s00015
Dusal.0244s00007	0.922976		Dusal.0267s00016	-0.899532	Dusal.0066s00009	Dusal.0021s00035	Dusal.0479s00005			Dusal.0099s00001	0.721197		Dusal.1194s00002	-0.88146	Dusal.0002s00053	Dusal.0174s00002	Dusal.0196s00018			Dusal.0008s00007	0.709063		Dusal.0541s00007	-0.809621	Dusal.0459s00011	Dusal.0057s00023	Dusal.0697s00001			Cre16.g688526	0.718889		Dusal.1173s00001	-0.797683		Dusal.0040s00012	Dusal.1093s00001
Dusal.0177s00017	0.920912		Dusal.0118s00018	-0.897026	Dusal.0930s00002	Dusal.0023s00001	Dusal.0201s00008			Dusal.0002s00030	0.721419		Dusal.0057s00007	-0.876858	Dusal.0489s00006	Dusal.0091s00019	Dusal.0077s00028			Dusal.0038s00007	0.709398		Dusal.0349s00008	-0.808578	Dusal.0270s00005	Dusal.0756s00004	Dusal.0157s00002			Dusal.0037s00024	0.721535		Dusal.0006s00040	-0.797193		Dusal.0098s00020	Dusal.0424s00011
Dusal.0462s00007	0.920905		Dusal.0060s00004	-0.896458	Dusal.0163s00011	Dusal.0358s00011	Dusal.0250s00017			Dusal.0267s00005	0.721623		Dusal.0459s00011	-0.874898	Dusal.0004s00059	Dusal.0456s00004	Dusal.1936s00001			Dusal.0008s00007	0.709924		Dusal.0437s00009	-0.807997	Dusal.0437s00009	Dusal.0008s00006	Dusal.1046s00001			Dusal.0535s00006	0.721536		Dusal.0967s00002	-0.795819		Dusal.0413s00012	Dusal.0341s00003
Dusal.1244s00001	0.920638		Dusal.0161s00017	-0.896458	Dusal.0003s00063	Dusal.0098s00017	Dusal.0001s00030			Dusal.0207s00015	0.722328		Dusal.0552s00009	-0.870615	Dusal.0346s00016	Dusal.0291s00009	Dusal.0949s00003			Dusal.0775s00005	0.711108		Dusal.0008s00007	-0.803026	Dusal.0017s00005	Dusal.0099s00026	Dusal.0766s00003			Dusal.0004s00049	0.721799		Dusal.0546s00009	-0.795033		Dusal.0255s00017	Dusal.0943s00001
Dusal.1200s00003	0.920427		Dusal.0535s00006	-0.896146	Dusal.0823s00003	Dusal.0695s00002	Dusal.0169s00015			Dusal.0103s00013	0.722398		Dusal.0202s00005	-0.870412	Dusal.0085s00005	Dusal.0498s00010	Dusal.0004s00026			Dusal.0661s00003	0.711353		Dusal.0090s00007	-0.802332	Cre17.g744147	Dusal.0027s00018	Dusal.0104s00007			Dusal.0059s00009	0.72333		Dusal.0263s00006	-0.793919		Dusal.0268s00024	Dusal.0157s00023
Dusal.0688s00002	0.919881		Dusal.0444s00011	-0.896146	Dusal.1244s00001	Dusal.0045s00023	Dusal.0412s00003			Dusal.2268s00001	0.723064		Dusal.0177s00017	-0.868733	Dusal.0488s00010	Dusal.0838s00002	Dusal.0111s00021			Dusal.0450s00003	0.711826		Dusal.0721s00002	-0.80071	Dusal.1014s00004	Dusal.0265s00016	Cre17.g734548			Dusal.0049s00013	0.72431		Dusal.0500s00002	-0.792908		Dusal.1216s00001	Dusal.0519s00001
Dusal.0177s00017	0.919689		Dusal.0066s00009	-0.896146	Dusal.1333s00001	Dusal.0912s00004	Dusal.0084s00022			Dusal.0002s00049	0.72395		Dusal.0033s00020	-0.867342	Dusal.0013s00003	Dusal.0546s00004	Dusal.0704s00006			Dusal.0455s00009	0.711867		Dusal.0023s00001	-0.798541	Dusal.0803s00001	Dusal.0479s00011	Dusal.0366s00013			Dusal.0039s00012	0.724998		Dusal.0482s00015	-0.792842		Dusal.1091s00001	Dusal.0852s00004
Dusal.0345s00006	0.919638		Dusal.0083s00017	-0.89527	Dusal.0170s00020	Dusal.0383s00002	Dusal.0024s00015			Dusal.0426s00006	0.724051		Dusal.1082s00004	-0.866384	Dusal.0073s00033	Dusal.0271s00011	Dusal.0658s00003			Dusal.0177s00017	0.712243		Dusal.0535s00002	-0.796941	Dusal.0008s00017	Dusal.0118s00009	Cre09.g406851			Dusal.0292s00014	0.725115		Dusal.0988s00001	-0.791772		Dusal.0005s00041	Dusal.0155s00013
Dusal.0133s00014	0.918421		Dusal.0262s00013	-0.894671	Dusal.0318s00010	Dusal.0235s00003	Dusal.1144s00001			Dusal.0318s00010	0.724063		Dusal.1194s00002	-0.866366	Dusal.0660s00005	Cre03.g160300	Dusal.0607s00011			Dusal.0177s00017	0.712338		Dusal.0293s00016	-0.796672	Dusal.0232s00007	Dusal.0689s00005	Dusal.0020s00022			Dusal.0055s00013	0.725236		Dusal.0014s00051	-0.790401		Dusal.0461s00002	Dusal.0004s00058
Dusal.0037s00037	0.918227		Dusal.0300s00016	-0.894221	Dusal.0459s00010	Dusal.0765s00008	Dusal.0398s00010			Dusal.0783s00007	0.72447		Dusal.0172s00014	-0.864992	Dusal.0386s00013	Dusal.0160s00027	Dusal.0574s00008			Dusal.0003s00014	0.712717		Dusal.0588s00007	-0.795438	Dusal.0510s00002	Dusal.0624s00006	Dusal.0417s00005			Dusal.0345s00016	0.725385		Dusal.0556s00014	-0.789635		Dusal.0728s00007	Dusal.0053s00007
Dusal.1475s00003	0.918033		Dusal.0596s00007	-0.893048	Dusal.0223s00010	Dusal.0870s00002	Dusal.2668s00001			Dusal.0459s00011	0.724585		Dusal.0814s00002	-0.864741	Dusal.0449s00001	Dusal.0378s00001	Dusal.0517s00005			Dusal.0023s00018	0.712955		Dusal.0510s00002	-0.793957	Dusal.0502s00001	Dusal.0570s00002	Dusal.0050s00029			Dusal.0125s00005	0.726914		Dusal.0459s00011	-0.788472		Dusal.0424s00014	Dusal.0082s00008
Dusal.0244s00007	0.917413		Dusal.0115s00006	-0.893048	Dusal.0489s00014	Dusal.0830s00004	Dusal.1928s00002			Dusal.0081s00032	0.724705		Dusal.0033s00020	-0.864455	Dusal.0014s00051	Dusal.0017s00026	Dusal.0202s00024			Dusal.0091s00019	0.713761		Dusal.0152s00001	-0.79353	Dusal.0535s00006	Dusal.0443s00010	Dusal.0052s00027			Dusal.0035s00026	0.727116		Dusal.0850s00005	-0.787597		Dusal.0288s00005	Dusal.0359s00011
Dusal.0008s00007	0.917242		Dusal.0999s00001	-0.892918	Dusal.0172s00017	Dusal.0907s00005	Dusal.0001s00043			Dusal.0184s00001	0.725106		Dusal.0098s00032	-0.861337	Dusal.0179s00019	Dusal.0907s00005	Dusal.0817s00003			Dusal.0265s00009	0.71387		Dusal.0838s00007	-0.791935	Dusal.1190s00001	Dusal.1602s00002	Dusal.0814s00002			Dusal.0016s00019	0.727482		Dusal.0939s00002	-0.787521		Dusal.0541s00005	Dusal.0167s00012
Dusal.0177s00017	0.917206		Dusal.0163s00011	-0.892918	Dusal.1567s00001	Dusal.0068s00007	Dusal.0933s00003			Dusal.0121s00013	0.72521		Dusal.0018s00026	-0.859922	Dusal.0053s00017	Dusal.0159s00010	Dusal.0954s00001			Cre01.g051900	0.714039		Dusal.0194s00022	-0.791465	Dusal.0160s00025	Dusal.0425s00008	Dusal.0191s00016			Dusal.0819s00005	0.727831		Dusal.0160s00014	-0.786915		Dusal.0399s00005	Dusal.0649s00010
Dusal.1048s00004	0.916729		Cre10.g461250	-0.891027	Dusal.0004s00058	Dusal.0049s00003	Dusal.0308s00018			Dusal.0783s00007	0.725526		Dusal.0541s00007	-0.856214	Dusal.0685s00001	Dusal.0496s00007	Cre01.g016050			Dusal.0167s00013	0.71459		Dusal.0061s00032	-0.784745	Cre14.g619133	Dusal.0070s00024	Dusal.0469s00009			Cre16.g688526	0.727938		Dusal.0615s00006	-0.786086		Dusal.0163s00001	Dusal.0057s00027
Dusal.0066s00009	0.916427		Dusal.0427s00006	-0.890542	Dusal.0345s00012	Dusal.0066s00033	Dusal.0061s00007			Dusal.1936s00001	0.72574		Dusal.0288s00005	-0.855736	Dusal.0358s00010	Dusal.0023s00047	Dusal.0153s00004			Dusal.0256s00011	0.71474		Cre13.g607450	-0.778774	Dusal.0541s00007	Dusal.1258s00005	Dusal.0642s00008			Dusal.0076s00024	0.728562		Dusal.0067s00015	-0.785641		Dusal.0736s00005	Dusal.0453s00002
Dusal.0008s00007	0.916318		Dusal.0089s00003	-0.890084	Dusal.0512s00003	Dusal.0806s00002	Dusal.0884s00005			Dusal.0521s00007	0.726661		Dusal.0263s00006	-0.854943	Dusal.0201s00001	Dusal.0075s00025	Dusal.0252s00020			Dusal.0327s00013	0.715339		Dusal.0292s00008	-0.778618	Dusal.0155s00010	Dusal.0046s00003	Dusal.0174s00002			Dusal.0123s00017	0.728685		Dusal.1229s00001	-0.785459		Dusal.1636s00001	Dusal.0716s00003
Dusal.0189s00020	0.916277		Dusal.0153s00004	-0.889463	Dusal.0003s00035	Dusal.0821s00004	Dusal.0788s00001			Dusal.0358s00011	0.727165		Dusal.0470s00003	-0.854853	Dusal.0222s00007	Cre14.g629300	Dusal.0442s00005			Dusal.0008s00007	0.715584		Dusal.0891s00005	-0.774718	Dusal.0521s00013	Dusal.0512s00003	Dusal.0291s00009			Dusal.1636s00001	0.729679		Dusal.0584s00003	-0.78541		Dusal.0006s00041	Dusal.0719s00003
Dusal.0026s00006	0.91571		Dusal.0943s00001	-0.888155	Dusal.0026s00006	Dusal.0378s00005	Dusal.0039s00012			Dusal.0857s00002	0.72721		Dusal.0819s00005	-0.853285	Dusal.0229s00015	Dusal.0591s00004	Dusal.1366s00001			Dusal.0007s00037	0.715615		Dusal.0179s00019	-0.763554	Dusal.1430s00003	Dusal.0057s00027	Dusal.0070s00005			Dusal.0152s00006	0.730504		Dusal.0102s00023	-0.784865		Dusal.0036s00020	Dusal.0547s00008
Dusal.0267s00005	0.915143		Dusal.0820s00004	-0.888155	Dusal.0255s00017	Dusal.0320s00004	Dusal.0010s00040			Dusal.0255s00013	0.727706		Dusal.0077s00011	-0.852218	Dusal.0957s00003	Dusal.0133s00014	Dusal.0771s00002			Dusal.0008s00007	0.715835		Dusal.0983s00004	-0.763277	Dusal.0161s00017	Dusal.0600s00004	Dusal.0690s00009			Dusal.0055s00013	0.730773		Dusal.0690s00005	-0.784264		Dusal.0122s00023	Dusal.0264s00002
Dusal.0125s00005	0.914723		Dusal.0345s00020	-0.887975	Dusal.0244s00007	Dusal.0198s00022	Dusal.0488s00003			Dusal.0555s00001	0.727762		Dusal.0046s00033	-0.846181	Dusal.0237s00009	Dusal.0081s00006	Dusal.0095s00003			Dusal.0008s00006	0.716074		Dusal.0208s00022	-0.762911	Dusal.0462s00001	Dusal.0368s00006	Dusal.0223s00010			Dusal.0143s00003	0.731603		Dusal.0358s00010	-0.784196		Dusal.0253s00022	Dusal.0029s00014
Dusal.0008s00007	0.914395		Dusal.1333s00001	-0.883818	Dusal.0424s00014	Dusal.0233s00009	Dusal.0017s00032			Dusal.0019s00008	0.727777		Dusal.0345s00010	-0.842746	Dusal.0177s00017	Dusal.1915s00001	Dusal.0083s00017			Dusal.0265s00009	0.716083		Dusal.0182s00014	-0.762632	Dusal.0128s00002	Dusal.0040s00012	Dusal.0124s00014			Dusal.1200s00003	0.732209		Dusal.0689s00005	-0.783383		Dusal.0538s00011	Dusal.1041s00003
Dusal.0267s00005	0.914127		Dusal.0388s00007	-0.883278	Dusal.0128s00026	Dusal.0454s00001	Dusal.0234s00006			Dusal.0504s00006	0.727804		Dusal.0090s00007	-0.8426	Dusal.0471s00006	Dusal.0529s00001	Dusal.0820s00004			Dusal.0008s00007	0.716434		Dusal.0437s00006	-0.76262	Dusal.0327s00013	Dusal.0098s00020	Dusal.0058s00030			Dusal.0031s00043	0.732465		Dusal.0244s00007	-0.782264		Dusal.0346s00010	Dusal.0135s00017
Dusal.0085s00005	0.912952		Dusal.0538s00011	-0.883278	Dusal.0399s00005	Dusal.0094s00031	Dusal.0287s00013			Dusal.0363s00014	0.728002		Dusal.1047s00003	-0.842499	Dusal.0217s00001	Dusal.0207s00012	Dusal.0095s00005			Dusal.0822s00006	0.716456		Dusal.0019s00022	-0.761995	Dusal.0166s00016	Dusal.0271s00010	Dusal.0596s00007			Dusal.0736s00005	0.732835		Dusal.0244s00007	-0.781888		Dusal.0540s00007	Dusal.0363s00010
Dusal.0122s00023	0.912817		Dusal.0406s00011	-0.883278	Dusal.0081s00005	Dusal.0022s00011	Dusal.0082s00017			Dusal.0459s00011	0.728045		Dusal.0459s00011	-0.842228	Dusal.0104s00002	Dusal.0742s00001	Dusal.0205s00018			Dusal.0330s00014	0.717708		Dusal.0121s00005	-0.761404	Dusal.0473s00002	Dusal.0149s00003	Dusal.0022s00003			Dusal.0279s00001	0.733222		Dusal.0022s00003	-0.780323		Dusal.0001s00036	Dusal.0470s00002
Dusal.0488s00003	0.912406		Dusal.0345s00012	-0.883047	Dusal.0094s00016	Dusal.0437s00010	Dusal.0388s00006			Dusal.0459s00011	0.72807		Dusal.0933s00002	-0.840547	Dusal.0198s00019	Dusal.0195s00005	Dusal.0158s00015			Dusal.0008s00007	0.718299		Dusal.0070s00030	-0.759431		Dusal.0055s00003	Dusal.0138s00021			Cre16.g688526	0.733726		Dusal.0327s00013	-0.779135		Dusal.0566s00001	Dusal.0101s00022
Dusal.1261s00001	0.91232		Dusal.0399s00005	-0.882779	Dusal.0386s00019	Dusal.0094s00001	Dusal.0413s00009			Dusal.0459s00011	0.728103		Dusal.0459s00011	-0.840219	Dusal.0587s00001	Dusal.2657s00001	Dusal.0020s00032			Dusal.0100s00023	0.718377		Dusal.0542s00003	-0.759298		Dusal.1091s00001	Dusal.0481s00009			Dusal.0006s00041	0.734071		Dusal.0177s00017	-0.778924		Dusal.0385s00009	Dusal.0615s00006
Dusal.0163s00015	0.911609		Dusal.0424s00011	-0.877587	Dusal.1163s00002	Dusal.0049s00022	Dusal.1405s00001			Dusal.0459s00011	0.728171		Dusal.0326s00001	-0.839577	Dusal.0081s00032	Dusal.0265s00009	Dusal.0486s00003			Dusal.0058s00002	0.718377		Dusal.0552s00009	-0.758814		Dusal.0079s00017	Dusal.0271s00011			Dusal.0346s00010	0.734546		Cre12.g486350	-0.777488		Dusal.0020s00020	Dusal.0042s00018
Dusal.0407s00003	0.911558		Dusal.0029s00015	-0.877156	Dusal.0389s00016	Dusal.0322s00011	Dusal.0969s00001			Dusal.0459s00011	0.728289		Dusal.0455s00009	-0.836912	Dusal.0074s00028	Dusal.0102s00002	Dusal.0007s00041			Dusal.0008s00007	0.718561		Dusal.0088s00011	-0.75735		Dusal.0005s00041	Dusal.0318s00002			Dusal.0138s00003	0.735853		Dusal.0719s00003	-0.776627		Dusal.0169s00015	Dusal.0057s00035
Dusal.0792s00006	0.91153		Dusal.0282s00014	-0.876608	Dusal.1005s00002	Dusal.0096s00026	Dusal.0613s00007			Dusal.0004s00058	0.728795		Dusal.0008s00007	-0.836252	Dusal.0316s00010	Dusal.0003s00026	Dusal.1302s00003			Dusal.0177s00017	0.718751		Dusal.0008s00007	-0.755592		Dusal.1041s00003	Dusal.0788s00002			Dusal.0355s00004	0.736424		Dusal.0021s00031	-0.776167		Dusal.0822s00006	Dusal.0012s00036
Dusal.0099s00010	0.910463		Dusal.0375s00002	-0.876369	Dusal.0442s00005	Dusal.0206s00016	Dusal.0316s00010			Dusal.0125s00014	0.729093		Dusal.0272s00005	-0.833431	Dusal.0088s00011	Dusal.2138s00001	Dusal.0815s00001			Dusal.0170s00017	0.718884		Dusal.0519s00001	-0.755587		Dusal.0363s00010	Dusal.0195s00004			Dusal.1263s00001	0.737159		Dusal.0057s00035	-0.775922		Dusal.0049s00037	Dusal.0883s00005
Dusal.0125s00005	0.910294		Dusal.0542s00003	-0.876369	Dusal.0724s00005	Dusal.0152s00001	Dusal.0407s00010			Dusal.0361s00004	0.729282		Dusal.1141s00002	-0.832222	Dusal.0152s00007	Dusal.3410s00001	Dusal.0932s00001			Dusal.0279s00001	0.719114		Dusal.1194s00002	-0.755046		Dusal.0728s00007	Dusal.0444s00011			Dusal.0085s00005	0.737216		Dusal.0768s00006	-0.775562		Dusal.0358s00001	Dusal.0250s00017
Dusal.2668s00001	0.910041		Dusal.0232s00007	-0.876247	Dusal.0263s00006	Dusal.0544s00004	Dusal.0176s00008			Dusal.0314s00015	0.729371		Dusal.0063s00011	-0.829696	Dusal.0728s00004	Dusal.0372s00008	Dusal.0535s00011			Dusal.0327s00013	0.719435		Dusal.0263s00006	-0.751141		Dusal.0288s00005	Cre03.g160300			Dusal.0152s00006	0.737231		Dusal.0161s00018	-0.775533		Dusal.0330s00014	Dusal.0718s00003
Dusal.0013s00032	0.90924		Dusal.0172s00021	-0.876247	Dusal.0055s00013	Dusal.0424s00011	Dusal.0829s00002			Dusal.0318s00010	0.729757		Dusal.0091s00010	-0.829127	Dusal.0819s00005	Dusal.0884s00004	Dusal.0312s00004			Dusal.0001s00036	0.719435		Dusal.0361s00001	-0.749616		Dusal.0128s00026	Dusal.0521s00007			Dusal.1194s00002	0.737326		Dusal.0263s00006	-0.774097		Dusal.0754s00004	Dusal.0391s00002
Dusal.0102s00002	0.908858		Dusal.0007s00041	-0.87425	Dusal.0313s00009	Dusal.0437s00003	Dusal.0809s00006			Dusal.0451s00013	0.730183		Dusal.0033s00020	-0.82877	Dusal.0002s00030	Dusal.0490s00009	Dusal.0435s00004			Dusal.0177s00017	0.719574		Dusal.0246s00004	-0.747973		Dusal.0186s00019	Dusal.0765s00008			Dusal.0345s00006	0.737381		Dusal.0167s00012	-0.772924		Dusal.1916s00001	Dusal.0375s00015
Dusal.0085s00005	0.9081		Dusal.0430s00012	-0.872276	Dusal.0668s00005	Dusal.0358s00004	Cre13.g587750			Dusal.0060s00024	0.730384		Dusal.0090s00007	-0.826702	Dusal.0282s00014	Dusal.0155s00013	Dusal.0689s00006			Dusal.0304s00008	0.72044		Dusal.0121s00012	-0.745671		Dusal.1420s00001	Dusal.0235s00003			Dusal.0004s00049	0.737664		Dusal.0301s00006	-0.772552		Dusal.0586s00003	Dusal.0002s00053
Dusal.1170s00002	0.907943		Dusal.0330s00007	-0.871274	Dusal.0208s00022	Dusal.0480s00002	Dusal.0021s00014			Dusal.0346s00016	0.73086		Dusal.0296s00010	-0.821181	Dusal.0296s00007	Dusal.0053s00007	Dusal.0276s00012			Dusal.0060s00004	0.720645		Dusal.0230s00003	-0.743221		Dusal.0052s00002	Dusal.0111s00021			Dusal.0020s00039	0.737731		Dusal.0244s00007	-0.771903		Dusal.0386s00019	Dusal.0489s00006
Dusal.0010s00017	0.906667		Dusal.0757s00001	-0.868802	Dusal.0203s00005	Dusal.0035s00013	Dusal.0328s00004			Dusal.0363s00014	0.731461		Dusal.0019s00022	-0.818664	Dusal.0162s00015	Dusal.0767s00002	Dusal.0093s00015			Dusal.0037s00024	0.720906		Dusal.0521s00013	-0.741189		Dusal.0736s00005	Dusal.0289s00009			Dusal.0314s00010	0.738239		Dusal.0222s00007	-0.769749		Dusal.1163s00002	Dusal.0175s00021
Dusal.0417s00005	0.906368		Dusal.0831s00004	-0.86796	Dusal.0834s00001	Dusal.0558s00008	Dusal.0452s00011			Dusal.0363s00012	0.731542		Dusal.0359s00011	-0.816672	Dusal.0038s00025	Dusal.0118s00009	Dusal.0168s00004			Dusal.0008s00007	0.72094		Dusal.0299s00005	-0.740534		Dusal.0455s00009	Dusal.0048s00009			Dusal.0004s00049	0.738265		Dusal.0971s00002	-0.769744		Dusal.0200s00015	Dusal.0215s00004
Dusal.0250s00020	0.906065		Dusal.0270s00005	-0.867124	Dusal.0152s00006	Dusal.0479s00011	Dusal.0038s00025			Dusal.0384s00014	0.731714		Cre14.g619133	-0.813596	Dusal.0271s00020	Dusal.0170s00016	Dusal.0010s00043			Dusal.0008s00007	0.721009		Dusal.0218s00007	-0.738496		Dusal.0241s00003	Dusal.0438s00007			Dusal.0125s00005	0.738624		Dusal.0254s00008	-0.768868		Dusal.0123s00017	Dusal.1107s00002
Dusal.0177s00017	0.905044		Dusal.0052s00036	-0.86702	Cre16.g688526	Dusal.0407s00006	Dusal.0044s00012			Dusal.0004s00058	0.731742		Dusal.0447s00010	-0.811595	Dusal.0304s00013	Dusal.0049s00036	Dusal.0120s00015			Dusal.0177s00017	0.721065		Dusal.1194s00002	-0.737651		Dusal.0023s00025	Dusal.0068s00007			Dusal.0061s00007	0.73865		Dusal.0496s00007	-0.768659		Dusal.0412s00003	Dusal.0575s00004
Dusal.0029s00015	0.904908		Dusal.0771s00002	-0.866614	Cre09.g392467	Dusal.0334s00009	Dusal.0345s00006			Dusal.0418s00013	0.731797		Dusal.0059s00009	-0.811571	Dusal.0181s00028	Dusal.0689s00005	Dusal.0384s00010			Dusal.0177s00017	0.721293		Dusal.0008s00007	-0.736336		Dusal.0679s00006	Dusal.0114s00010			Dusal.0125s00005	0.739128		Dusal.0834s00001	-0.768017		Dusal.0152s00027	Dusal.0389s00016
Dusal.0172s00021	0.904483		Dusal.0002s00049	-0.866614	Dusal.0160s00007	Dusal.0590s00002	Dusal.0371s00009			Dusal.0234s00021	0.732504		Dusal.0819s00005	-0.805142	Dusal.0007s00037	Dusal.0227s00008				Dusal.0008s00007	0.721434		Dusal.0068s00007	-0.735196		Dusal.0253s00022	Dusal.0049s00003			Dusal.0125s00027	0.739407		Dusal.0177s00017	-0.766883		Dusal.0101s00025	Dusal.0012s00051
Dusal.0125s00027	0.90436		Dusal.0175s00008	-0.866564	Dusal.0128s00011	Dusal.0149s00010	Dusal.0182s00006			Dusal.1194s00002	0.732509		Dusal.0459s00011	-0.803879	Dusal.0560s00007	Dusal.1289s00002				Dusal.0170s00017	0.72178		Dusal.0712s00003	-0.733598		Dusal.0886s00006	Dusal.0806s00002			Dusal.0024s00020	0.740073		Dusal.0305s00014	-0.765648		Dusal.1200s00003	Dusal.0080s00006
Dusal.0379s00004	0.904311		Dusal.0003s00035	-0.866564	Dusal.0222s00011	Dusal.0041s00018	Dusal.0106s00008			Dusal.0957s00003	0.73261		Dusal.0580s00001	-0.80102	Dusal.0133s00016	Dusal.0323s00002				Dusal.0177s00017	0.721782		Dusal.0033s00006	-0.730948		Dusal.1417s00002	Dusal.0230s00007			Dusal.0125s00005	0.740793		Dusal.0424s00011	-0.765645		Dusal.0084s00022	Dusal.0755s00007
Dusal.0017s00011	0.902745		Dusal.0060s00024	-0.866383	Dusal.0125s00027	Dusal.0097s00013	Dusal.0081s00007			Dusal.0033s00011	0.732955		Dusal.0359s00011	-0.793831	Dusal.0027s00037	Dusal.0453s00001				Dusal.0834s00001	0.721882		Dusal.0008s00007	-0.72926		Dusal.0423s00012	Dusal.0133s00014			Dusal.0059s00011	0.741131		Dusal.0135s00017	-0.765473		Dusal.0032s00020	Dusal.0533s00001
Dusal.0125s00005	0.901317		Dusal.0256s00019	-0.864138	Dusal.0130s00004	Dusal.0577s00007	Dusal.0042s00004			Dusal.1194s00002	0.732986		Dusal.0824s00004	-0.793212	Dusal.0791s00004	Dusal.0774s00001				Dusal.0912s00004	0.722284		Dusal.0059s00011	-0.728785		Dusal.0346s00010	Dusal.0489s00014			Dusal.0041s00001	0.741489		Dusal.0601s00001	-0.764272		Dusal.1005s00002	Dusal.0068s00005
Dusal.0909s00001	0.900334		Dusal.0125s00027	-0.863671	Dusal.0808s00008	Dusal.1602s00002	Dusal.0183s00002			Dusal.0168s00004	0.732997		Dusal.0262s00002	-0.785096	Dusal.1229s00001	Dusal.0057s00027				Dusal.0177s00017	0.722348		Dusal.0091s00019	-0.725349		Dusal.0215s00004	Dusal.0071s00008			Dusal.0099s00026	0.744571		Dusal.0484s00005	-0.76385		Dusal.0048s00017	Dusal.0013s00003
Dusal.0255s00017	0.900274		Dusal.0190s00023	-0.860328	Dusal.0060s00004	Dusal.1707s00001	Dusal.0560s00007			Dusal.0573s00004	0.733473		Dusal.0157s00002	-0.784003	Dusal.0895s00001	Dusal.0453s00002				Dusal.1048s00004	0.722535		Dusal.0806s00002	-0.723792		Dusal.0001s00036	Dusal.1915s00001			Dusal.0808s00008	0.744641		Dusal.1633s00001	-0.763484		Dusal.0018s00026	Dusal.0252s00020
Dusal.0152s00006	0.899973		Dusal.0930s00002	-0.860328	Dusal.0017s00005	Dusal.0855s00004	Dusal.0666s00004			Dusal.0314s00015	0.733482		Dusal.0157s00002	-0.78392	Dusal.0453s00007	Dusal.0832s00005				Dusal.0008s00007	0.722592		Dusal.0958s00003	-0.723219		Dusal.0385s00009	Dusal.0253s00021			Dusal.0004s00049	0.744719		Dusal.2030s00001	-0.763364		Dusal.0124s00002	Dusal.1108s00001
Dusal.0088s00017	0.899676		Dusal.0023s00025	-0.860328	Dusal.0775s00005	Dusal.0253s00013	Dusal.0578s00003			Dusal.0402s00003	0.733777		Dusal.0157s00002	-0.783434	Dusal.0459s00011	Dusal.0860s00001				Dusal.0177s00017	0.722693		Dusal.0157s00002	-0.722666		Dusal.0205s00012	Dusal.0838s00005			Dusal.0640s00008	0.746209		Dusal.0903s00007	-0.762879		Dusal.0296s00010	Dusal.0508s00001
Dusal.0152s00006	0.899596		Dusal.0834s00001	-0.860174	Dusal.0535s00011	Dusal.1258s00005	Dusal.0254s00004			Dusal.0114s00010	0.734142		Dusal.1172s00001	-0.780853	Dusal.0181s00017	Dusal.0057s00007				Dusal.0300s00016	0.722931		Dusal.0059s00011	-0.721134		Dusal.0822s00006	Dusal.0006s00040			Dusal.0075s00020	0.746554		Dusal.0541s00007	-0.762616		Dusal.1928s00002	Dusal.0652s00007
Dusal.0152s00006	0.89943		Dusal.0090s00007	-0.860127	Dusal.0803s00001	Dusal.0207s00015	Dusal.0745s00006			Dusal.0237s00009	0.734268		Dusal.0505s00010	-0.777667	Dusal.0270s00005	Dusal.0005s00015				Dusal.0008s00007	0.722959		Dusal.0157s00002	-0.720537		Dusal.0386s00019	Dusal.0094s00001			Dusal.0819s00005	0.747855		Dusal.0685s00001	-0.762078		Dusal.0773s00001	Dusal.0023s00006
Dusal.0042s00004	0.898856		Dusal.0358s00001	-0.860125	Dusal.0212s00017	Dusal.0285s00017	Cre08.g358580			Dusal.0237s00009	0.73454		Dusal.0033s00020	-0.7655	Dusal.0243s00005	Dusal.0413s00012				Dusal.0048s00017	0.723289		Dusal.0008s00007	-0.719183		Dusal.0022s00021	Dusal.0363s00014			Dusal.0609s00010	0.748242		Cre01.g063267	-0.761275		Dusal.0239s00017	Dusal.0334s00012
Dusal.1113s00003	0.898607		Dusal.1707s00001	-0.860125	Dusal.0452s00003	Dusal.0250s00021	Dusal.0110s00024			Dusal.0209s00018	0.734603		Dusal.0441s00009	-0.764372	Dusal.0103s00013	Dusal.0021s00024				Dusal.0008s00007	0.723308		Dusal.1216s00001	-0.718565		Dusal.0163s00014	Dusal.0102s00002			Dusal.0024s00020	0.748822		Dusal.0459s00011	-0.760614		Dusal.0015s00010	Dusal.0386s00013
Dusal.0125s00005	0.897815		Dusal.0111s00021	-0.860125	Dusal.0232s00007	Dusal.0600s00004	Dusal.1475s00003			Dusal.0504s00006	0.735103		Dusal.0327s00013	-0.758857	Cre12.g486350	Dusal.0174s00023				Dusal.0141s00019	0.723881		Dusal.0218s00016	-0.718283		Dusal.0505s00010	Dusal.0019s00022			Dusal.0003s00014	0.74922		Dusal.0112s00019	-0.760603		Dusal.0408s00005	Dusal.0033s00015
Dusal.0437s00009	0.89748		Dusal.1430s00003	-0.860125	Dusal.0312s00004	Dusal.0096s00007	Dusal.0303s00013			Dusal.0020s00037	0.735245		Dusal.0933s00002	-0.758394	Dusal.1321s00001	Dusal.0516s00006				Dusal.0008s00007	0.723892		Dusal.0059s00027	-0.717076		Dusal.0203s00001	Dusal.0322s00011			Dusal.0403s00003	0.749716		Dusal.0549s00006	-0.760508		Dusal.0061s00007	Dusal.0449s00001
Dusal.0340s00007	0.897155		Cre16.g691800	-0.859704	Dusal.0535s00006	Dusal.0045s00014	Dusal.0521s00006			Dusal.0808s00008	0.735262		Dusal.0316s00004	-0.757625	Dusal.0437s00009	Dusal.0268s00024				Dusal.0010s00010	0.723963		Dusal.0018s00021	-0.715548		Dusal.0646s00005	Dusal.0073s00021			Dusal.1194s00002	0.750872		Dusal.0386s00013	-0.760048		Dusal.0057s00003	Dusal.0049s00029
Dusal.0253s00021	0.89677		Dusal.0246s00016	-0.859704	Dusal.0711s00008	Dusal.0193s00004	Dusal.0002s00012			Dusal.0636s00005	0.737146		Dusal.0002s00087	-0.757582	Dusal.0209s00018	Dusal.0003s00058				Dusal.0425s00008	0.724384		Dusal.0007s00039	-0.715158		Dusal.0412s00003	Dusal.0372s00008			Dusal.0059s00011	0.751362		Dusal.0193s00009	-0.759677		Dusal.0104s00013	Dusal.0031s00035
Dusal.1194s00002	0.896036		Dusal.0286s00005	-0.859704	Dusal.0212s00014	Dusal.0271s00010	Dusal.0403s00003			Dusal.0510s00002	0.737558		Dusal.0299s00005	-0.752731	Dusal.0128s00014	Dusal.0060s00010				Dusal.0066s00002	0.724979		Dusal.0535s00006	-0.711316		Dusal.0152s00027	Dusal.0049s00010			Dusal.0763s00005	0.751376		Dusal.0459s00011	-0.759503		Dusal.0699s00007	Dusal.0406s00008
Cre01.g018800	0.895286		Dusal.0075s00003	-0.859704	Dusal.0067s00015	Dusal.1216s00001	Dusal.0476s00001			Dusal.0085s00005	0.737924		Dusal.0345s00012	-0.751095	Dusal.0137s00001	Dusal.0392s00006				Dusal.0438s00001	0.725194		Dusal.0157s00002	-0.710509		Dusal.0101s00025	Dusal.1093s00001			Dusal.0085s00005	0.751589		Dusal.0167s00012	-0.75907		Dusal.1027s00005	Dusal.0967s00002
Dusal.0698s00004	0.895189		Dusal.0910s00002	-0.858755	Dusal.0001s00049	Dusal.0880s00002	Dusal.0243s00005			Dusal.0611s00004	0.738792		Dusal.0201s00001	-0.748206	Dusal.0116s00024	Dusal.0534s00003				Dusal.0008s00007	0.72535		Dusal.0179s00019	-0.708614		Dusal.0084s00022	Dusal.0152s00001			Dusal.0090s00007	0.752329		Dusal.0060s00024	-0.758214		Dusal.0336s00003	Dusal.0382s00002
Dusal.0182s00006	0.895038		Dusal.0012s00047	-0.858277	Dusal.0909s00001	Dusal.0324s00011	Dusal.0233s00019			Dusal.0388s00007	0.739631		Dusal.0541s00007	-0.746258	Dusal.0096s00006	Dusal.0261s00013				Dusal.0059s00009	0.725623		Dusal.0136s00024	-0.705882		Dusal.0193s00009	Dusal.0704s00006			Dusal.0601s00001	0.752553		Dusal.0449s00001	-0.757956		Dusal.0039s00012	Dusal.0094s00027
Dusal.0287s00008	0.894944		Cre04.g225200	-0.858277	Dusal.0449s00010	Dusal.0361s00001	Dusal.0479s00001			Dusal.0453s00009	0.739855		Dusal.0891s00005	-0.743836	Dusal.0805s00001	Dusal.0320s00012				Dusal.0052s00036	0.726012		Dusal.0044s00001	-0.704082		Dusal.0032s00020	Dusal.0424s00011			Dusal.0358s00001	0.753201		Dusal.0288s00015	-0.757333		Dusal.0055s00013	Dusal.0345s00020
Dusal.0609s00010	0.893838		Dusal.0442s00005	-0.857902	Dusal.0264s00016	Dusal.0019s00008	Dusal.0209s00018			Dusal.0125s00027	0.740125		Dusal.0541s00007	-0.73971	Dusal.0492s00010	Dusal.0101s00022				Dusal.0008s00007	0.726085		Dusal.0008s00007	-0.700957		Dusal.0578s00011	Dusal.0709s00006			Dusal.0036s00020	0.753355		Dusal.0910s00004	-0.756678		Dusal.0698s00006	Dusal.0014s00051
Dusal.0610s00002	0.892981		Dusal.0004s00026	-0.857313	Dusal.1263s00001	Dusal.0728s00007	Dusal.0566s00002			Dusal.0106s00018	0.740141		Dusal.0386s00010	-0.739633	Cre01.g063267	Dusal.0530s00005				Dusal.0008s00002	0.726307		Dusal.0036s00020	-0.700754		Dusal.0048s00017	Dusal.1567s00001			Dusal.0538s00011	0.753841		Dusal.0177s00017	-0.756498		Dusal.0059s00019	Dusal.0731s00001
Dusal.0308s00010	0.892602		Dusal.0142s00002	-0.857184	Dusal.0462s00001	Dusal.0031s00013	Dusal.0020s00036			Dusal.0459s00011	0.740491		Dusal.0033s00019	-0.738287	Dusal.0255s00013	Dusal.0788s00004				Dusal.0967s00002	0.726542		Dusal.0177s00017	0.700719		Dusal.0274s00005	Dusal.0786s00006			Dusal.0097s00004	0.754587		Dusal.1156s00002	-0.756361		Dusal.0670s00003	Dusal.0552s00009
Dusal.0579s00007	0.892507		Dusal.0222s00011	-0.855936	Dusal.0748s00001	Dusal.0288s00005	Dusal.0688s00002			Dusal.0045s00031	0.740807		Dusal.0033s00019	-0.737889	Dusal.0027s00011	Dusal.0288s00005				Dusal.0713s00003	0.726689		Dusal.0109s00021	0.702905		Dusal.1928s00002	Dusal.0037s00037			Dusal.1194s00002	0.755416		Dusal.0652s00007	-0.756122		Dusal.0111s00024	Dusal.1100s00001
Dusal.0778s00006	0.892493		Dusal.0690s00009	-0.853874	Dusal.0046s00026	Dusal.0541s00005	Dusal.0498s00015			Dusal.0116s00024	0.740824		Dusal.0327s00013	-0.736455	Dusal.0299s00005	Dusal.0111s00011				Dusal.0203s00011	0.727346		Dusal.0006s00041	0.70315		Dusal.0436s00005	Dusal.0943s00001			Dusal.0875s00009	0.756879		Dusal.0023s00047	-0.755636		Dusal.0916s00002	Dusal.0685s00001
Dusal.0613s00003	0.891777		Dusal.0025s00047	-0.853874	Dusal.1055s00001	Dusal.0067s00021	Dusal.0224s00002			Dusal.0237s00009	0.740835		Dusal.0724s00006	-0.735292	Dusal.0804s00003	Dusal.0201s00008				Dusal.0177s00017	0.727359		Dusal.0081s00005	0.705021		Dusal.0110s00013	Dusal.0157s00023			Dusal.0090s00007	0.757148		Dusal.0112s00019	-0.752482		Dusal.0388s00006	Dusal.0013s00032
Dusal.0050s00025	0.891578		Dusal.0320s00013	-0.853874	Dusal.1554s00002	Dusal.0373s00005	Dusal.0548s00007			Dusal.0128s00014	0.741277		Dusal.0808s00008	-0.732195	Dusal.0418s00008	Dusal.0250s00017				Dusal.0101s00026	0.727427		Dusal.1100s00001	0.706462		Dusal.0967s00002	Dusal.0519s00001			Dusal.0152s00006	0.757333		Dusal.0372s00005	-0.752269		Dusal.0203s00005	Dusal.0234s00021
Dusal.0152s00006	0.890021		Dusal.0026s00006	-0.852772	Dusal.0368s00004	Dusal.0186s00019	Dusal.0190s00012			Dusal.0234s00021	0.741311		Dusal.0090s00017	-0.730363	Dusal.0348s00003	Dusal.0155s00009				Dusal.0008s00007	0.727481		Dusal.0238s00023	0.707398		Dusal.0015s00010	Dusal.0268s00001			Dusal.0158s00022	0.757396		Dusal.1229s00001	-0.752174		Dusal.0515s00003	Dusal.0358s00010
Dusal.0065s00037	0.889524		Dusal.0093s00023	-0.852633	Dusal.0698s00004	Dusal.0052s00002	Dusal.0142s00007			Dusal.0237s00009	0.741344		Dusal.0907s00005	-0.727189	Dusal.0542s00003	Dusal.0420s00010				Dusal.0967s00002	0.727573		Dusal.0002s00030	0.707469		Dusal.0408s00005	Dusal.0490s00009			Dusal.0122s00023	0.757671		Dusal.0638s00007	-0.751953		Dusal.0467s00009	Dusal.0201s00001
Dusal.0547s00006	0.88925		Dusal.0276s00012	-0.851881	Dusal.1454s00001	Dusal.0736s00005	Dusal.0491s00001			Dusal.0388s00007	0.74149		Dusal.0808s00008	-0.726238	Dusal.0258s00007	Dusal.0391s00002				Dusal.0345s00006	0.727618		Dusal.0176s00003	0.70801		Dusal.0046s00033	Dusal.0434s00001			Dusal.0167s00013	0.75872		Dusal.0234s00021	-0.751706		Dusal.0105s00005	Dusal.0608s00004
Dusal.0438s00001	0.888963		Dusal.0954s00001	-0.851285	Dusal.0231s00018	Dusal.1636s00001	Dusal.0035s00021			Dusal.0138s00021	0.74159		Dusal.0907s00005	-0.725922	Dusal.1430s00003	Dusal.0091s00010				Dusal.0017s00037	0.728045		Dusal.0883s00001	0.708075		Dusal.0017s00037	Dusal.0658s00003			Dusal.0489s00014	0.760046		Dusal.0237s00009	-0.751583		Dusal.0056s00018	Dusal.0488s00003
Dusal.0085s00005	0.888463		Dusal.0405s00006	-0.851285		Dusal.0173s00024	Dusal.0027s00011			Dusal.1029s00008	0.741981		Dusal.0253s00017	-0.72532	Dusal.0030s00018	Dusal.0886s00006				Dusal.1194s00002	0.72946		Dusal.0453s00007	0.708318		Dusal.0819s00004	Dusal.0767s00002			Dusal.0036s00024	0.760346		Dusal.0119s00014	-0.751447		Dusal.0228s00002	Dusal.0013s00037
Dusal.0085s00005	0.888429		Dusal.0698s00004	-0.851156		Dusal.0347s00017	Dusal.0438s00001			Dusal.0314s00015	0.741991		Dusal.0505s00010	-0.724499	Cre13.g582800	Dusal.0757s00008				Dusal.0047s00031	0.729912		Dusal.1606s00001	0.708661		Dusal.0139s00015	Dusal.0032s00001			Dusal.0459s00011	0.760743		Dusal.0252s00020	-0.751019		Dusal.0230s00003	Dusal.0237s00009
Dusal.0182s00001	0.888155		Dusal.0135s00020	-0.848895		Dusal.0932s00004	Dusal.2930s00002			Dusal.0128s00014	0.742294		Dusal.1041s00003	-0.722991	Dusal.0106s00018	Dusal.0001s00030				Dusal.0023s00025	0.73		Dusal.0172s00021	0.708726		Dusal.0005s00029	Dusal.0049s00036			Dusal.0007s00033	0.761119		Dusal.0119s00014	-0.749645		Dusal.0059s00005	Dusal.0471s00006
Dusal.0788s00001	0.888008		Dusal.0918s00004	-0.847665		Dusal.1306s00002	Cre12.g512600			Dusal.0234s00021	0.742363		Dusal.1142s00001	-0.7211	Dusal.0372s00006	Dusal.0372s00003				Dusal.0834s00001	0.731336		Dusal.0143s00003	0.710632		Dusal.1027s00005	Dusal.0082s00008			Dusal.0641s00011	0.761396		Dusal.0319s00004	-0.749614		Dusal.0088s00011	Dusal.0010s00027
Dusal.0172s00021	0.887673		Dusal.1096s00001	-0.846417		Dusal.0062s00020	Dusal.1170s00002			Dusal.0175s00015	0.742629		Dusal.0019s00022	-0.717627	Dusal.0406s00006	Dusal.0112s00006				Dusal.0014s00013	0.732271		Dusal.0230s00015	0.711088		Dusal.0182s00005	Dusal.0167s00012			Dusal.0192s00012	0.761717		Dusal.0470s00002	-0.74951		Dusal.1025s00004	Dusal.0017s00032
Dusal.0152s00006	0.88741		Dusal.0383s00014	-0.84627		Dusal.0659s00004	Dusal.0613s00003			Dusal.0459s00011	0.742742		Dusal.0491s00001	-0.715136	Dusal.0021s00012	Dusal.0169s00015				Dusal.1194s00002	0.732676		Dusal.0345s00020	0.712492		Dusal.0209s00012	Dusal.0281s00019			Dusal.0459s00011	0.761741		Dusal.0459s00011	-0.74949		Dusal.0399s00007	Dusal.0234s00006
Dusal.0085s00005	0.887243		Dusal.0312s00004	-0.844099		Dusal.0282s00018	Dusal.1059s00001			Dusal.0085s00005	0.742971		Dusal.0907s00005	-0.709609	Dusal.0128s00002	Dusal.2289s00001				Dusal.0386s00019	0.732811		Dusal.0119s00014	0.713756		Dusal.0055s00013	Dusal.1707s00001			Dusal.0192s00012	0.762298		Dusal.0177s00017	-0.748624		Dusal.0355s00004	Dusal.0198s00019
Dusal.0125s00027	0.887026		Dusal.0206s00013	-0.842032		Dusal.0036s00020	Dusal.0030s00018			Dusal.0510s00002	0.743228		Dusal.0907s00005	-0.708498	Dusal.0004s00031	Dusal.0608s00003				Dusal.0330s00007	0.733886		Dusal.0228s00008	0.714381		Dusal.0698s00006	Dusal.0179s00017			Dusal.0089s00003	0.763314		Dusal.1046s00001	-0.747599		Dusal.0125s00028	Dusal.0160s00022
Dusal.0042s00004	0.886855		Dusal.0431s00004	-0.842004		Dusal.0679s00006	Dusal.0041s00001			Dusal.0093s00001	0.743547		Dusal.0388s00007	-0.70333	Dusal.0302s00022	Dusal.0505s00010				Dusal.0637s00004	0.734208		Dusal.0305s00014	0.715237		Dusal.0713s00003	Dusal.0050s00010			Dusal.0124s00010	0.763593		Dusal.0181s00017	-0.747578		Dusal.0136s00024	Dusal.0587s00001
Dusal.0228s00008	0.886832		Cre17.g721500	-0.838677		Dusal.0369s00012	Dusal.0971s00002			Dusal.0345s00012	0.743675		Dusal.0542s00003	-0.703178	Dusal.0783s00007	Dusal.0149s00002				Dusal.0058s00002	0.734443		Dusal.0034s00020	0.716044		Dusal.0968s00002	Dusal.0230s00014			Dusal.0015s00010	0.763844		Dusal.0202s00019	-0.7475		Dusal.0061s00008	Dusal.0208s00022
Dusal.0152s00006	0.88665		Dusal.0240s00015	-0.837208		Dusal.1250s00001	Dusal.0095s00032			Dusal.0067s00026	0.743728		Dusal.0157s00014	0.700326	Dusal.0265s00004	Dusal.0046s00002				Dusal.0143s00003	0.73509		Dusal.0008s00007	0.716454		Dusal.0007s00033	Dusal.0296s00015			Dusal.0101s00026	0.764101		Dusal.1064s00006	-0.747036		Dusal.0279s00001	Dusal.0161s00025
Dusal.0301s00006	0.88622		Dusal.0024s00029	-0.837208		Dusal.0540s00007	Dusal.0287s00008			Dusal.0152s00007	0.744111		Dusal.1497s00002	0.70037	Dusal.0418s00013	Cre09.g410600				Dusal.0098s00032	0.735196		Dusal.0157s00011	0.716911		Dusal.0309s00002	Dusal.0453s00002			Dusal.0819s00005	0.764388		Dusal.1100s00001	-0.746992		Dusal.0809s00006	Dusal.0109s00021
Dusal.0152s00006	0.885979		Cre16.g657550	-0.83639		Dusal.0538s00011	Dusal.1435s00002			Dusal.1194s00002	0.744428		Dusal.0884s00004	0.700474	Dusal.0320s00013	Dusal.0412s00003				Dusal.0262s00002	0.735367		Dusal.0685s00001	0.718314		Dusal.0111s00024	Dusal.0057s00007			Dusal.0015s00010	0.765003		Dusal.0359s00011	-0.746923		Cre13.g587750	Dusal.0123s00001
Dusal.0259s00007	0.88508		Dusal.1321s00001	-0.83639		Dusal.0835s00002	Dusal.0041s00032			Dusal.0117s00023	0.745146		Dusal.0805s00001	0.701603	Cre03.g150600	Dusal.0162s00022				Dusal.1194s00002	0.735378		Dusal.0318s00002	0.71856		Dusal.0149s00012	Dusal.0003s00035			Dusal.0670s00003	0.765404		Dusal.0471s00009	-0.746541		Dusal.0010s00010	Dusal.0316s00010
Dusal.0125s00027	0.884776		Dusal.0105s00005	-0.835798		Dusal.0091s00005	Dusal.0724s00006			Dusal.0176s00023	0.745319		Dusal.0570s00002	0.701699	Dusal.0047s00001	Dusal.0068s00005				Dusal.0008s00007	0.735871		Dusal.0296s00015	0.71891		Dusal.0556s00013	Dusal.0026s00006			Dusal.1194s00002	0.765512		Dusal.0001s00042	-0.746123		Dusal.0021s00014	Dusal.0160s00014
Dusal.0024s00020	0.884059		Dusal.0828s00004	-0.83553		Dusal.0020s00020	Dusal.1179s00001			Dusal.0898s00004	0.745715		Dusal.0109s00010	0.701808	Dusal.0376s00011	Dusal.0376s00004				Dusal.0155s00010	0.736005		Dusal.0124s00014	0.719539		Dusal.0916s00002	Dusal.0318s00001			Dusal.1047s00003	0.765807		Dusal.0883s00005	-0.746098		Dusal.0598s00002	Dusal.0407s00010
Dusal.1263s00001	0.883739		Dusal.0765s00008	-0.833184		Cre10.g461250	Dusal.0763s00005			Dusal.0254s00008	0.746109		Dusal.0124s00002	0.702087	Dusal.0516s00009	Dusal.0101s00025				Dusal.0160s00003	0.737214		Dusal.0034s00038	0.719905		Cre13.g567100	Dusal.0805s00003			Dusal.0152s00006	0.765993		Dusal.1108s00001	-0.746045		Dusal.0044s00001	Dusal.0173s00010
Dusal.0134s00001	0.883714		Dusal.0289s00011	-0.832291		Dusal.0838s00007	Dusal.0913s00001			Cre07.g324050	0.746345		Dusal.0320s00013	0.702142	Dusal.0540s00001	Dusal.0084s00022				Cre17.g744147	0.737531		Dusal.0155s00010	0.72023		Dusal.0942s00002	Dusal.0716s00003			Dusal.0502s00001	0.766511		Dusal.0176s00023	-0.745995		Dusal.0090s00007	Dusal.0151s00001
Dusal.0372s00008	0.883683		Dusal.0450s00005	-0.831442		Dusal.0004s00059	Dusal.0482s00008			Dusal.0234s00021	0.746652		Dusal.0393s00007	0.703909	Cre09.g415600	Dusal.1200s00003				Dusal.0008s00007	0.737545		Dusal.0406s00011	0.720387		Dusal.0032s00007	Dusal.0706s00005			Dusal.0183s00002	0.76696		Cre10.g421600	-0.745387		Dusal.0182s00001	Dusal.0010s00046
Dusal.0106s00008	0.883637		Dusal.0053s00022	-0.83071		Dusal.0289s00008	Dusal.0101s00030			Dusal.0095s00005	0.746793		Dusal.0004s00031	0.70402	Dusal.0060s00024	Dusal.0193s00009				Dusal.0890s00002	0.737565		Dusal.0709s00006	0.720507		Dusal.0203s00005	Dusal.0283s00005			Dusal.0459s00011	0.767086		Dusal.0049s00029	-0.745058		Cre16.g688526	Dusal.0690s00005
Dusal.0001s00043	0.883371		Dusal.0489s00014	-0.828321		Dusal.0894s00002	Dusal.0461s00006			Dusal.0098s00022	0.746911		Dusal.0558s00004	0.704354	Dusal.0118s00002	Dusal.1108s00001				Dusal.1194s00002	0.73764		Dusal.0015s00029	0.720821		Dusal.0515s00003	Dusal.0268s00024			Dusal.0067s00015	0.767385		Dusal.0516s00009	-0.745019		Dusal.0875s00009	Dusal.0382s00006
Dusal.0017s00032	0.883058		Dusal.0418s00008	-0.828321		Dusal.0034s00013	Dusal.1185s00002			Dusal.0815s00001	0.747608		Dusal.0291s00004	0.704388	Cre16.g662250	Dusal.1096s00001				Dusal.1194s00002	0.737664		Dusal.0301s00006	0.721606		Dusal.0056s00018	Dusal.1216s00001			Dusal.0549s00008	0.767765		Dusal.0237s00009	-0.745018		Dusal.0067s00004	Dusal.0500s00002
Dusal.1194s00002	0.882896		Dusal.1113s00003	-0.828321		Dusal.0221s00015	Dusal.0301s00006			Dusal.0517s00005	0.747864		Dusal.0465s00007	0.704507	Dusal.0176s00004	Dusal.0367s00002				Dusal.0232s00007	0.737924		Dusal.0898s00004	0.721667		Dusal.0105s00005	Dusal.0218s00007			Dusal.0132s00012	0.767996		Dusal.0359s00011	-0.744748		Dusal.0121s00005	Dusal.0002s00030
Dusal.0933s00003	0.882707		Dusal.0161s00018	-0.828271		Dusal.0203s00001	Dusal.0265s00004			Dusal.0910s00002	0.748148		Dusal.0420s00009	0.705128	Dusal.0159s00014	Dusal.0018s00026				Dusal.0008s00007	0.738205		Dusal.0059s00009	0.722141		Dusal.0228s00002	Dusal.0880s00002			Dusal.0128s00014	0.768122		Dusal.0158s00022	-0.744602		Dusal.0640s00008	Dusal.0296s00007
Dusal.0037s00024	0.882231		Dusal.1055s00001	-0.828271		Dusal.0175s00008	Dusal.0090s00017			Dusal.0459s00011	0.748583		Dusal.1916s00001	0.705432	Dusal.0153s00011	Dusal.0472s00006				Dusal.0386s00019	0.738717		Dusal.0298s00005	0.723766		Cre08.g372800	Dusal.0291s00020			Dusal.1690s00001	0.768455		Dusal.0547s00008	-0.743345		Dusal.0345s00006	Dusal.0277s00002
Dusal.0465s00007	0.881429		Dusal.0133s00024	-0.827709		Dusal.0093s00023	Dusal.0118s00005			Dusal.0174s00004	0.748744		Dusal.0008s00007	0.705825	Dusal.1364s00001	Dusal.0024s00015				Dusal.0819s00004	0.739255		Dusal.0033s00019	0.724728		Dusal.0304s00008	Dusal.0066s00031			Dusal.0089s00003	0.76884		Dusal.0834s00001	-0.743264		Dusal.0374s00005	Dusal.0219s00007
Dusal.0287s00008	0.881253		Dusal.0407s00006	-0.827699		Dusal.0159s00012	Dusal.0117s00024			Dusal.0459s00011	0.748762		Dusal.0320s00013	0.705847	Dusal.0388s00014	Dusal.0124s00002				Dusal.1194s00002	0.739342		Dusal.0024s00029	0.725807		Dusal.0160s00014	Dusal.0453s00009			Dusal.0263s00006	0.769067		Dusal.3992s00001	-0.743017		Dusal.0081s00007	Dusal.0574s00010
Dusal.0417s00005	0.880515		Dusal.0206s00001	-0.827671		Dusal.0200s00015	Dusal.0166s00016			Dusal.0372s00006	0.748769		Dusal.0234s00021	0.705952	Dusal.0830s00006	Dusal.1144s00001				Dusal.1194s00002	0.73979		Cre05.g245102	0.726667		Dusal.0452s00001	Dusal.0361s00001			Cre10.g441950	0.770205		Dusal.0047s00025	-0.742783		Dusal.0942s00005	Dusal.0202s00019
Dusal.0091s00019	0.879522		Dusal.1454s00001	-0.827671		Dusal.0162s00022	Dusal.0125s00005			Dusal.0073s00021	0.749439		Dusal.0774s00001	0.705955	Dusal.0074s00012	Dusal.0398s00010				Dusal.0008s00007	0.739817		Dusal.0091s00018	0.727452		Dusal.1025s00004	Dusal.0244s00007			Dusal.0666s00004	0.770238		Dusal.0359s00011	-0.742641		Dusal.0635s00010	Dusal.0850s00005
Dusal.0090s00007	0.878251		Dusal.0883s00001	-0.827671		Dusal.0101s00025	Dusal.0183s00007			Dusal.0932s00001	0.749483		Dusal.0030s00018	0.707258	Cre16.g680900	Dusal.0316s00014				Dusal.0160s00014	0.739914		Dusal.0883s00005	0.727902		Dusal.0399s00007	Dusal.0470s00002			Dusal.0767s00002	0.770357		Dusal.0718s00003	-0.742637		Dusal.0183s00002	Dusal.0059s00003
Dusal.0666s00004	0.878251		Dusal.0268s00001	-0.827671		Dusal.1270s00002	Cre03.g150600			Dusal.0831s00004	0.750408		Dusal.0008s00006	0.707306	Dusal.0655s00009	Dusal.0056s00002				Dusal.0008s00007	0.740281		Dusal.0366s00013	0.728921		Dusal.0355s00004	Dusal.0320s00012			Dusal.0467s00009	0.770776		Dusal.0783s00007	-0.742278		Dusal.0076s00024	Dusal.0029s00017
Dusal.0462s00001	0.877774		Dusal.1916s00001	-0.827422		Dusal.0144s00011	Cre02.g079600			Dusal.0560s00007	0.750977		Dusal.0459s00011	0.7083	Dusal.0054s00031	Dusal.0724s00009				Dusal.0535s00006	0.740405		Dusal.0161s00018	0.729421		Dusal.0169s00001	Dusal.2364s00001			Dusal.0728s00007	0.770925		Dusal.0007s00033	-0.741753		Dusal.0931s00002	Dusal.0227s00015
Dusal.0125s00005	0.877687		Dusal.0097s00016	-0.827422		Dusal.1096s00001	Dusal.0047s00001			Dusal.1306s00002	0.75115		Dusal.0207s00012	0.709453	Dusal.0004s00003	Dusal.0069s00018				Dusal.1194s00002	0.740454		Dusal.0034s00020	0.730609		Dusal.0013s00035	Dusal.0424s00014			Dusal.0033s00019	0.771314		Dusal.0783s00007	-0.741586		Dusal.0597s00007	Dusal.0481s00004
Dusal.0090s00007	0.877547		Dusal.0246s00017	-0.826373		Dusal.0417s00003	Dusal.0482s00015			Dusal.0234s00021	0.751153		Dusal.0557s00002	0.710222	Dusal.0235s00013	Dusal.1928s00002				Dusal.0292s00008	0.740789		Dusal.0004s00049	0.730709		Dusal.0279s00001	Dusal.0031s00013			Dusal.0413s00012	0.771704		Dusal.0067s00015	-0.74135		Dusal.0257s00020	Dusal.0181s00028
Dusal.0711s00008	0.876853		Dusal.0805s00001	-0.826373		Dusal.0427s00006	Dusal.0131s00009			Dusal.0288s00015	0.751581		Dusal.1064s00006	0.710406	Dusal.0058s00002	Dusal.0001s00043				Dusal.0459s00011	0.74096		Dusal.0004s00058	0.733285		Dusal.0286s00008	Dusal.0615s00006			Dusal.0163s00001	0.772117		Dusal.0359s00011	-0.740638		Dusal.0260s00011	Dusal.0276s00001
Dusal.0711s00008	0.876672		Dusal.0452s00003	-0.82485		Dusal.0444s00004	Cre02.g101400			Dusal.0179s00019	0.751794		Dusal.1096s00001	0.710741	Dusal.0218s00016	Dusal.0110s00013				Dusal.0008s00007	0.741798		Dusal.0006s00040	0.733568		Dusal.0010s00010	Dusal.0399s00005			Dusal.0182s00001	0.773132		Dusal.0160s00014	-0.74003		Dusal.0553s00008	Dusal.0007s00037
Dusal.0711s00008	0.876525		Dusal.0424s00014	-0.820704		Dusal.0393s00013	Dusal.0011s00016			Dusal.0008s00018	0.752092		Dusal.0085s00005	0.711147	Dusal.0175s00015	Dusal.0757s00001				Dusal.0008s00007	0.741834		Dusal.0289s00009	0.734414		Dusal.0598s00002	Dusal.1636s00001			Dusal.0459s00011	0.773431		Dusal.1430s00003	-0.739545		Dusal.0434s00004	Dusal.0062s00007
Dusal.0287s00008	0.874656		Dusal.0318s00010	-0.819971		Dusal.0316s00014	Dusal.0132s00012			Cre17.g744147	0.752106		Dusal.0314s00015	0.712145	Dusal.0521s00008	Dusal.0933s00003				Dusal.0330s00014	0.741905		Dusal.0327s00013	0.734426		Dusal.0529s00010	Dusal.0061s00027			Dusal.0535s00006	0.774047		Dusal.1194s00002	-0.739355		Dusal.0745s00006	Dusal.0560s00007
Dusal.0240s00012	0.874201		Dusal.0313s00015	-0.817132		Dusal.0463s00005	Dusal.0484s00005			Dusal.0345s00012	0.752147		Dusal.0765s00008	0.712307	Dusal.0318s00010	Dusal.0308s00018				Cre08.g372800	0.743282		Dusal.1108s00001	0.734743		Dusal.0100s00023	Dusal.0883s00005			Dusal.0128s00002	0.774515		Dusal.1194s00002	-0.738847		Dusal.0330s00007	Dusal.0372s00005
Dusal.0238s00023	0.873629		Dusal.0909s00001	-0.817132		Cre12.g515650	Dusal.0679s00003			Dusal.0685s00001	0.752262		Dusal.0711s00008	0.712505	Dusal.1390s00002	Dusal.0773s00001				Dusal.0834s00001	0.743436		Dusal.1633s00001	0.736064		Dusal.0390s00006	Dusal.0177s00012			Dusal.0005s00041	0.774729		Dusal.0173s00010	-0.738608		Dusal.1475s00003	Dusal.0303s00005
Dusal.0388s00006	0.872968		Dusal.0109s00010	-0.81654		Cre09.g409500	Dusal.0521s00016			Dusal.0207s00015	0.752386		Dusal.0289s00011	0.712927	Dusal.0556s00014	Dusal.0061s00007				Dusal.0502s00001	0.7435		Dusal.0930s00002	0.736567		Dusal.0067s00004	Dusal.0250s00017			Dusal.0459s00011	0.774811		Dusal.0085s00005	-0.738144		Dusal.0130s00004	Dusal.0186s00016
Dusal.0038s00024	0.872154		Dusal.0094s00016	-0.814562		Dusal.1027s00005	Dusal.0462s00007			Dusal.0459s00011	0.752621		Dusal.0418s00008	0.713131	Cre01.g049900	Dusal.0884s00005				Dusal.0038s00024	0.743808		Dusal.0345s00012	0.737155		Dusal.0875s00009	Dusal.0007s00039			Dusal.0968s00002	0.774853		Dusal.0281s00009	-0.737917		Cre10.g453900	Dusal.0329s00007
Dusal.0125s00005	0.872132		Dusal.0281s00003	-0.811495		Dusal.0405s00006	Dusal.0834s00005			Dusal.0021s00026	0.752672		Dusal.0300s00008	0.713163	Cre17.g734548	Dusal.0046s00033				Dusal.0003s00028	0.745027		Dusal.0283s00003	0.737162		Dusal.0117s00019	Cre05.g245102			Dusal.0033s00019	0.775408		Dusal.0088s00015	-0.737634		Dusal.0625s00001	Dusal.0133s00016
Dusal.0020s00036	0.871893		Dusal.0179s00019	-0.81113		Dusal.0281s00003	Dusal.0094s00005			Dusal.0459s00011	0.752902		Dusal.0433s00012	0.713256	Cre07.g324050	Dusal.0731s00001				Dusal.0055s00030	0.745435		Dusal.0327s00013	0.737223		Dusal.0335s00006	Dusal.0091s00010			Dusal.0004s00049	0.775498		Dusal.0591s00004	-0.737592		Dusal.0286s00007	Dusal.0254s00004
Dusal.0375s00002	0.871377		Dusal.0159s00005	-0.810049		Dusal.0402s00003	Dusal.0038s00001			Dusal.0459s00011	0.75291		Dusal.0216s00011	0.713298	Dusal.0050s00029	Dusal.0552s00009				Dusal.0008s00007	0.745708		Dusal.0768s00006	0.737465		Dusal.0640s00008	Dusal.0540s00007			Dusal.0244s00007	0.775829		Dusal.0027s00024	-0.73743		Dusal.0060s00004	Dusal.0027s00037
Dusal.0318s00010	0.87126		Dusal.0227s00020	-0.806209		Dusal.0461s00004	Dusal.0868s00003			Dusal.0437s00009	0.754625		Dusal.0209s00012	0.713355	Dusal.0642s00008	Dusal.1100s00001				Dusal.0808s00008	0.745743		Dusal.1430s00003	0.738085		Dusal.0220s00021	Dusal.0169s00015			Dusal.0257s00020	0.776016		Dusal.1194s00002	-0.737322		Dusal.0035s00024	Dusal.0241s00008
Dusal.0157s00014	0.870033		Dusal.0054s00031	-0.806209		Dusal.0465s00012	Dusal.0098s00032			Dusal.0359s00011	0.754809		Dusal.0425s00008	0.713422	Dusal.0176s00023	Dusal.0788s00001				Dusal.0155s00010	0.746329		Dusal.0067s00015	0.739722		Dusal.0081s00007	Dusal.0026s00025			Dusal.0004s00049	0.776227		Dusal.0524s00007	-0.736765		Dusal.0121s00012	Dusal.0889s00009
Dusal.0041s00001	0.869641		Dusal.0103s00012	-0.805808		Dusal.0309s00002	Dusal.0001s00040			Dusal.0006s00040	0.755042		Dusal.0237s00017	0.713425	Dusal.0124s00014	Dusal.0149s00001				Dusal.0177s00017	0.746513		Dusal.0022s00003	0.739948		Cre12.g527550	Cre10.g461250			Dusal.0711s00008	0.776717		Dusal.0075s00020	-0.736738		Dusal.0403s00003	Dusal.0222s00011
Dusal.0244s00007	0.869359		Dusal.0255s00017	-0.805498		Dusal.0135s00020	Dusal.0451s00003			Dusal.0296s00007	0.755308		Dusal.0104s00002	0.713461	Dusal.0138s00021	Dusal.0039s00012				Dusal.0118s00009	0.746929		Dusal.0459s00011	0.740721		Dusal.0635s00010	Dusal.0838s00007			Dusal.0459s00011	0.777282		Dusal.0334s00012	-0.736605		Dusal.0509s00013	Dusal.0116s00002
Dusal.0444s00011	0.869106		Dusal.0235s00003	-0.805498		Dusal.0916s00002	Dusal.0153s00011			Dusal.0359s00011	0.755326		Dusal.0459s00011	0.714028	Dusal.0481s00009	Dusal.0022s00016				Dusal.0425s00008	0.747381		Dusal.0135s00020	0.740994		Dusal.0183s00002	Dusal.0358s00001			Dusal.0698s00006	0.777977		Cre04.g225200	-0.735852		Dusal.0345s00016	Dusal.1156s00002
Dusal.0246s00016	0.869001		Dusal.0169s00010	-0.805328		Dusal.1082s00003	Dusal.0596s00006			Dusal.0088s00011	0.755343		Dusal.0756s00004	0.714503	Dusal.0788s00002	Dusal.0010s00040				Dusal.0026s00042	0.747502		Dusal.0010s00027	0.742104		Dusal.0284s00006	Dusal.0004s00059			Dusal.0496s00007	0.778215		Dusal.0177s00017	-0.735802		Dusal.0558s00012	Dusal.0791s00004
Dusal.0489s00014	0.869001		Dusal.0635s00010	-0.805142		Dusal.0194s00022	Dusal.0017s00011			Dusal.2478s00001	0.75547		Dusal.0765s00008	0.71501	Dusal.0291s00004	Dusal.0488s00003				Dusal.0067s00004	0.747615		Dusal.0174s00002	0.742232		Dusal.0383s00009	Dusal.2303s00001			Dusal.0030s00005	0.778241		Dusal.0296s00007	-0.735259		Dusal.0038s00035	Dusal.1229s00001
Dusal.0020s00036	0.868248		Dusal.0417s00001	-0.805065		Cre13.g567100	Dusal.0547s00006			Dusal.0038s00025	0.756276		Dusal.0237s00007	0.715658	Dusal.0289s00009	Dusal.0159s00016				Dusal.0208s00022	0.74831		Dusal.1430s00003	0.742428		Dusal.0007s00037	Dusal.0094s00016			Dusal.1048s00004	0.778865		Dusal.0930s00002	-0.735223		Dusal.0437s00009	Dusal.0453s00007
Dusal.0685s00001	0.868007		Dusal.0253s00017	-0.80328		Dusal.0289s00002	Dusal.0075s00020			Dusal.0389s00016	0.756658		Dusal.0058s00002	0.715967	Dusal.0413s00005	Dusal.0199s00016				Dusal.0263s00009	0.74831		Dusal.0566s00002	0.742489		Dusal.0076s00024	Dusal.0072s00012			Dusal.0171s00015	0.779022		Dusal.0029s00017	-0.735055		Dusal.0107s00015	Dusal.0521s00006
Dusal.1200s00003	0.867666		Cre12.g500500	-0.80328		Dusal.0568s00004	Dusal.0666s00001			Dusal.0158s00015	0.756675		Dusal.0119s00011	0.716905	Dusal.0438s00007	Dusal.0010s00027				Dusal.0008s00007	0.748891		Dusal.0082s00008	0.743175		Dusal.0260s00011	Dusal.0142s00002			Dusal.0021s00014	0.779225		Dusal.0852s00004	-0.734997		Dusal.0775s00005	Dusal.0337s00003
Dusal.0007s00037	0.867474		Dusal.0200s00016	-0.80328		Dusal.0060s00005	Dusal.0189s00020			Dusal.0776s00003	0.75672		Dusal.0300s00008	0.716975	Dusal.0114s00010	Dusal.0905s00001				Dusal.1188s00002	0.748925		Dusal.0233s00020	0.744093		Dusal.0534s00002	Dusal.0828s00002			Dusal.0125s00005	0.779227		Dusal.0152s00006	-0.734994		Dusal.0128s00014	Dusal.0002s00012
Cre02.g101400	0.867275		Dusal.0128s00026	-0.80328		Dusal.0100s00011	Cre16.g680900			Dusal.0234s00021	0.756728		Dusal.0055s00013	0.71698	Dusal.0335s00012	Dusal.0254s00011				Dusal.0345s00012	0.749024		Dusal.0453s00002	0.744229		Dusal.0079s00002	Dusal.1163s00002			Dusal.0125s00005	0.779835		Dusal.0234s00006	-0.734965		Dusal.0124s00010	Dusal.0055s00015
Dusal.0024s00020	0.866689		Dusal.0319s00004	-0.803193		Cre02.g078100	Dusal.0276s00013			Dusal.0459s00011	0.756874		Dusal.0724s00009	0.717101	Dusal.1064s00006	Dusal.0031s00002				Dusal.0007s00037	0.749198		Dusal.0406s00008	0.74513		Dusal.0170s00017	Dusal.0389s00016			Dusal.0067s00015	0.780438		Dusal.0711s00008	-0.73482		Dusal.0450s00005	Dusal.0181s00017
Dusal.0711s00008	0.866433		Dusal.0250s00021	-0.803141		Dusal.0135s00002	Dusal.0806s00003			Dusal.0459s00011	0.757045		Dusal.0234s00021	0.717128	Dusal.0254s00008	Dusal.0017s00032				Dusal.0262s00002	0.74956		Dusal.0263s00006	0.745361		Dusal.0434s00004	Dusal.0046s00002			Dusal.0711s00008	0.781174		Dusal.0389s00016	-0.734705		Dusal.1127s00001	Dusal.0270s00005
Dusal.0413s00012	0.866364		Dusal.0043s00007	-0.802631		Dusal.0402s00001	Dusal.0428s00008			Dusal.0165s00014	0.757149		Dusal.0152s00027	0.717205	Dusal.0288s00015	Dusal.0377s00018				Dusal.0177s00017	0.749899		Dusal.0367s00002	0.74552		Dusal.0649s00005	Dusal.0093s00023			Dusal.0045s00039	0.78187		Dusal.0143s00003	-0.734505		Dusal.0230s00017	Dusal.0943s00005
Dusal.0101s00030	0.866137		Dusal.0003s00063	-0.802631		Dusal.0304s00008	Dusal.0336s00005			Dusal.0988s00001	0.757216		Dusal.0206s00001	0.717601	Dusal.0073s00021	Dusal.0050s00008				Dusal.0177s00017	0.750025		Dusal.0033s00019	0.748051		Dusal.0205s00008	Dusal.0954s00001			Dusal.1475s00003	0.782763		Dusal.1194s00002	-0.734448		Dusal.0229s00007	Dusal.0420s00003
Dusal.0249s00025	0.865965		Dusal.0484s00001	-0.799771		Dusal.0088s00011	Dusal.0091s00018			Dusal.0470s00002	0.757403		Dusal.0001s00040	0.718271	Dusal.1093s00001	Dusal.0234s00006				Dusal.0177s00017	0.750789		Dusal.0189s00020	0.748142		Dusal.0045s00015	Dusal.0533s00001			Dusal.0067s00004	0.783745		Dusal.1059s00003	-0.733679		Dusal.1014s00004	Dusal.0910s00004
Dusal.0287s00008	0.865747		Dusal.0182s00005	-0.799678		Dusal.1025s00004	Dusal.0032s00003			Dusal.0013s00003	0.757809		Dusal.0202s00008	0.718632	Dusal.0786s00006	Dusal.0287s00013				Dusal.0208s00022	0.750841		Dusal.0070s00039	0.748884		Dusal.0263s00009	Dusal.0153s00004			Dusal.0711s00008	0.783821		Dusal.0930s00002	-0.732556		Dusal.0008s00017	Dusal.0001s00014
Dusal.0071s00021	0.865581		Dusal.0912s00004	-0.799678		Dusal.0017s00023	Dusal.0389s00013			Dusal.0459s00011	0.758906		Dusal.0606s00004	0.718703	Dusal.0943s00001	Dusal.0847s00003				Dusal.0823s00003	0.750904		Dusal.0834s00001	0.75008		Dusal.0066s00002	Dusal.1108s00001			Dusal.0163s00006	0.784011		Dusal.0211s00004	-0.731975		Dusal.0650s00003	Cre12.g486350
Dusal.0005s00015	0.865033		Dusal.0316s00004	-0.799117		Dusal.0046s00015	Dusal.0158s00017			Dusal.0412s00011	0.759101		Dusal.0026s00019	0.719141	Dusal.0157s00023	Dusal.0160s00022				Dusal.0177s00017	0.751309		Dusal.0930s00002	0.750103		Dusal.1212s00002	Dusal.1096s00001			Dusal.0745s00006	0.784752		Dusal.0013s00032	-0.731921		Dusal.0232s00007	Dusal.0088s00015
Dusal.0834s00005	0.864526		Dusal.0010s00048	-0.798499		Dusal.0274s00008	Dusal.0010s00049			Dusal.0329s00007	0.75955		Dusal.0757s00001	0.719154	Dusal.0268s00001	Dusal.0788s00003				Dusal.0679s00006	0.751467		Dusal.0026s00012	0.750436		Cre10.g453900	Dusal.0367s00002			Dusal.0459s00011	0.785379		Dusal.0034s00020	-0.731713		Dusal.0687s00003	Dusal.0209s00018
Dusal.0546s00005	0.863845		Dusal.0284s00006	-0.79839		Dusal.0125s00028	Dusal.0058s00002			Dusal.0058s00002	0.76		Dusal.0059s00010	0.719837	Dusal.0008s00006	Dusal.0556s00013				Dusal.0281s00009	0.751506		Dusal.0155s00010	0.750566		Dusal.0625s00001	Dusal.0890s00006			Dusal.0177s00017	0.785471		Dusal.0182s00018	-0.73169		Dusal.0502s00001	Dusal.0021s00031
Dusal.0182s00018	0.863212		Dusal.0098s00020	-0.79839		Cre01.g021251	Dusal.0071s00021			Dusal.0203s00013	0.760346		Dusal.0016s00020	0.720161	Dusal.0004s00058	Dusal.0388s00006				Dusal.0679s00006	0.752189		Dusal.1321s00001	0.75071		Dusal.0107s00019	Dusal.0427s00006			Dusal.0033s00019	0.785706		Dusal.0342s00014	-0.731676		Dusal.0435s00004	Dusal.0283s00008
Dusal.0065s00015	0.862843		Dusal.0821s00009	-0.79839		Dusal.0478s00007	Dusal.0035s00028			Dusal.0805s00003	0.760672		Dusal.0179s00019	0.720242	Dusal.0573s00004	Dusal.0109s00010				Dusal.0058s00002	0.752281		Dusal.0250s00017	0.75098		Dusal.0337s00003	Dusal.0660s00005			Dusal.0459s00011	0.786336		Dusal.0372s00005	-0.731648		Dusal.0070s00029	Dusal.1124s00001
Dusal.1122s00002	0.862465		Dusal.0018s00030	-0.798011		Dusal.0190s00003	Dusal.0136s00018			Dusal.0345s00012	0.760727		Dusal.0711s00008	0.72106	Dusal.0434s00001	Dusal.0515s00003				Dusal.0008s00007	0.752406		Dusal.0610s00002	0.751205		Dusal.0286s00007	Dusal.0334s00012			Dusal.0459s00011	0.786841		Cre03.g150600	-0.731204		Dusal.0101s00026	Dusal.0008s00002
Dusal.0152s00006	0.862173		Dusal.0021s00035	-0.797108		Dusal.0080s00013	Dusal.0112s00009			Cre01.g016050	0.761175		Dusal.0420s00010	0.721116	Dusal.0359s00011	Dusal.0233s00020				Dusal.0345s00012	0.752625		Dusal.0067s00015	0.751522		Dusal.0199s00015	Dusal.0124s00002			Dusal.0128s00002	0.78693		Dusal.0383s00017	-0.730271		Dusal.0014s00013	Dusal.0504s00006
Dusal.0125s00027	0.861649		Dusal.0816s00003	-0.797108		Dusal.2268s00001	Dusal.0463s00008			Dusal.0943s00001	0.761438		Dusal.0006s00041	0.721234	Dusal.0167s00012	Dusal.1405s00001				Dusal.0060s00024	0.752685		Dusal.2364s00001	0.751962		Dusal.0315s00001	Dusal.1144s00001			Dusal.1928s00002	0.787368		Dusal.0085s00005	-0.729996		Dusal.0549s00008	Dusal.0137s00001
Dusal.0064s00023	0.86132		Dusal.0347s00017	-0.796727		Dusal.0311s00007	Dusal.0191s00016			Dusal.0486s00003	0.761617		Dusal.0012s00036	0.721308	Dusal.0345s00012	Dusal.0123s00001				Dusal.0177s00017	0.752766		Dusal.0496s00007	0.75256		Dusal.0035s00024	Dusal.0228s00008			Dusal.0775s00005	0.787786		Dusal.0711s00008	-0.729836		Dusal.1190s00001	Dusal.0022s00015
Dusal.0666s00001	0.86083		Dusal.0566s00001	-0.793697		Dusal.1532s00001	Dusal.0027s00004			Dusal.0217s00001	0.761654		Dusal.0250s00020	0.721395	Dusal.0179s00017	Dusal.0969s00001				Dusal.0059s00011	0.752901		Dusal.0041s00032	0.752847		Dusal.0403s00003	Dusal.0115s00012			Dusal.0586s00003	0.78875		Dusal.0215s00004	-0.729798		Dusal.0160s00025	Dusal.0281s00009
Dusal.0125s00005	0.860636		Dusal.0011s00032	-0.792667		Dusal.0383s00011	Dusal.0045s00039			Dusal.0459s00011	0.762445		Dusal.0461s00006	0.721603	Dusal.0143s00011	Dusal.0613s00007				Dusal.0177s00017	0.753499		Dusal.0065s00037	0.75378		Dusal.0006s00048	Dusal.0442s00005			Dusal.0033s00019	0.788918		Dusal.0073s00017	-0.72957		Dusal.0583s00006	Dusal.0333s00015
Dusal.0209s00005	0.860347		Dusal.0327s00014	-0.792586		Dusal.0061s00032	Dusal.0016s00019			Dusal.0943s00001	0.762614		Dusal.0255s00017	0.721638	Dusal.0386s00010	Dusal.0059s00005				Dusal.0160s00014	0.753549		Dusal.0642s00008	0.755657		Dusal.0055s00015	Dusal.0449s00001			Dusal.0711s00008	0.789104		Dusal.0202s00019	-0.729302		Dusal.1048s00004	Cre17.g744147
Dusal.0090s00007	0.859696		Dusal.0080s00024	-0.791329		Dusal.0359s00010	Dusal.0522s00002			Dusal.0634s00003	0.76269		Cre09.g410600	0.721704	Dusal.0368s00006	Cre05.g233050				Dusal.0177s00017	0.753813		Dusal.0511s00009	0.756609		Dusal.0036s00035	Dusal.0049s00029			Dusal.0891s00005	0.789123		Dusal.0642s00008	-0.728759		Dusal.0002s00057	Dusal.0376s00008
Dusal.0566s00002	0.858649		Dusal.0679s00006	-0.791228		Dusal.2360s00001	Dusal.0138s00021			Dusal.0033s00031	0.763081		Dusal.0111s00011	0.722099	Dusal.0706s00005	Dusal.0407s00010				Dusal.0179s00014	0.754395		Dusal.0538s00011	0.756793		Dusal.0345s00016	Dusal.2974s00001			Dusal.0412s00003	0.789289		Dusal.0386s00013	-0.728735		Dusal.0438s00001	Dusal.0096s00006
Dusal.0452s00003	0.857849		Dusal.0056s00020	-0.791228		Cre07.g353550	Dusal.0866s00006			Dusal.0345s00012	0.76314		Dusal.0179s00019	0.722166	Dusal.0283s00005	Dusal.0355s00004				Dusal.0008s00007	0.754689		Dusal.0244s00007	0.757024		Dusal.0070s00013	Dusal.0757s00001			Dusal.0459s00011	0.79014		Dusal.0608s00003	-0.728668		Dusal.0542s00003	Dusal.0190s00012
Dusal.0459s00010	0.857581		Dusal.0084s00018	-0.790701		Dusal.0157s00015	Dusal.0023s00029			Dusal.0178s00017	0.763169		Dusal.0358s00010	0.722612	Dusal.0547s00008	Dusal.0918s00001				Dusal.0024s00020	0.754881		Dusal.0427s00003	0.757386		Dusal.0133s00032	Dusal.0431s00004			Dusal.0048s00025	0.790191		Dusal.0608s00004	-0.728166		Dusal.0714s00005	Dusal.0066s00028
Dusal.0010s00040	0.857407		Dusal.0151s00014	-0.789469		Dusal.0728s00004	Dusal.0119s00014			Cre10.g461250	0.76328		Dusal.0482s00008	0.722949	Dusal.0453s00009	Dusal.0302s00015				Dusal.0208s00022	0.75511		Dusal.0177s00012	0.757589		Dusal.0038s00035	Dusal.0406s00008			Dusal.0459s00011	0.790387		Dusal.0391s00002	-0.727981		Dusal.0732s00008	Dusal.0305s00014
Dusal.0108s00017	0.856922		Dusal.0803s00001	-0.789469		Dusal.0546s00003	Dusal.0760s00005			Dusal.0345s00012	0.763723		Dusal.0504s00006	0.723136	Dusal.0135s00017	Cre02.g141100				Dusal.0045s00039	0.755356		Dusal.1340s00001	0.757846		Dusal.1225s00001	Dusal.0099s00018			Dusal.0459s00011	0.791063		Dusal.0521s00016	-0.727956		Dusal.1163s00005	Dusal.0510s00002
Dusal.0354s00016	0.856884		Dusal.0173s00024	-0.789469		Dusal.0819s00005	Cre16.g658650			Dusal.0898s00004	0.763819		Dusal.0732s00008	0.723295	Dusal.0615s00006	Dusal.0176s00008				Dusal.0104s00013	0.755409		Dusal.1435s00002	0.75814		Dusal.0308s00017	Dusal.0712s00003			Dusal.0104s00013	0.791851		Dusal.0031s00035	-0.727133		Dusal.0890s00002	Dusal.0027s00024
Dusal.0085s00005	0.856815		Dusal.0207s00012	-0.789227		Dusal.0014s00006	Dusal.0253s00021			Dusal.0533s00011	0.764233		Dusal.0498s00003	0.723419	Cre05.g245102	Dusal.0013s00035				Dusal.1073s00003	0.756092		Dusal.1046s00001	0.759867		Dusal.0082s00007	Dusal.0862s00004			Dusal.0099s00026	0.7931		Dusal.0026s00012	-0.727046		Dusal.0393s00012	Dusal.0303s00012
Dusal.0065s00037	0.856787		Dusal.0969s00003	-0.789099		Dusal.0529s00010	Dusal.0259s00007			Dusal.1229s00001	0.764352		Dusal.0177s00017	0.723437	Dusal.0379s00012	Dusal.0513s00005				Dusal.0008s00017	0.75646		Dusal.0059s00005	0.760718		Dusal.0066s00003	Dusal.0023s00041			Dusal.0244s00007	0.794297		Dusal.0521s00006	-0.727008		Dusal.0041s00001	Dusal.0870s00005
Dusal.0265s00004	0.85616		Dusal.1554s00002	-0.788585		Dusal.0045s00001	Dusal.0019s00022			Dusal.0342s00014	0.764532		Dusal.0320s00013	0.723533	Dusal.1107s00002	Cre05.g245950				Dusal.0208s00022	0.756985		Dusal.0608s00004	0.761014		Dusal.0775s00005	Dusal.0884s00005			Dusal.0399s00007	0.794507		Dusal.0870s00005	-0.726899		Dusal.0090s00001	Dusal.0326s00001
Dusal.0174s00002	0.856132		Dusal.0004s00074	-0.787893		Dusal.0282s00014	Dusal.1141s00002			Dusal.0465s00002	0.764608		Dusal.0102s00002	0.724012	Dusal.2303s00001	Dusal.0829s00002				Dusal.0160s00014	0.757409		Dusal.0066s00013	0.76113		Dusal.0107s00015	Dusal.0345s00020			Dusal.0459s00011	0.794848		Dusal.1107s00002	-0.726771		Cre16.g657550	Dusal.0492s00010
Dusal.0479s00001	0.85609		Dusal.1005s00002	-0.787493		Dusal.0099s00001	Dusal.0709s00006			Dusal.0252s00020	0.765435		Dusal.0773s00001	0.724446	Dusal.0094s00016	Dusal.0809s00006				Dusal.0182s00010	0.757623		Dusal.0085s00005	0.763576		Dusal.0038s00007	Dusal.0014s00051			Dusal.0819s00005	0.795197		Dusal.1430s00003	-0.726608		Dusal.0070s00030	Cre01.g063267
Dusal.0868s00003	0.854673		Dusal.0035s00026	-0.78732		Dusal.0811s00001	Dusal.0786s00006			Dusal.0459s00011	0.765924		Dusal.0934s00004	0.724858	Dusal.0828s00002	Dusal.0117s00014				Dusal.0008s00007	0.757837		Dusal.0283s00005	0.763956		Dusal.0008s00002	Dusal.0069s00017			Dusal.0383s00014	0.796461		Dusal.0930s00002	-0.726496		Dusal.0052s00036	Dusal.0470s00003
Dusal.2974s00001	0.854575		Dusal.0894s00002	-0.78732		Dusal.0100s00023	Dusal.0354s00016			Dusal.0634s00003	0.765936		Dusal.0149s00002	0.725388	Dusal.0389s00016	Cre13.g587750				Dusal.0546s00004	0.758396		Dusal.1190s00001	0.764155		Dusal.0124s00010	Dusal.0724s00005			Dusal.0434s00004	0.796536		Dusal.0165s00014	-0.72629		Dusal.1263s00001	Dusal.0809s00001
Dusal.0244s00007	0.854478		Dusal.0433s00006	-0.787311		Dusal.0579s00008	Dusal.0084s00004			Dusal.0312s00004	0.76602		Dusal.1454s00001	0.725394	Dusal.0533s00001	Dusal.0010s00046				Dusal.0177s00017	0.758459		Dusal.0429s00003	0.764275		Dusal.0281s00009	Dusal.0057s00003			Dusal.0834s00001	0.796547		Dusal.0183s00007	-0.726142		Dusal.0170s00005	Dusal.0546s00009
Dusal.0125s00005	0.85435		Dusal.0165s00014	-0.786608		Dusal.0029s00026	Dusal.0443s00010			Dusal.0459s00011	0.766151		Dusal.0424s00014	0.726434	Dusal.0652s00007	Dusal.0382s00006				Dusal.1064s00006	0.758631		Dusal.0025s00006	0.764297		Dusal.0494s00011	Dusal.0776s00003			Dusal.0383s00014	0.797104		Dusal.0453s00007	-0.725994		Dusal.0023s00018	Dusal.0272s00005
Dusal.0909s00001	0.853964		Cre02.g078100	-0.786608		Dusal.1204s00003	Dusal.0425s00008			Dusal.0607s00011	0.766747		Dusal.0030s00004	0.726439	Dusal.0890s00006	Dusal.0452s00011				Dusal.0591s00004	0.758991		Dusal.0773s00001	0.765175		Dusal.0038s00024	Dusal.0192s00004			Dusal.0067s00015	0.79811		Dusal.0053s00007	-0.725753		Dusal.1690s00001	Dusal.0499s00005
Dusal.0177s00017	0.853696		Dusal.0017s00027	-0.786608		Dusal.0117s00019	Dusal.0669s00001			Dusal.0459s00011	0.766914		Dusal.0345s00012	0.726507	Dusal.0555s00001	Dusal.0090s00007				Dusal.0085s00005	0.760779		Dusal.0057s00012	0.766236		Dusal.0100s00016	Dusal.0552s00009			Dusal.0434s00004	0.798392		Dusal.0721s00003	-0.725679		Dusal.0035s00026	Dusal.0541s00007
Dusal.0195s00005	0.853395		Dusal.0222s00016	-0.785238		Dusal.0121s00005	Cre07.g349350			Dusal.0459s00011	0.767042		Dusal.0036s00024	0.726894	Dusal.0049s00029	Dusal.0219s00007				Dusal.0059s00011	0.761859		Dusal.0909s00001	0.766238		Dusal.0256s00011	Dusal.1100s00001			Dusal.0374s00005	0.798574		Dusal.0075s00020	-0.725657		Dusal.0724s00006	Dusal.1142s00001
Dusal.0169s00015	0.85337		Dusal.0355s00010	-0.785238		Dusal.1163s00003	Dusal.0706s00005			Cre05.g240550	0.767062		Dusal.0614s00004	0.726987	Dusal.0031s00035	Dusal.0848s00004				Dusal.0208s00022	0.762773		Dusal.1044s00002	0.766265		Dusal.0450s00005	Dusal.0685s00001			Dusal.0340s00007	0.800706		Dusal.0141s00019	-0.725103		Dusal.0313s00002	Dusal.0059s00021
Dusal.0101s00022	0.853177		Dusal.0046s00003	-0.784986		Dusal.0640s00008	Dusal.0239s00007			Dusal.0322s00005	0.767364		Dusal.0115s00008	0.727007	Dusal.0382s00002	Dusal.0390s00006				Dusal.0535s00006	0.763052		Dusal.0283s00005	0.766407		Dusal.1127s00001	Dusal.0177s00011			Dusal.0255s00017	0.800894		Dusal.0068s00005	-0.724754		Dusal.0035s00012	Dusal.0638s00007
Dusal.0011s00034	0.852803		Dusal.0144s00011	-0.784408		Dusal.0942s00005	Dusal.0149s00003			Dusal.0048s00009	0.767408		Dusal.0237s00009	0.727187	Dusal.0094s00027	Dusal.0202s00019				Cre12.g497850	0.76319		Dusal.0516s00009	0.766494		Dusal.0230s00017	Cre12.g536000			Dusal.0111s00024	0.801203		Dusal.0375s00002	-0.724303		Dusal.0345s00010	Dusal.0169s00018
Dusal.0407s00010	0.852669		Dusal.0775s00005	-0.783847		Dusal.0634s00003	Dusal.1091s00001			Dusal.0233s00009	0.767948		Dusal.0357s00008	0.727385	Dusal.0862s00004	Dusal.0067s00004				Dusal.0032s00007	0.76321		Dusal.0834s00001	0.766533		Dusal.0229s00007	Dusal.0263s00006			Dusal.0557s00004	0.801209		Dusal.0002s00030	-0.724115		Dusal.0128s00002	Dusal.1123s00001
Dusal.0177s00017	0.852306		Dusal.0088s00011	-0.783412		Dusal.0635s00010	Dusal.0453s00009			Dusal.0234s00021	0.768112		Dusal.0320s00012	0.727421	Dusal.0023s00041	Dusal.0335s00006				Dusal.0459s00011	0.763404		Dusal.0195s00004	0.766654		Dusal.0816s00006	Dusal.0097s00006			Dusal.0408s00005	0.8023		Dusal.0123s00001	-0.724009		Dusal.0664s00003	Dusal.0388s00007
Dusal.0685s00001	0.8521		Dusal.0046s00015	-0.783412		Dusal.0375s00011	Dusal.2364s00001			Dusal.0021s00026	0.768275		Dusal.0199s00008	0.728672	Dusal.0345s00020	Dusal.0647s00006				Dusal.0163s00014	0.763549		Dusal.0133s00016	0.767495		Dusal.0650s00003	Dusal.0244s00011			Dusal.0834s00001	0.802566		Dusal.1093s00001	-0.72382		Dusal.0167s00013	Dusal.0319s00004
Dusal.0371s00009	0.851998		Dusal.0082s00021	-0.781954		Dusal.0076s00024	Dusal.0174s00011			Dusal.1229s00001	0.7684		Dusal.0318s00010	0.728934	Dusal.1000s00005	Dusal.0044s00012				Dusal.0257s00005	0.764229		Dusal.0930s00002	0.767779		Dusal.0287s00010	Dusal.0039s00012			Cre16.g658650	0.80364		Dusal.0108s00005	-0.723724		Dusal.0010s00017	Dusal.0141s00019
Dusal.0535s00011	0.851957		Dusal.0205s00008	-0.781613		Dusal.0054s00027	Dusal.0883s00005			Dusal.0489s00006	0.769174		Dusal.0931s00002	0.72914	Dusal.0776s00003	Dusal.0023s00039				Dusal.0177s00017	0.764737		Dusal.0909s00001	0.768305		Dusal.0687s00003	Dusal.1113s00003			Dusal.0244s00007	0.804793		Dusal.0169s00018	-0.723683		Dusal.0046s00026	Dusal.0299s00005
Dusal.0004s00049	0.850793		Dusal.0829s00006	-0.781613		Dusal.0257s00008	Cre05.g245102			Dusal.0658s00003	0.769223		Dusal.0085s00005	0.729674	Dusal.0192s00004	Dusal.0371s00009				Dusal.0208s00022	0.765652		Dusal.0106s00018	0.768886		Dusal.0070s00029	Dusal.0022s00016			Dusal.0049s00022	0.804888		Dusal.0462s00007	-0.723366		Dusal.0125s00005	Dusal.0261s00016
Dusal.0059s00009	0.850757		Dusal.0687s00003	-0.781387		Dusal.0406s00010	Dusal.1071s00003			Dusal.0831s00004	0.769483		Dusal.0220s00021	0.72975	Dusal.0177s00011	Dusal.0345s00006				Dusal.0177s00017	0.766336		Dusal.2974s00001	0.76931		Dusal.0101s00026	Dusal.0010s00040			Dusal.0085s00005	0.805204		Dusal.0002s00012	-0.723003		Dusal.0322s00001	Dusal.0182s00018
Dusal.0697s00001	0.850086		Dusal.0533s00011	-0.780133		Dusal.0345s00018	Dusal.0099s00030			Dusal.0732s00008	0.769495		Dusal.0208s00022	0.730045	Dusal.0097s00006	Dusal.0182s00006				Dusal.0060s00024	0.766525		Dusal.0177s00017	0.77188		Dusal.0179s00014	Dusal.0240s00015			Dusal.0008s00007	0.805535		Dusal.0017s00011	-0.722959		Dusal.0368s00004	Dusal.1059s00001
Dusal.0177s00017	0.850042		Dusal.0030s00023	-0.780133		Dusal.0005s00038	Dusal.0026s00025			Dusal.0573s00007	0.769719		Dusal.0119s00014	0.730452	Dusal.0244s00011	Dusal.0106s00008				Dusal.0337s00003	0.766957		Dusal.0244s00007	0.773153		Dusal.0014s00013	Dusal.0059s00023			Dusal.0008s00007	0.806391		Dusal.0002s00012	-0.722817		Dusal.0036s00024	Dusal.0909s00001
Dusal.0008s00020	0.849864		Dusal.0008s00007	-0.780133		Dusal.0958s00003	Dusal.1107s00002			Dusal.0077s00028	0.769989		Dusal.0379s00004	0.730706	Dusal.2011s00001	Dusal.0081s00007				Dusal.0177s00017	0.767798		Dusal.0716s00003	0.773638		Dusal.0055s00030	Dusal.0771s00002			Dusal.0008s00007	0.80712		Dusal.0716s00003	-0.722729		Dusal.0132s00012	Dusal.1430s00003
Dusal.0345s00012	0.849753		Dusal.0004s00055	-0.779522		Dusal.0377s00012	Dusal.2303s00001			Dusal.0004s00049	0.770266		Dusal.0110s00013	0.730802	Dusal.0234s00021	Dusal.0042s00004				Dusal.0017s00005	0.768109		Dusal.0027s00037	0.773699		Dusal.0546s00009	Dusal.0608s00004			Dusal.0167s00013	0.808045		Dusal.0175s00024	-0.722702		Dusal.0160s00003	Dusal.0661s00003
Dusal.0308s00018	0.849578		Dusal.0383s00011	-0.779522		Cre16.g691800	Dusal.0754s00004			Dusal.0175s00015	0.770685		Dusal.0008s00007	0.731175	Dusal.0078s00021	Dusal.0133s00022				Dusal.0850s00005	0.76839		Dusal.0776s00003	0.77388		Dusal.0711s00008	Dusal.0229s00015			Dusal.0061s00008	0.808513		Dusal.0785s00006	-0.722699		Dusal.0237s00017	Dusal.0430s00012
Cre03.g150600	0.849554		Dusal.0355s00003	-0.779522		Dusal.0351s00005	Dusal.0898s00002			Dusal.0898s00004	0.770884		Dusal.0752s00001	0.731549	Dusal.0608s00004	Dusal.0011s00004				Dusal.0591s00008	0.768468		Dusal.1194s00002	0.774081		Dusal.0662s00007	Dusal.0405s00006			Dusal.1194s00002	0.808932		Dusal.0038s00001	-0.722466		Dusal.0089s00003	Dusal.0447s00009
Dusal.0003s00035	0.849398		Dusal.0624s00006	-0.779187		Cre10.g453900	Dusal.0533s00001			Dusal.0459s00011	0.770927		Dusal.0595s00001	0.731622	Dusal.0117s00023	Dusal.0931s00002				Dusal.0128s00002	0.768691		Dusal.0073s00017	0.775055		Dusal.0549s00008	Dusal.0281s00003			Dusal.0008s00007	0.808946		Dusal.0666s00004	-0.722379		Dusal.0048s00025	Dusal.0041s00032
Dusal.0303s00013	0.849034		Cre10.g441950	-0.779077		Dusal.0679s00001	Dusal.0250s00020			Dusal.0276s00012	0.770981		Dusal.0057s00017	0.731909	Dusal.0008s00018	Dusal.0450s00011				Dusal.0004s00049	0.769079		Dusal.0157s00023	0.775888		Dusal.0043s00017	Dusal.0083s00017			Dusal.1194s00002	0.809443		Dusal.0254s00004	-0.722169			Dusal.0140s00003
Dusal.0522s00002	0.848728		Dusal.0512s00003	-0.778456		Dusal.0145s00001	Dusal.0043s00003			Dusal.0327s00013	0.771051		Dusal.0072s00012	0.732106	Dusal.0223s00015	Dusal.0666s00004				Dusal.0505s00010	0.770035		Dusal.0059s00009	0.776054		Dusal.1048s00004	Dusal.0159s00016			Dusal.0061s00008	0.809595		Dusal.0140s00003	-0.722059			Dusal.0020s00030
Dusal.0017s00005	0.848276		Dusal.0067s00015	-0.777983		Dusal.0286s00007	Dusal.0228s00008			Dusal.0291s00020	0.771082		Dusal.0152s00006	0.732271	Dusal.0831s00004	Dusal.0578s00003				Dusal.0819s00005	0.770147		Dusal.0169s00015	0.776134		Dusal.0111s00029	Dusal.0117s00023			Dusal.0121s00005	0.809671		Dusal.0263s00009	-0.721982			Dusal.0175s00024
Dusal.0121s00013	0.848234		Dusal.0305s00012	-0.77711		Cre13.g607450	Dusal.0049s00029			Dusal.0004s00053	0.771405		Dusal.0126s00017	0.73232	Dusal.0135s00005	Dusal.0152s00015				Dusal.0058s00002	0.77033		Cre16.g680900	0.776865		Dusal.0262s00013	Dusal.0008s00018			Dusal.0008s00007	0.809712		Dusal.1100s00001	-0.721978			Dusal.0035s00032
Dusal.0049s00036	0.847817		Dusal.0020s00020	-0.775624		Dusal.0910s00002	Dusal.2974s00001			Dusal.0319s00004	0.771978		Dusal.0930s00002	0.732325	Dusal.0047s00031	Dusal.0022s00036				Dusal.1173s00001	0.770481		Cre14.g625600	0.777084		Dusal.0141s00019	Dusal.0237s00009			Dusal.0071s00016	0.810315		Dusal.0363s00012	-0.721703			Dusal.0988s00001
Dusal.0119s00014	0.847816		Dusal.0127s00024	-0.775479		Dusal.0121s00012	Dusal.0967s00002			Dusal.0296s00015	0.773353		Dusal.0007s00037	0.732453	Dusal.0040s00008	Dusal.0430s00019				Dusal.0250s00013	0.770805		Dusal.0177s00017	0.777191		Dusal.0002s00057	Dusal.0820s00004			Dusal.0008s00007	0.810342		Dusal.0318s00002	-0.721119			Dusal.0108s00005
Dusal.0177s00017	0.84758		Dusal.0095s00003	-0.775479		Dusal.0006s00048	Dusal.0050s00025			Dusal.0319s00004	0.773544		Dusal.0160s00014	0.732547	Dusal.0208s00022	Dusal.0254s00004				Dusal.0808s00008	0.771234		Dusal.0004s00058	0.778445		Dusal.0033s00020	Dusal.0059s00019			Dusal.0067s00015	0.811019		Dusal.0420s00003	-0.720883			Dusal.0302s00022
Dusal.0131s00009	0.847433		Dusal.0820s00005	-0.772672		Dusal.0092s00005	Dusal.0069s00017			Dusal.0647s00002	0.774611		Dusal.0583s00006	0.732598	Dusal.0021s00026	Dusal.0745s00006				Dusal.0286s00007	0.771254		Dusal.0560s00007	0.779594		Dusal.0438s00001	Dusal.0316s00004			Dusal.0255s00017	0.811614		Dusal.0943s00005	-0.720849			Dusal.0102s00023
Dusal.0207s00012	0.845097		Dusal.0345s00016	-0.770317		Dusal.0509s00013	Dusal.0104s00013			Dusal.0345s00012	0.775707		Dusal.0534s00003	0.73274	Dusal.0314s00015	Dusal.0649s00005				Dusal.0177s00017	0.771352		Dusal.0224s00016	0.779849		Dusal.0732s00008	Dusal.0831s00004			Dusal.0138s00003	0.812179		Dusal.0809s00001	-0.72066			Cre10.g421600
Dusal.0177s00017	0.845076		Dusal.0015s00010	-0.770317		Dusal.0270s00005	Dusal.0013s00032			Dusal.0070s00041	0.776037		Dusal.0263s00012	0.733065	Dusal.0173s00010	Dusal.0110s00024				Dusal.0999s00001	0.771388		Dusal.0838s00005	0.780117		Dusal.1163s00005	Dusal.0010s00027			Dusal.0097s00012	0.813269		Dusal.0532s00002	-0.720445			Dusal.0255s00009
Dusal.0207s00012	0.844881		Dusal.0194s00022	-0.769497		Dusal.0187s00026	Dusal.0234s00021			Cre05.g245102	0.776093		Dusal.0298s00005	0.733088	Dusal.0690s00005	Dusal.0399s00004				Dusal.0177s00017	0.771513		Dusal.0459s00011	0.781117		Dusal.0393s00012	Dusal.0227s00020			Dusal.0010s00049	0.813517		Dusal.0082s00008	-0.720421			Dusal.0783s00007
Dusal.0424s00014	0.844616		Dusal.0509s00013	-0.769078		Dusal.0070s00013	Dusal.0059s00023			Dusal.0159s00005	0.777101		Cre16.g688526	0.733168	Dusal.1173s00001	Dusal.0263s00009				Dusal.0049s00022	0.771718		Dusal.0519s00004	0.782253		Dusal.0890s00002	Dusal.0254s00011			Dusal.0670s00008	0.813781		Dusal.0277s00002	-0.719996			Dusal.0327s00013
Dusal.0043s00003	0.843781		Dusal.0090s00020	-0.768117		Dusal.0558s00012	Dusal.0608s00004			Dusal.0607s00011	0.777377		Dusal.0086s00017	0.734151	Dusal.0277s00002	Dusal.1475s00003				Dusal.1064s00006	0.771875		Dusal.0299s00005	0.782555		Dusal.0971s00002	Dusal.0293s00016			Dusal.1194s00002	0.813814		Dusal.0521s00016	-0.719927			Dusal.0001s00042
Dusal.1179s00001	0.842922		Dusal.0872s00005	-0.767512		Dusal.0133s00032	Dusal.0713s00003			Dusal.0234s00021	0.777512		Dusal.0103s00012	0.734287	Dusal.0898s00004	Dusal.1156s00002				Dusal.0008s00007	0.772192		Dusal.0058s00030	0.783508		Dusal.0661s00003	Dusal.0234s00006			Dusal.0125s00027	0.814232		Dusal.0513s00016	-0.719674			Dusal.0118s00005
Dusal.0152s00006	0.842514		Dusal.0057s00027	-0.766997		Dusal.1225s00001	Dusal.0293s00016			Dusal.0243s00005	0.777656		Dusal.0046s00002	0.734582	Dusal.0857s00002	Dusal.0066s00002				Dusal.0177s00017	0.77296		Dusal.0809s00006	0.784095		Dusal.0090s00001	Dusal.0104s00002			Dusal.0040s00012	0.814255		Dusal.0930s00002	-0.718783			Dusal.2030s00001
Dusal.0345s00012	0.842368		Dusal.0175s00026	-0.766896		Dusal.0107s00015	Dusal.0670s00003			Dusal.0289s00008	0.777867		Dusal.0084s00027	0.734942	Dusal.0110s00029	Dusal.0303s00013				Dusal.0476s00010	0.773155		Dusal.1241s00001	0.784667		Dusal.0444s00003	Dusal.0266s00011			Dusal.0237s00017	0.814261		Dusal.0007s00037	-0.718584			Dusal.0375s00002
Dusal.0158s00017	0.841725		Dusal.0208s00022	-0.766692		Dusal.0128s00014	Dusal.0111s00024			Dusal.0047s00031	0.778944		Dusal.0413s00005	0.73512	Dusal.0481s00004	Dusal.0521s00006				Dusal.0255s00017	0.773601		Dusal.0502s00001	0.784692		Dusal.0052s00036	Dusal.0103s00012			Dusal.0253s00022	0.815624		Dusal.0763s00005	-0.718431			Dusal.0532s00002
Dusal.0898s00004	0.841326		Dusal.0668s00005	-0.766692		Dusal.0694s00003	Dusal.0021s00026			Dusal.0518s00007	0.778988		Dusal.0313s00015	0.73549	Dusal.0752s00004	Dusal.1231s00001				Dusal.0177s00017	0.773918		Dusal.1194s00002	0.784742		Dusal.0170s00005	Dusal.0040s00008			Dusal.1194s00002	0.81599		Dusal.0575s00004	-0.718301			Cre03.g150600
Dusal.0265s00004	0.840914		Dusal.0020s00035	-0.766229		Dusal.1116s00002	Dusal.0467s00009			Dusal.0121s00013	0.779006		Dusal.0528s00004	0.735703	Dusal.0423s00002	Dusal.0315s00001				Dusal.0015s00010	0.774056		Dusal.0277s00002	0.785456		Dusal.0447s00009	Dusal.0788s00003			Dusal.0085s00005	0.81626		Dusal.0471s00006	-0.71812			Dusal.0183s00007
Dusal.0679s00003	0.840427		Dusal.0933s00002	-0.764692		Dusal.0437s00006	Dusal.0911s00003			Dusal.0521s00008	0.779052		Dusal.0372s00003	0.736139	Dusal.0636s00005	Dusal.0683s00004				Dusal.0313s00002	0.774272		Dusal.0026s00004	0.785674		Dusal.0023s00018	Dusal.0587s00001			Dusal.0535s00002	0.816653		Dusal.0459s00011	-0.718118			Dusal.0047s00001
Dusal.0177s00017	0.840091		Dusal.0105s00025	-0.763578		Dusal.0097s00016	Dusal.0898s00004			Dusal.0207s00015	0.779351		Dusal.0181s00017	0.736245	Dusal.0329s00007	Dusal.1497s00002				Dusal.0177s00017	0.774556		Dusal.0407s00003	0.786564		Dusal.0035s00026	Dusal.0135s00020			Dusal.1194s00002	0.816921		Dusal.0155s00010	-0.718076			Dusal.0482s00015
Dusal.0119s00014	0.839944		Dusal.0086s00033	-0.763578		Dusal.0106s00028	Dusal.0182s00001			Dusal.0383s00014	0.780398		Dusal.0246s00017	0.736658	Dusal.0451s00013	Dusal.0002s00012				Dusal.0081s00007	0.775536		Dusal.0437s00009	0.787026		Dusal.0293s00005	Dusal.0194s00022			Dusal.0263s00006	0.817135		Dusal.0453s00002	-0.718026			Dusal.0057s00012
Dusal.0760s00005	0.839577		Dusal.0811s00001	-0.763464		Dusal.0412s00010	Dusal.0108s00017			Dusal.0267s00005	0.780524		Dusal.0473s00002	0.736954	Dusal.0174s00004	Dusal.0273s00009				Dusal.0069s00030	0.776076		Dusal.0898s00004	0.787391		Dusal.0763s00005	Dusal.0021s00026			Dusal.0070s00029	0.817305		Dusal.0022s00015	-0.717585			Dusal.0031s00033
Dusal.0004s00020	0.838107		Dusal.0362s00003	-0.762435		Dusal.0221s00004	Dusal.0875s00009			Dusal.0267s00005	0.780938		Dusal.0418s00008	0.736962	Dusal.0125s00027	Dusal.0403s00003				Dusal.0588s00007	0.776232		Dusal.0834s00001	0.790747		Dusal.0313s00002	Dusal.0081s00032			Dusal.0020s00020	0.81745		Dusal.0034s00020	-0.717465			Dusal.0516s00009
Dusal.0053s00007	0.837145		Dusal.3971s00001	-0.761146		Dusal.1458s00001	Dusal.0029s00017			Dusal.0533s00001	0.780999		Dusal.0074s00012	0.737245	Dusal.0125s00014	Dusal.0055s00015				Dusal.0066s00003	0.776249		Dusal.0088s00017	0.791923		Dusal.0345s00010	Dusal.0074s00028			Dusal.0301s00006	0.818031		Dusal.0504s00006	-0.717285			Dusal.0540s00001
Dusal.1915s00001	0.83681		Dusal.0135s00002	-0.760138		Dusal.0721s00002	Dusal.0557s00004			Dusal.0406s00011	0.781016		Dusal.0098s00022	0.737267	Dusal.0116s00002	Dusal.0934s00002				Dusal.1119s00001	0.776374		Dusal.0320s00012	0.791957		Dusal.0091s00021	Dusal.0037s00031			Dusal.0459s00011	0.818318		Dusal.0017s00032	-0.716935			Dusal.1633s00001
Dusal.0149s00016	0.836159		Dusal.0208s00018	-0.759539		Dusal.0701s00007	Dusal.0049s00013			Dusal.0104s00002	0.781453		Dusal.0009s00006	0.737932	Dusal.0412s00011	Dusal.0476s00001				Dusal.0345s00012	0.776749		Dusal.0511s00009	0.793303		Dusal.0182s00010	Dusal.0109s00010			Dusal.0459s00011	0.819217		Dusal.0155s00010	-0.716907			Dusal.0768s00006
Dusal.0075s00020	0.835767		Dusal.0106s00003	-0.759539		Dusal.2982s00001	Dusal.0597s00007			Dusal.0327s00013	0.782165		Dusal.0386s00019	0.738145	Dusal.0738s00003	Dusal.0943s00005				Dusal.0208s00022	0.776794		Dusal.0138s00021	0.793534		Dusal.0664s00003	Dusal.0233s00020			Dusal.0689s00005	0.819748		Dusal.0329s00007	-0.716657			Dusal.0785s00006
Dusal.0898s00004	0.835657		Dusal.0117s00002	-0.75868		Dusal.1019s00001	Dusal.0451s00013			Dusal.0738s00003	0.783592		Dusal.0094s00016	0.738288	Dusal.0808s00008	Dusal.1514s00001				Dusal.0008s00007	0.776992		Dusal.1173s00001	0.794534		Dusal.0999s00001	Dusal.0109s00021			Dusal.1014s00004	0.820586		Dusal.0004s00049	-0.71628			Dusal.0484s00005
Dusal.0001s00042	0.835514		Dusal.0449s00010	-0.756784		Dusal.0033s00009	Dusal.0249s00025			Dusal.0016s00018	0.783958		Dusal.0199s00016	0.738608	Dusal.0190s00014	Dusal.0345s00016				Dusal.0330s00014	0.777681		Dusal.0033s00019	0.795757		Dusal.0167s00013	Dusal.0230s00003			Dusal.0091s00019	0.820662		Dusal.0208s00022	-0.715989			Dusal.0112s00019
Dusal.0084s00004	0.835125		Dusal.0304s00008	-0.756661		Dusal.0329s00002	Dusal.0939s00002			Dusal.0047s00031	0.784027		Dusal.0087s00023	0.738626	Dusal.0465s00002	Dusal.0001s00014				Dusal.0125s00027	0.777786		Dusal.0459s00011	0.796572		Dusal.0090s00017	Dusal.0969s00001			Dusal.0018s00026	0.82083		Dusal.0489s00006	-0.71593			Dusal.0521s00016
Dusal.0535s00006	0.8347		Dusal.0193s00001	-0.755203		Dusal.0816s00006	Dusal.1082s00004			Dusal.0159s00014	0.784508		Dusal.0249s00017	0.738722	Dusal.0263s00020	Dusal.1190s00002				Dusal.0386s00019	0.777872		Dusal.0074s00028	0.796813		Dusal.0108s00023	Dusal.0059s00005			Dusal.0002s00057	0.821022		Dusal.0002s00053	-0.71584
Dusal.0159s00010	0.834529		Dusal.0855s00004	-0.755203		Dusal.0805s00001	Dusal.1174s00001			Dusal.0327s00013	0.784557		Dusal.0742s00001	0.739434	Dusal.1531s00001	Dusal.0233s00019				Dusal.0177s00017	0.777961		Dusal.0322s00011	0.797407		Dusal.0046s00026	Dusal.0088s00011			Dusal.0808s00008	0.821395		Dusal.0118s00005	-0.71578
Dusal.0224s00002	0.833959		Dusal.0610s00011	-0.754167		Dusal.0287s00010	Dusal.0018s00019			Dusal.0359s00011	0.785131		Dusal.0282s00014	0.739475	Dusal.0971s00005	Dusal.0479s00001				Dusal.0916s00002	0.778116		Dusal.0804s00003	0.797477		Dusal.0322s00001	Dusal.0026s00004			Dusal.1449s00001	0.821847		Dusal.0407s00010	-0.715709
Dusal.0011s00016	0.833778		Dusal.0759s00001	-0.753625		Dusal.0687s00003	Dusal.0738s00003			Dusal.0289s00009	0.785146		Cre13.g587750	0.739507	Dusal.0910s00004	Dusal.0566s00002				Dusal.0008s00007	0.778468		Dusal.0911s00003	0.798226		Dusal.0162s00009	Dusal.0012s00047			Dusal.0459s00011	0.822016		Dusal.0808s00008	-0.715657
Dusal.0342s00014	0.833286		Dusal.0387s00008	-0.753491		Dusal.0510s00002	Dusal.0589s00002			Dusal.1071s00002	0.78562		Dusal.0194s00002	0.740237	Dusal.0420s00003	Dusal.0021s00001				Dusal.0383s00014	0.778476		Dusal.0254s00011	0.800349		Dusal.0482s00015	Dusal.0911s00003			Dusal.0177s00017	0.822028		Dusal.0125s00027	-0.715624
Dusal.0046s00002	0.833085		Cre07.g314900	-0.752791		Dusal.0118s00018	Dusal.0157s00014			Dusal.0359s00011	0.785797		Dusal.0318s00010	0.740336	Dusal.0127s00026	Dusal.0105s00026				Dusal.0023s00047	0.778678		Dusal.0685s00001	0.801013		Dusal.1073s00003	Dusal.0136s00024			Dusal.0535s00006	0.822715		Dusal.0345s00020	-0.71554
Dusal.0467s00009	0.832423		Dusal.0207s00015	-0.752378		Dusal.0335s00011	Dusal.0127s00026			Dusal.0459s00011	0.786427		Dusal.0106s00008	0.740974	Dusal.0267s00005	Dusal.0283s00008				Dusal.0192s00012	0.778774		Dusal.0120s00015	0.802023		Dusal.0591s00008	Dusal.2268s00001			Dusal.0193s00009	0.822748		Dusal.0909s00001	-0.715261
Dusal.0368s00004	0.832421		Dusal.1185s00001	-0.751996		Dusal.0094s00006	Dusal.0011s00034			Dusal.0153s00011	0.78675		Dusal.0190s00009	0.742198	Dusal.0021s00031	Dusal.0705s00006				Dusal.0192s00012	0.779156		Dusal.0318s00010	0.80213		Dusal.0132s00012	Dusal.1532s00001			Dusal.1200s00003	0.822861		Dusal.1108s00001	-0.715068
Dusal.0183s00007	0.832419		Dusal.0253s00013	-0.751732		Dusal.0148s00001	Dusal.0038s00035			Dusal.1284s00002	0.787045		Dusal.0128s00014	0.742276	Dusal.0504s00006	Dusal.0020s00036				Dusal.0160s00014	0.779274		Dusal.0093s00023	0.803042		Dusal.0160s00003	Dusal.0918s00004			Dusal.0177s00017	0.822876		Dusal.0320s00011	-0.714959
Cre04.g225200	0.831435		Dusal.0257s00005	-0.750716		Cre17.g721500	Dusal.0267s00005			Dusal.0207s00015	0.78768		Dusal.0004s00049	0.742456	Dusal.0022s00015	Dusal.0038s00007				Dusal.1014s00004	0.779582		Dusal.1093s00001	0.803522		Dusal.0237s00017	Dusal.0061s00032			Dusal.0177s00017	0.823354		Dusal.0283s00008	-0.714588
Dusal.0030s00018	0.831284		Dusal.0311s00007	-0.750716		Dusal.0101s00026	Dusal.0065s00015			Dusal.0102s00023	0.787832		Dusal.0291s00020	0.742465	Cre17.g744147	Dusal.0097s00016				Dusal.0040s00012	0.780156		Dusal.0318s00010	0.804722		Dusal.0048s00025	Dusal.0406s00011			Dusal.1449s00001	0.823706		Dusal.0047s00001	-0.714535
Dusal.0152s00006	0.830947		Dusal.1025s00004	-0.750292		Dusal.0807s00001	Dusal.0038s00024			Dusal.0034s00020	0.788152		Dusal.0459s00007	0.743089	Dusal.0003s00011	Dusal.0172s00014				Dusal.0004s00049	0.780242		Dusal.0039s00012	0.805344			Dusal.0024s00029			Dusal.1449s00001	0.82431		Dusal.0834s00001	-0.713942
Dusal.1194s00002	0.830784		Dusal.0056s00001	-0.750201		Dusal.0318s00005	Dusal.0593s00003			Dusal.0119s00011	0.788821		Dusal.0376s00004	0.743466	Dusal.0184s00001	Dusal.0333s00015				Dusal.0530s00005	0.7806		Dusal.0533s00001	0.805479			Dusal.0002s00030			Dusal.0177s00017	0.824359		Dusal.0157s00023	-0.713882
Dusal.1194s00002	0.830518		Dusal.0662s00007	-0.749912		Dusal.0662s00007	Dusal.0104s00019			Dusal.0376s00011	0.788882		Dusal.0086s00011	0.743552	Dusal.0018s00046	Dusal.0498s00015				Dusal.0081s00005	0.780613		Dusal.0587s00001	0.806368			Dusal.0282s00014			Dusal.0177s00017	0.824362		Dusal.0241s00008	-0.713662
Dusal.1194s00002	0.830462		Dusal.0422s00009	-0.749835		Dusal.0090s00020	Dusal.0055s00030			Dusal.1090s00001	0.78944		Dusal.0375s00015	0.743625	Dusal.0471s00005	Dusal.0168s00003				Dusal.0047s00031	0.780902		Dusal.0120s00015	0.80735			Dusal.0277s00002			Dusal.0044s00001	0.824604		Dusal.0096s00006	-0.713552
Dusal.0453s00002	0.829933		Dusal.0010s00008	-0.74954		Dusal.0010s00006	Dusal.0809s00001			Dusal.0004s00031	0.790027		Dusal.0390s00006	0.743846	Dusal.0027s00024	Dusal.1127s00001				Dusal.0707s00003	0.781214		Dusal.0266s00011	0.810469			Dusal.0898s00004			Dusal.1194s00002	0.824624		Dusal.0557s00004	-0.713257
Dusal.0898s00004	0.829374		Dusal.0822s00006	-0.748105		Dusal.0160s00025	Dusal.1261s00001			Dusal.0235s00001	0.790324		Dusal.0613s00007	0.74409	Dusal.0553s00001	Dusal.0548s00007				Cre13.g567100	0.781425		Cre03.g160300	0.810875			Dusal.0162s00015			Dusal.0608s00003	0.825463		Dusal.0930s00002	-0.713214
Dusal.0177s00017	0.829333		Dusal.0517s00005	-0.747726		Dusal.0541s00007	Dusal.0583s00006			Dusal.0053s00017	0.790572		Dusal.0008s00007	0.744097	Dusal.0535s00006	Dusal.1014s00004				Dusal.0345s00012	0.781909		Dusal.0027s00024	0.810896			Dusal.0038s00025			Dusal.0754s00004	0.825664		Dusal.0286s00010	-0.713197
Dusal.0201s00008	0.828623		Dusal.0335s00011	-0.747474		Dusal.0477s00008	Dusal.1048s00004			Dusal.0034s00020	0.790604		Dusal.0087s00023	0.744388	Dusal.1052s00002	Dusal.1050s00002				Dusal.0160s00025	0.782863		Dusal.0498s00015	0.811395			Dusal.0108s00017			Dusal.0177s00017	0.827232		Cre14.g625600	-0.712807
Dusal.0016s00019	0.828601		Dusal.0099s00001	-0.746518		Dusal.0043s00017	Dusal.0163s00015			Dusal.0335s00012	0.790825		Cre17.g744147	0.744676	Dusal.0638s00007	Dusal.0190s00012				Dusal.0008s00007	0.782938		Dusal.0047s00001	0.811898			Dusal.0160s00007			Dusal.0068s00007	0.827247		Dusal.0499s00005	-0.712652
Dusal.0809s00006	0.828106		Dusal.1064s00006	-0.746518		Dusal.0093s00030	Dusal.0065s00037			Dusal.0059s00009	0.79086		Dusal.0372s00008	0.744885	Dusal.1123s00001	Dusal.0066s00028				Dusal.0177s00017	0.783172		Dusal.0136s00015	0.812834			Dusal.0371s00009			Dusal.0177s00017	0.827261		Dusal.0227s00015	-0.712637
Dusal.0207s00012	0.827386		Dusal.0478s00006	-0.744884		Dusal.0693s00006	Dusal.0033s00020			Dusal.0660s00005	0.791069		Dusal.0097s00016	0.744958	Dusal.0388s00007	Dusal.0142s00007				Dusal.0345s00012	0.783217		Dusal.0177s00017	0.813366			Dusal.0752s00004			Dusal.0008s00007	0.82738		Dusal.0492s00010	-0.712356
Dusal.0207s00012	0.827067		Dusal.0055s00003	-0.744798		Dusal.0454s00008	Dusal.0155s00010			Dusal.0074s00028	0.791437		Dusal.0010s00049	0.744986	Dusal.0020s00037	Dusal.0491s00001				Dusal.0125s00027	0.783286		Dusal.0097s00004	0.814017			Dusal.0246s00016			Dusal.0177s00017	0.827398		Dusal.0041s00032	-0.711926
Dusal.1333s00001	0.82612		Dusal.0289s00008	-0.744417		Dusal.0299s00005	Dusal.0379s00004			Dusal.0059s00009	0.791593		Dusal.0174s00013	0.74535	Dusal.0319s00004	Dusal.0008s00017				Dusal.1190s00001	0.783405		Dusal.0399s00005	0.814818			Dusal.0597s00007			Dusal.0008s00007	0.827581		Dusal.0316s00010	-0.71182
Dusal.0152s00006	0.825846		Dusal.0437s00009	-0.743624		Dusal.0257s00007	Dusal.0081s00017			Dusal.0020s00032	0.792146		Dusal.0277s00021	0.745615	Dusal.0203s00013	Dusal.0305s00014				Dusal.0283s00003	0.783463		Dusal.0259s00002	0.815904			Dusal.0560s00007			Dusal.0008s00007	0.827598		Dusal.0033s00019	-0.711753
Dusal.0206s00013	0.825701		Dusal.0459s00010	-0.743624		Dusal.0422s00009	Dusal.0182s00018			Dusal.0413s00005	0.792544		Dusal.0261s00013	0.745802	Dusal.0155s00010	Dusal.0033s00019				Dusal.0008s00007	0.783497		Dusal.0453s00009	0.81695			Dusal.0257s00020			Dusal.0600s00012	0.827812		Dusal.0112s00009	-0.711465
Dusal.0081s00017	0.823993		Dusal.0775s00002	-0.743223		Dusal.0186s00009	Dusal.0689s00006			Dusal.0096s00006	0.792977		Dusal.0320s00013	0.746605	Dusal.0261s00016	Dusal.0119s00020				Dusal.0004s00049	0.783824		Dusal.0010s00049	0.817849			Dusal.0128s00011			Dusal.0008s00007	0.828788		Dusal.0731s00001	-0.711371
Dusal.0017s00030	0.822543		Dusal.0546s00005	-0.742862		Dusal.0424s00002	Dusal.0023s00018			Dusal.0222s00007	0.794112		Dusal.0745s00006	0.747195	Dusal.0029s00044	Dusal.0326s00001				Dusal.1027s00005	0.784224		Dusal.0320s00013	0.818012			Dusal.0666s00004			Dusal.0008s00007	0.828858		Dusal.0560s00007	-0.711288
Dusal.0228s00015	0.822399		Dusal.0080s00013	-0.742862		Dusal.0418s00008	Dusal.0226s00013			Dusal.0291s00004	0.79412		Dusal.0754s00004	0.74726	Dusal.0732s00008	Dusal.0441s00009				Dusal.0040s00012	0.784354		Dusal.1180s00004	0.81812			Dusal.0578s00003			Dusal.0008s00007	0.828921		Dusal.0017s00026	-0.711216
Dusal.0176s00003	0.822074		Dusal.0134s00001	-0.742733		Dusal.0714s00005	Dusal.0004s00020			Dusal.0020s00022	0.794478		Dusal.0176s00004	0.747852	Dusal.0178s00017	Dusal.1302s00002				Dusal.0055s00013	0.784395		Dusal.0049s00029	0.818965			Dusal.1340s00001			Dusal.0506s00008	0.828938		Cre16.g680900	-0.711099
Dusal.0004s00049	0.821732		Dusal.0434s00004	-0.742443		Dusal.0542s00003	Dusal.0293s00005			Dusal.0383s00014	0.794802		Dusal.0177s00017	0.747894	Dusal.0430s00012	Dusal.0014s00013				Dusal.0202s00019	0.784567		Dusal.0898s00004	0.819344			Dusal.0133s00016			Dusal.0177s00017	0.829012		Dusal.0010s00027	-0.710978
Dusal.0018s00019	0.82167		Dusal.0068s00026	-0.741086		Dusal.0001s00025	Dusal.0035s00032			Dusal.0061s00032	0.794877		Dusal.0152s00006	0.748393	Dusal.0246s00017	Dusal.0499s00005				Dusal.0192s00012	0.784806		Dusal.0182s00009	0.819981			Dusal.0015s00029			Dusal.0027s00018	0.829729		Dusal.0056s00020	-0.710835
Dusal.0104s00013	0.821194		Dusal.1093s00002	-0.740017		Dusal.0038s00034	Dusal.0303s00016			Dusal.0996s00002	0.794907		Dusal.0268s00001	0.748522	Dusal.0140s00003	Dusal.1190s00001				Dusal.0177s00017	0.786127		Dusal.0033s00019	0.821392			Dusal.0745s00006			Dusal.0066s00009	0.829877		Dusal.0020s00030	-0.710746
Dusal.0152s00006	0.820589		Dusal.0882s00002	-0.740017		Dusal.1430s00003	Dusal.0402s00004			Dusal.0831s00004	0.795303		Dusal.2011s00001	0.748595	Dusal.0020s00030	Dusal.0541s00007				Dusal.0119s00014	0.786382		Dusal.0026s00042	0.822635			Dusal.0027s00037			Dusal.0177s00017	0.829888		Dusal.0151s00001	-0.710701
Dusal.0898s00002	0.819773		Dusal.0264s00016	-0.737917		Dusal.0090s00001	Dusal.0176s00003			Dusal.0181s00017	0.795698		Dusal.0149s00016	0.748663	Dusal.0175s00024	Dusal.1142s00001				Dusal.0015s00010	0.78648		Dusal.0212s00014	0.82395			Dusal.0222s00011			Dusal.0177s00017	0.829945		Dusal.0013s00003	-0.710517
Dusal.0196s00001	0.819768		Dusal.0202s00024	-0.737917		Dusal.0444s00003	Dusal.0242s00017			Dusal.0181s00017	0.795701		Dusal.0336s00005	0.748764	Dusal.0159s00005	Dusal.0035s00021				Dusal.0008s00007	0.78766		Dusal.0161s00018	0.824539			Dusal.0958s00003			Dusal.1449s00001	0.830807		Dusal.0004s00058	-0.710263
Dusal.0345s00012	0.819408		Dusal.0091s00019	-0.734189		Dusal.0070s00030	Dusal.0001s00042			Dusal.1707s00001	0.796251		Dusal.0118s00009	0.748988	Dusal.0035s00032	Dusal.0066s00013				Dusal.0007s00037	0.787685		Dusal.1333s00001	0.825124			Cre16.g691800			Dusal.0177s00017	0.831041		Dusal.0763s00004	-0.710054
Dusal.0027s00004	0.819358		Cre01.g016050	-0.733115		Cre16.g657550	Dusal.0287s00011			Dusal.0084s00027	0.796693		Dusal.5290s00001	0.749076	Dusal.0587s00009	Dusal.0263s00012				Dusal.0530s00005	0.788058		Dusal.0159s00016	0.825971			Dusal.0025s00006			Dusal.0177s00017	0.831418		Dusal.0190s00012	-0.710038
Dusal.0055s00013	0.81935		Dusal.0033s00031	-0.731471		Dusal.0043s00007	Dusal.0792s00006			Dusal.0207s00015	0.797129		Dusal.0125s00005	0.749398	Dusal.0988s00001	Dusal.0141s00019				Dusal.0064s00001	0.788577		Cre12.g536000	0.8268			Dusal.1156s00002			Dusal.0177s00017	0.831501		Dusal.0027s00037	-0.709962
Dusal.0803s00001	0.818508		Dusal.0075s00014	-0.731328		Dusal.0134s00012	Dusal.0075s00022			Dusal.0587s00009	0.797751		Dusal.0683s00004	0.750441	Dusal.0237s00007	Dusal.0438s00001				Dusal.0450s00005	0.788592		Dusal.0125s00027	0.827492			Dusal.0738s00003			Dusal.0177s00017	0.831664		Dusal.0303s00012	-0.709831
Cre16.g688526	0.818237		Dusal.0160s00014	-0.729379		Dusal.0161s00017	Dusal.0149s00016			Dusal.0704s00006	0.798308		Dusal.0913s00001	0.750614	Dusal.0152s00014	Dusal.2930s00002				Dusal.0128s00002	0.788725		Dusal.0943s00001	0.82771			Dusal.0351s00005			Dusal.0177s00017	0.831964		Dusal.0190s00012	-0.709676
Dusal.1174s00001	0.816675		Dusal.0066s00032	-0.728243		Dusal.0253s00017	Dusal.0036s00024			Dusal.0177s00012	0.798465		Dusal.0430s00012	0.750616	Dusal.0102s00023	Dusal.0459s00007				Dusal.0040s00012	0.788805		Dusal.0177s00017	0.827844			Dusal.0303s00013			Dusal.0177s00017	0.832218		Dusal.0345s00012	-0.709277
Dusal.0029s00017	0.81663		Dusal.0122s00023	-0.728243		Dusal.0169s00010	Dusal.0068s00009			Dusal.0752s00004	0.798883		Dusal.0048s00016	0.750757	Dusal.0327s00013	Cre12.g512600				Dusal.0496s00007	0.789023		Dusal.0025s00006	0.828355			Dusal.0895s00001			Dusal.0177s00017	0.832339		Dusal.0060s00024	-0.70924
Dusal.0174s00011	0.815625		Dusal.0308s00010	-0.7282		Dusal.0035s00012	Dusal.0049s00017			Dusal.0345s00012	0.799073		Dusal.0417s00005	0.75108	Cre12.g494100	Dusal.1170s00002				Dusal.1194s00002	0.789572		Dusal.0767s00002	0.828931			Dusal.0453s00007			Dusal.0177s00017	0.832686		Dusal.0175s00021	-0.70902
Dusal.0094s00016	0.815508		Dusal.0160s00009	-0.727468		Dusal.0384s00014				Dusal.0880s00002	0.799306		Dusal.0459s00011	0.751575	Dusal.2030s00001	Dusal.0613s00003				Dusal.0059s00011	0.789584		Dusal.1532s00001	0.829445			Dusal.0465s00002			Dusal.1014s00004	0.833076		Dusal.0068s00029	-0.708728
Dusal.0035s00028	0.81503		Dusal.0670s00005	-0.727468		Dusal.0182s00010				Cre01.g049900	0.800358		Dusal.0088s00018	0.751793	Dusal.0532s00002	Dusal.1059s00001				Dusal.0040s00012	0.78986		Dusal.1915s00001	0.82988			Dusal.0007s00041			Dusal.0040s00012	0.833239		Dusal.0227s00008	-0.70868
Dusal.1194s00002	0.814525		Dusal.0040s00012	-0.725404		Dusal.0664s00003				Dusal.0216s00011	0.800621		Dusal.0135s00017	0.752048	Dusal.0322s00012	Dusal.0971s00002				Dusal.0803s00001	0.790355		Dusal.0014s00051	0.830173			Dusal.1231s00001			Dusal.0808s00008	0.833695		Dusal.0345s00012	-0.708327
Dusal.0890s00002	0.814343		Dusal.0038s00034	-0.725404		Dusal.1104s00005				Dusal.0047s00001	0.802258		Dusal.0707s00003	0.752558	Dusal.0557s00002	Dusal.0041s00001				Dusal.0192s00012	0.790358		Dusal.0155s00010	0.83123			Cre13.g607450			Dusal.0424s00014	0.833982		Dusal.0029s00014	-0.708316
Dusal.0038s00025	0.814276		Dusal.0383s00002	-0.722897		Dusal.0080s00024				Dusal.1390s00002	0.802351		Dusal.0423s00010	0.75262	Dusal.0057s00012	Dusal.0095s00032				Dusal.0383s00014	0.790806		Dusal.0647s00006	0.831266			Dusal.0589s00002			Dusal.0971s00002	0.835158		Dusal.0181s00028	-0.708089
Dusal.0047s00001	0.812684		Dusal.0695s00002	-0.722653		Dusal.0022s00005				Dusal.0207s00015	0.80322		Dusal.0988s00001	0.75275	Dusal.1284s00002	Dusal.0064s00014				Dusal.1194s00002	0.790873		Dusal.0459s00011	0.832456			Dusal.0263s00020			Dusal.0008s00007	0.836128		Dusal.0533s00001	-0.708027
Dusal.0125s00005	0.812603		Dusal.0042s00001	-0.721882		Dusal.1167s00001				Dusal.0208s00022	0.805238		Dusal.0117s00024	0.752943	Dusal.0768s00006	Dusal.0287s00008				Dusal.0177s00017	0.790962		Dusal.0470s00002	0.832781			Dusal.1531s00001			Dusal.0049s00036	0.836821		Dusal.0175s00024	-0.708002
Dusal.0094s00005	0.812599		Dusal.0001s00025	-0.721882		Dusal.0286s00005				Dusal.0193s00004	0.805601		Dusal.0162s00017	0.753429	Dusal.0112s00019	Dusal.0849s00001				Dusal.0177s00017	0.791421		Dusal.0271s00011	0.833509			Dusal.0121s00012			Dusal.0388s00006	0.836952		Dusal.0382s00002	-0.707851
Dusal.0453s00009	0.812201		Dusal.2136s00001	-0.721882		Dusal.0136s00006				Dusal.0135s00027	0.806991		Dusal.0227s00020	0.753473	Dusal.0049s00017	Dusal.0436s00011				Dusal.0055s00013	0.791798		Dusal.0805s00003	0.833645			Dusal.0273s00009			Dusal.0010s00017	0.837869		Dusal.0181s00024	-0.7078
Dusal.0330s00007	0.811695		Dusal.0465s00011	-0.721882		Dusal.0151s00013				Dusal.0988s00001	0.807343		Dusal.0792s00006	0.75348	Dusal.0322s00005	Dusal.1435s00002				Dusal.0345s00012	0.792061		Dusal.0524s00006	0.833703			Dusal.0934s00002			Dusal.0008s00007	0.837967		Dusal.0573s00007	-0.707254
Cre16.g688526	0.811693		Dusal.0203s00005	-0.720827		Dusal.0004s00055				Dusal.0121s00013	0.807416		Dusal.0358s00010	0.753494		Dusal.0170s00005				Dusal.0462s00001	0.792222		Dusal.0266s00011	0.833773			Dusal.0971s00005			Dusal.0055s00013	0.838048		Dusal.0155s00013	-0.70715
Dusal.1928s00002	0.811543		Dusal.0324s00009	-0.72058		Dusal.0345s00002				Cre12.g494100	0.807842		Dusal.0118s00002	0.753792		Dusal.0253s00017				Dusal.0202s00019	0.792226		Dusal.0899s00002	0.834525			Dusal.0243s00005			Dusal.0008s00007	0.83952		Dusal.0031s00033	-0.707149
Dusal.0225s00020	0.811393		Dusal.0170s00017	-0.720132		Dusal.0025s00047				Dusal.0511s00009	0.807936		Dusal.0320s00013	0.753881		Dusal.0041s00032				Dusal.0046s00026	0.79278		Dusal.0589s00002	0.839163			Dusal.0127s00026			Dusal.0834s00001	0.840228		Dusal.0035s00032	-0.707075
Dusal.0244s00007	0.810895		Dusal.0932s00001	-0.720132		Dusal.0320s00013				Dusal.0830s00006	0.808072		Dusal.0392s00006	0.754332		Dusal.0724s00006				Dusal.0177s00017	0.793167		Dusal.1531s00001	0.839488			Dusal.1058s00003			Dusal.0393s00007	0.840274		Dusal.0277s00019	-0.706699
Dusal.0209s00018	0.810301		Cre16.g688526	-0.72011		Dusal.0533s00011				Dusal.0066s00031	0.80817		Dusal.0177s00017	0.754484		Dusal.0196s00004				Dusal.0679s00006	0.79317		Dusal.0067s00015	0.840826			Dusal.0479s00001			Dusal.0834s00001	0.840403		Dusal.0160s00022	-0.70631
Dusal.0125s00005	0.809815		Dusal.0345s00018	-0.72011		Dusal.0599s00007				Dusal.0127s00026	0.808918		Dusal.0698s00001	0.754646		Dusal.1179s00001				Dusal.0679s00006	0.794811		Dusal.0004s00059	0.841666			Dusal.1321s00001			Dusal.0085s00005	0.841697		Dusal.0177s00017	-0.706221
Dusal.0243s00005	0.808621		Dusal.0318s00005	-0.72011		Dusal.3388s00001				Dusal.0880s00002	0.809876		Dusal.0403s00003	0.754824		Dusal.0763s00005				Dusal.0649s00005	0.795638		Dusal.1156s00002	0.842424			Dusal.0267s00005			Dusal.0096s00009	0.841997		Dusal.0610s00002	-0.70606
Dusal.1244s00001	0.808345		Dusal.0107s00015	-0.720099		Dusal.0308s00001				Dusal.0093s00015	0.810053		Dusal.0698s00006	0.755769		Dusal.0913s00001				Dusal.0437s00009	0.796877		Dusal.0943s00001	0.843325			Dusal.0566s00002			Dusal.0512s00003	0.842759		Dusal.0062s00007	-0.705602
Dusal.0010s00049	0.807915		Dusal.0170s00020	-0.719846		Dusal.0377s00021				Dusal.0511s00009	0.810365		Dusal.0159s00005	0.755791		Dusal.0013s00031				Dusal.0055s00013	0.797371		Dusal.0549s00006	0.844157			Dusal.0128s00014			Dusal.0052s00036	0.842799		Dusal.0276s00013	-0.705495
Dusal.0067s00015	0.807848		Dusal.0017s00013	-0.719447		Dusal.0445s00015				Dusal.0615s00006	0.811475		Dusal.0023s00039	0.756099		Dusal.0518s00002				Dusal.0179s00019	0.797936		Dusal.0459s00011	0.846803			Dusal.0021s00001			Dusal.0368s00004	0.842928		Dusal.0649s00010	-0.705422
Dusal.0775s00005	0.806792		Dusal.0246s00004	-0.719101		Dusal.0060s00024				Dusal.0988s00001	0.811873		Dusal.0021s00024	0.75697		Dusal.0482s00008				Dusal.0081s00005	0.798379		Dusal.0540s00001	0.847179			Dusal.0105s00026			Dusal.1127s00001	0.843014		Dusal.0943s00001	-0.705241
Dusal.0084s00022	0.806767		Dusal.0600s00015	-0.717778		Dusal.0059s00027				Dusal.0831s00004	0.812129		Dusal.0119s00020	0.757158		Dusal.0101s00030				Dusal.0756s00004	0.800356		Dusal.1064s00006	0.847674			Dusal.0437s00006			Dusal.0046s00033	0.843265		Dusal.0182s00009	-0.704985
Dusal.0591s00007	0.806216		Dusal.0711s00008	-0.717481		Dusal.0662s00005				Dusal.0553s00001	0.813464		Dusal.0054s00031	0.757231		Dusal.0461s00006				Dusal.1194s00002	0.800416		Dusal.0004s00059	0.84786			Dusal.0020s00036			Dusal.0055s00013	0.843718		Dusal.0101s00022	-0.704955
Dusal.0293s00005	0.805991		Cre01.g021650	-0.716797		Dusal.0206s00001				Dusal.0177s00017	0.813668		Dusal.0313s00002	0.758235		Dusal.0108s00005				Dusal.0085s00005	0.800878		Dusal.0834s00001	0.847883			Dusal.0097s00016			Dusal.0556s00013	0.84407		Dusal.0049s00013	-0.704951
Dusal.0930s00002	0.805738		Dusal.0225s00026	-0.71614		Dusal.0384s00007				Dusal.0181s00024	0.814602		Dusal.0088s00011	0.758582		Dusal.1185s00002				Dusal.0819s00005	0.801124		Dusal.0061s00027	0.848285			Dusal.0190s00023			Dusal.0101s00025	0.845383		Dusal.0661s00003	-0.704905
Dusal.0823s00003	0.805551		Dusal.0949s00003	-0.715516		Dusal.0362s00004				Dusal.0112s00019	0.814801		Dusal.0154s00007	0.759072		Dusal.0301s00006				Dusal.0320s00004	0.801852		Dusal.0930s00002	0.848303			Dusal.0498s00015			Dusal.0177s00017	0.846057		Dusal.0930s00002	-0.704837
Dusal.1059s00001	0.805368		Cre01.g018800	-0.715516		Dusal.0193s00014				Dusal.0112s00019	0.814838		Dusal.2478s00001	0.759187		Cre10.g421600				Dusal.1194s00002	0.802168		Dusal.0345s00020	0.849763			Dusal.0003s00011			Dusal.0635s00010	0.846358		Dusal.0511s00009	-0.704755
Dusal.0208s00022	0.805324		Dusal.0807s00001	-0.715391		Dusal.0374s00009				Dusal.0449s00001	0.815584		Dusal.0541s00007	0.759298		Dusal.0255s00009				Dusal.0055s00013	0.802272		Dusal.2233s00001	0.850069			Dusal.0606s00002			Dusal.1091s00001	0.846663		Dusal.0059s00003	-0.704644
Dusal.0065s00037	0.80528		Dusal.0312s00018	-0.715391		Dusal.0202s00007				Dusal.0949s00003	0.815936		Dusal.0388s00014	0.75998		Dusal.0167s00013				Dusal.0322s00001	0.802394		Dusal.0850s00005	0.850129			Dusal.0580s00001			Dusal.0345s00012	0.847129		Dusal.0574s00010	-0.704572
Dusal.0244s00007	0.803995		Dusal.1106s00003	-0.715016		Dusal.0004s00074				Dusal.0008s00006	0.816008		Dusal.0050s00008	0.760162		Dusal.0090s00017				Dusal.0056s00020	0.80277		Dusal.0059s00019	0.850484			Dusal.0721s00002			Dusal.0064s00023	0.847164		Dusal.1082s00002	-0.704525
Dusal.0097s00012	0.803627		Dusal.0731s00005	-0.71457		Dusal.0321s00011				Dusal.0535s00011	0.816945		Dusal.0838s00002	0.760417		Dusal.0558s00004				Dusal.0177s00017	0.803398		Dusal.0383s00014	0.850487			Dusal.0593s00003			Dusal.0345s00012	0.84792		Dusal.0459s00011	-0.704191
Dusal.0431s00004	0.803537		Dusal.0422s00004	-0.714416		Dusal.0126s00004				Dusal.0177s00017	0.816949		Dusal.0177s00017	0.760731		Dusal.0059s00010				Dusal.0402s00006	0.8034		Dusal.0179s00017	0.850945			Dusal.0548s00007			Dusal.0345s00012	0.848237		Dusal.0508s00001	-0.704103
Dusal.0318s00010	0.803478		Dusal.0541s00005	-0.714376		Dusal.0391s00013				Dusal.0152s00014	0.817017		Dusal.0059s00019	0.760855		Dusal.0118s00005				Dusal.0124s00010	0.803441		Dusal.0257s00007	0.851509			Dusal.0535s00011			Dusal.0345s00012	0.848314		Dusal.0264s00002	-0.704091
Dusal.0068s00009	0.802811		Dusal.1013s00001	-0.714062		Dusal.0053s00022				Dusal.0224s00016	0.817634		Dusal.0081s00005	0.760901		Dusal.0375s00002				Dusal.1194s00002	0.804369		Dusal.0060s00024	0.851825			Dusal.1019s00001			Dusal.0177s00017	0.848446		Dusal.0345s00012	-0.704069
Dusal.0930s00002	0.802761		Dusal.0077s00010	-0.713717		Dusal.0193s00001				Dusal.1123s00001	0.818053		Dusal.0058s00002	0.761077		Dusal.0120s00012				Dusal.0393s00012	0.804445		Dusal.0320s00013	0.852183			Dusal.0427s00003			Dusal.0101s00025	0.84856		Dusal.0116s00002	-0.703661
Dusal.0143s00003	0.802604		Dusal.0187s00026	-0.713717		Dusal.0362s00003				Dusal.2030s00001	0.818395		Dusal.3410s00001	0.761541		Dusal.0117s00024				Dusal.0111s00029	0.805439		Dusal.0330s00014	0.852551			Dusal.0805s00001			Dusal.0345s00012	0.848845		Dusal.0834s00001	-0.703594
Dusal.0748s00001	0.80234		Dusal.0097s00017	-0.713717		Dusal.0224s00016				Dusal.1123s00001	0.818445		Dusal.0042s00004	0.761861		Dusal.0899s00002				Dusal.0803s00001	0.805904		Dusal.0323s00002	0.852639			Dusal.0202s00005			Dusal.0170s00020	0.849581		Dusal.0237s00009	-0.703543
Dusal.0060s00004	0.802282		Dusal.0698s00009	-0.712458		Dusal.0728s00001				Dusal.0287s00018	0.819702		Dusal.0382s00006	0.762047		Dusal.0166s00016				Dusal.1194s00002	0.806026		Dusal.0066s00031	0.853199			Dusal.0018s00046			Dusal.0345s00012	0.850988		Dusal.0265s00009	-0.703209
Dusal.0160s00007	0.802276		Dusal.0372s00013	-0.711964		Dusal.0002s00049				Dusal.0830s00006	0.819933		Dusal.0014s00013	0.762344		Dusal.0125s00005				Dusal.0052s00002	0.806159		Dusal.0803s00001	0.853399			Dusal.0452s00003			Dusal.0438s00001	0.851463		Dusal.0033s00019	-0.703163
Dusal.0578s00003	0.802143		Dusal.0062s00020	-0.711912		Dusal.0304s00012				Dusal.0207s00015	0.82014		Dusal.0308s00002	0.762404		Dusal.0183s00007				Dusal.0246s00004	0.806541		Dusal.0128s00014	0.854205			Dusal.0305s00014			Dusal.0934s00004	0.851849		Dusal.0206s00001	-0.703142
Dusal.0237s00009	0.801762		Cre12.g497850	-0.711912		Dusal.0313s00015				Dusal.0060s00024	0.820575		Dusal.0308s00018	0.763427		Cre02.g079600				Dusal.0152s00006	0.806718		Dusal.0268s00024	0.855008			Dusal.0033s00019			Dusal.0462s00001	0.852031		Dusal.0152s00006	-0.702401
Dusal.0099s00030	0.801596		Dusal.0273s00012	-0.711912		Dusal.0161s00018				Dusal.0207s00015	0.821213		Dusal.0116s00024	0.763683		Dusal.0162s00009				Dusal.0128s00026	0.807006		Dusal.0249s00018	0.855296			Dusal.0471s00005			Dusal.0177s00017	0.853224		Dusal.0209s00018	-0.702301
Dusal.0055s00013	0.801547		Dusal.0055s00013	-0.710893		Dusal.0262s00002				Dusal.0155s00010	0.821653		Dusal.0823s00003	0.763801		Dusal.0482s00015				Dusal.0834s00001	0.807042		Dusal.0980s00002	0.855524			Dusal.0118s00018			Dusal.0101s00025	0.853697		Dusal.1123s00001	-0.702263
Dusal.0389s00016	0.80142		Dusal.0383s00009	-0.710893		Dusal.0077s00011				Dusal.0094s00027	0.821796		Dusal.0033s00011	0.764114		Dusal.0131s00009				Dusal.1212s00002	0.80795		Dusal.0615s00006	0.856479			Dusal.0027s00024			Dusal.0345s00012	0.85392		Dusal.0859s00003	-0.702219
Dusal.0084s00022	0.801305		Dusal.0096s00026	-0.710876		Dusal.0433s00006				Dusal.0177s00017	0.822173		Dusal.0234s00021	0.764307		Dusal.0420s00014				Dusal.0270s00005	0.808669		Dusal.0273s00009	0.857581			Dusal.0312s00004			Dusal.0315s00001	0.855123		Dusal.2974s00001	-0.702147
Dusal.0389s00016	0.801147		Dusal.0034s00013	-0.709941		Dusal.0327s00014				Dusal.0698s00001	0.822613		Dusal.0117s00014	0.764314		Dusal.0011s00016				Dusal.0056s00018	0.808818		Dusal.0449s00001	0.858496			Cre17.g721500			Dusal.0107s00015	0.855146		Dusal.0298s00005	-0.702143
Dusal.0548s00007	0.799825		Dusal.0223s00017	-0.709241		Dusal.1002s00003				Dusal.0155s00010	0.823395		Dusal.0426s00004	0.764765		Dusal.0231s00007				Dusal.0287s00010	0.808881		Dusal.0402s00004	0.858931			Dusal.0583s00006			Dusal.0008s00007	0.855413		Dusal.0255s00009	-0.701855
Dusal.0583s00006	0.799138		Dusal.1104s00005	-0.709241		Dusal.0010s00015				Dusal.0057s00012	0.823613		Dusal.0174s00011	0.765009		Dusal.0132s00012				Dusal.0002s00037	0.809808		Dusal.0038s00025	0.859959			Dusal.0477s00008			Dusal.0023s00001	0.856024		Dusal.0222s00011	-0.701855
Cre07.g349350	0.798666		Dusal.0358s00011	-0.709241		Dusal.0182s00014				Cre03.g150600	0.824084		Dusal.0067s00015	0.76505		Dusal.0785s00006				Dusal.0152s00006	0.809938		Dusal.0884s00005	0.860274			Dusal.0212s00014			Dusal.0263s00006	0.856775		Dusal.0318s00010	-0.701644
Dusal.0235s00001	0.798515		Dusal.0257s00008	-0.709241		Dusal.1089s00001				Dusal.0728s00004	0.824234		Dusal.0025s00021	0.765342		Dusal.0484s00005				Dusal.0403s00003	0.810275		Dusal.0272s00004	0.860955			Dusal.0066s00013			Dusal.1163s00005	0.856839		Dusal.0579s00007	-0.701638
Cre09.g392467	0.798228		Dusal.0437s00010	-0.708334		Cre01.g051900				Dusal.0270s00005	0.824383		Dusal.0057s00023	0.76546		Dusal.0521s00016				Dusal.0169s00001	0.812283		Dusal.0061s00008	0.86123			Dusal.0263s00012			Dusal.0019s00031	0.856941		Dusal.0109s00021	-0.701586
Dusal.2930s00002	0.79768		Dusal.0867s00002	-0.70821		Dusal.0324s00009				Dusal.0136s00015	0.824963		Dusal.0731s00005	0.765679		Dusal.0679s00003				Dusal.0017s00013	0.813402		Dusal.0081s00032	0.863203			Dusal.0027s00011			Dusal.0008s00007	0.857003		Dusal.0080s00006	-0.701101
Dusal.0112s00009	0.797607		Dusal.0302s00021	-0.707893		Dusal.0600s00006				Dusal.0177s00017	0.825119		Dusal.0198s00019	0.765823		Dusal.0237s00017				Dusal.0043s00017	0.813973		Dusal.0377s00023	0.863881			Dusal.0388s00007			Dusal.0008s00007	0.857428		Dusal.0004s00049	-0.701033
Dusal.0548s00007	0.79743		Dusal.0093s00015	-0.707893		Dusal.0105s00007				Dusal.0088s00011	0.825527		Dusal.0320s00012	0.766589		Dusal.0473s00002				Dusal.0008s00006	0.814487		Dusal.0073s00021	0.864313			Dusal.0693s00006			Dusal.0101s00025	0.858367		Dusal.0059s00021	-0.700799
Dusal.1244s00001	0.796839		Dusal.1082s00003	-0.707893		Dusal.0054s00031				Dusal.0106s00003	0.825786		Dusal.0361s00007	0.766697		Dusal.0462s00007				Dusal.0255s00017	0.814941		Dusal.0118s00018	0.866223			Dusal.0067s00015			Dusal.0393s00012	0.858955		Dusal.0287s00018	-0.70073
Dusal.0170s00019	0.796761		Dusal.1263s00001	-0.707876		Dusal.0059s00011				Dusal.0261s00016	0.825929		Dusal.0174s00024	0.766741		Dusal.1518s00001				Dusal.0208s00022	0.815092		Dusal.2303s00001	0.866471			Dusal.0257s00007			Dusal.0345s00012	0.860421		Dusal.0488s00003	-0.700695
Dusal.0055s00030	0.796611		Dusal.0454s00008	-0.706385		Dusal.0956s00002				Cre01.g063267	0.826044		Dusal.1449s00001	0.766785		Cre04.g225200				Dusal.0056s00020	0.815371		Dusal.1064s00006	0.866687			Dusal.0065s00037			Dusal.0321s00008	0.862132		Dusal.0250s00017	-0.700618
Dusal.0177s00017	0.795395		Dusal.0009s00008	-0.706385		Dusal.0219s00002				Dusal.2233s00001	0.827086		Dusal.0866s00006	0.766808		Dusal.0834s00005				Dusal.0506s00008	0.815947		Dusal.0022s00016	0.867768			Dusal.0299s00005			Dusal.0059s00011	0.863143		Dusal.0012s00036	-0.70059
Dusal.2930s00002	0.795154		Dusal.0591s00008	-0.706385		Dusal.3971s00001				Dusal.0257s00007	0.827115		Dusal.0003s00026	0.767269		Dusal.0002s00087				Dusal.0139s00015	0.816113		Dusal.0124s00002	0.868214			Dusal.0804s00003			Dusal.0008s00007	0.8638		Dusal.0008s00007	-0.700571
Dusal.0287s00015	0.79508		Dusal.0378s00005	-0.706183		Dusal.0091s00023				Dusal.0237s00007	0.827163		Dusal.0942s00002	0.767845		Dusal.0094s00005				Dusal.0059s00009	0.81621		Dusal.1364s00001	0.868447			Dusal.0070s00039			Dusal.0583s00006	0.863861		Dusal.0121s00013	-0.700434
Dusal.0834s00001	0.794995		Dusal.0090s00019	-0.705252		Dusal.0886s00003				Dusal.0095s00003	0.82725		Dusal.2138s00001	0.767865		Dusal.0998s00001				Dusal.1173s00001	0.816614		Dusal.0930s00002	0.86856			Dusal.0267s00016			Dusal.0008s00007	0.864633		Dusal.0429s00003	-0.700368
Dusal.0004s00049	0.794847		Dusal.0664s00003	-0.701979		Cre10.g441950				Dusal.0556s00014	0.827296		Dusal.0055s00001	0.768325		Dusal.0824s00002				Dusal.0133s00032	0.817289		Dusal.0175s00024	0.868779			Dusal.0001s00049			Dusal.0008s00007	0.864837		Dusal.0112s00009	-0.700277
Dusal.0067s00015	0.794159		Dusal.0091s00005	0.700145		Dusal.0670s00008				Dusal.1366s00001	0.827911		Dusal.0418s00013	0.768946		Dusal.0980s00002				Dusal.0004s00049	0.81737		Dusal.0024s00020	0.868836			Dusal.0418s00008			Dusal.0046s00036	0.864958		Dusal.0711s00008	-0.700256
Dusal.0039s00012	0.793621		Dusal.0384s00014	0.700252		Dusal.0246s00007				Dusal.0207s00015	0.827928		Dusal.0030s00018	0.769066		Dusal.0206s00001				Dusal.0152s00006	0.819421		Dusal.0121s00013	0.869378			Dusal.2930s00002			Dusal.0672s00002	0.865306		Dusal.0186s00016	-0.700145
Dusal.0212s00014	0.793589		Dusal.0748s00001	0.700703		Dusal.0020s00039				Dusal.0167s00012	0.827952		Dusal.0125s00005	0.76913		Dusal.0038s00001				Dusal.0459s00011	0.821143		Dusal.0828s00004	0.870218			Dusal.0348s00003			Dusal.0121s00012	0.8664		Dusal.0157s00002	0.700753
Dusal.0223s00010	0.79349		Dusal.1366s00001	0.70101		Dusal.0017s00013				Dusal.0020s00030	0.828177		Dusal.1321s00001	0.769215		Dusal.0292s00008				Dusal.0834s00001	0.821158		Dusal.0229s00015	0.870581			Dusal.0542s00003			Dusal.0190s00023	0.866549		Dusal.0091s00019	0.701971
Dusal.0482s00015	0.793447		Dusal.0406s00010	0.70127		Dusal.0158s00006				Dusal.0091s00005	0.828344		Dusal.0810s00004	0.769414		Dusal.0098s00032				Dusal.0008s00006	0.822004		Dusal.0014s00027	0.870922			Dusal.0258s00007			Dusal.0035s00024	0.867292		Dusal.0177s00017	0.703466
Dusal.0049s00029	0.793402		Dusal.0060s00005	0.701572		Dusal.0158s00003				Dusal.0208s00022	0.828688		Dusal.0320s00013	0.770164		Dusal.0930s00002				Dusal.0402s00006	0.822227		Dusal.0535s00006	0.87113			Dusal.0029s00044			Dusal.0085s00005	0.867711		Dusal.1064s00006	0.703536
Dusal.0697s00001	0.792911		Dusal.0384s00007	0.701939		Dusal.0305s00012				Dusal.0418s00008	0.829239		Dusal.0608s00004	0.77043		Dusal.0513s00016				Dusal.0177s00017	0.822275		Dusal.0155s00010	0.871297			Dusal.1122s00002			Dusal.0026s00042	0.867779		Dusal.0059s00009	0.705029
Dusal.0237s00009	0.792641		Dusal.0343s00019	0.702456		Dusal.0018s00030				Dusal.0083s00017	0.829773		Dusal.0267s00005	0.7709		Dusal.0001s00040				Dusal.0152s00006	0.822424		Dusal.0266s00011	0.871406			Dusal.0909s00001			Dusal.0595s00001	0.86789		Dusal.0428s00008	0.706211
Dusal.0713s00003	0.791985		Dusal.0659s00004	0.703042		Dusal.0257s00005				Dusal.0004s00049	0.83024		Dusal.1321s00001	0.771134		Dusal.0373s00008				Dusal.0152s00006	0.822785		Dusal.0244s00007	0.871432			Dusal.0115s00006			Dusal.1194s00002	0.868177		Dusal.0004s00049	0.707177
Dusal.0125s00027	0.791797		Dusal.0656s00001	0.703055		Dusal.0983s00004				Dusal.0059s00009	0.83025		Dusal.2233s00001	0.77133		Dusal.0451s00003				Dusal.0177s00017	0.822894		Dusal.0040s00008	0.871528			Dusal.0430s00012			Dusal.0907s00005	0.868452		Dusal.0530s00005	0.714406
Cre13.g587750	0.791054		Dusal.0203s00001	0.703121		Dusal.0090s00019				Dusal.0096s00006	0.830474		Dusal.0112s00006	0.771493		Dusal.0135s00013				Dusal.0111s00024	0.823696		Dusal.0281s00003	0.871926			Dusal.0095s00032			Dusal.1194s00002	0.868474		Dusal.0345s00020	0.715876
Dusal.0117s00024	0.791019		Dusal.0100s00015	0.704134		Dusal.0225s00026				Dusal.0060s00024	0.831596		Dusal.0310s00006	0.771511		Dusal.0017s00011				Dusal.0402s00006	0.824604		Dusal.0287s00015	0.873677			Dusal.0070s00030			Dusal.0907s00005	0.868475		Dusal.0552s00009	0.716001
Dusal.0412s00003	0.790955		Dusal.1306s00002	0.704393		Dusal.0656s00004				Dusal.0287s00018	0.831849		Dusal.0118s00011	0.771617		Dusal.0313s00015				Dusal.0161s00018	0.824644		Dusal.0587s00009	0.873752			Cre13.g582800			Dusal.0059s00019	0.868503		Dusal.0171s00015	0.717256
Dusal.0125s00005	0.790837		Dusal.0091s00023	0.705175		Dusal.0222s00016				Dusal.0083s00017	0.832597		Dusal.0578s00003	0.771736		Dusal.0161s00018				Dusal.0161s00018	0.824868		Dusal.0162s00017	0.873839			Dusal.0287s00008			Dusal.0200s00015	0.868727		Dusal.1041s00003	0.71849
Dusal.0287s00013	0.790829		Dusal.1116s00002	0.705175		Dusal.0349s00008				Cre09.g415600	0.83284		Dusal.0018s00044	0.771942		Dusal.0262s00002				Dusal.0003s00028	0.824897		Dusal.0320s00013	0.87461			Dusal.0246s00017			Dusal.0085s00005	0.86873		Dusal.0363s00010	0.724902
Dusal.0237s00009	0.790725		Dusal.0541s00007	0.705219		Dusal.0030s00015				Dusal.0003s00011	0.833492		Dusal.0862s00004	0.772025		Dusal.0077s00011				Dusal.0203s00001	0.825634		Dusal.0318s00001	0.875138			Cre09.g398141			Dusal.0907s00005	0.869445		Dusal.1124s00001	0.728367
Dusal.0024s00015	0.790719		Dusal.0054s00027	0.705888		Dusal.0820s00005				Dusal.0155s00010	0.834758		Dusal.0177s00017	0.772267		Dusal.0087s00023				Dusal.1225s00001	0.827157		Dusal.0666s00004	0.875696			Dusal.1435s00002			Dusal.0907s00005	0.869493		Dusal.0177s00017	0.73342
Dusal.0109s00010	0.790413		Dusal.0448s00003	0.706115		Dusal.0002s00034				Cre11.g476650	0.834782		Cre01.g001100	0.772832		Dusal.0547s00006				Dusal.0512s00003	0.827236		Dusal.0177s00017	0.876334			Dusal.0253s00017			Dusal.0090s00007	0.870896		Dusal.0530s00005	0.737876
Dusal.0172s00017	0.790398		Dusal.0374s00005	0.706138		Cre09.g406050				Dusal.0175s00024	0.83505		Dusal.0417s00013	0.772928		Dusal.0075s00020				Dusal.0085s00005	0.827461		Dusal.0020s00022	0.876948			Dusal.0041s00032			Dusal.0195s00005	0.871268		Dusal.0513s00014	0.739682
Dusal.0596s00006	0.789879		Dusal.0128s00002	0.706231		Dusal.0192s00012				Dusal.0817s00003	0.835057		Dusal.0320s00013	0.773445		Dusal.0666s00001				Dusal.0170s00005	0.827475		Dusal.0263s00020	0.876973			Dusal.0724s00006			Dusal.0147s00006	0.872089		Dusal.0530s00005	0.743097
Dusal.0038s00035	0.789739		Dusal.0819s00004	0.706807		Dusal.0949s00003				Dusal.0388s00007	0.835658		Dusal.0133s00022	0.773475		Dusal.0189s00020				Dusal.0177s00017	0.827572		Dusal.0152s00006	0.87699			Dusal.0175s00024			Dusal.1014s00004	0.872495		Dusal.0194s00022	0.743223
Dusal.0670s00003	0.789299		Dusal.0008s00006	0.707058		Dusal.0355s00001				Dusal.0437s00009	0.835891		Dusal.0160s00014	0.773511		Dusal.1522s00001				Dusal.0177s00017	0.827621		Dusal.1492s00002	0.877085			Dusal.0004s00020			Dusal.0105s00005	0.87378		Dusal.0073s00010	0.743925
Dusal.0829s00002	0.789139		Dusal.0209s00020	0.707512		Dusal.0020s00035				Dusal.0471s00006	0.836136		Dusal.1127s00001	0.773712		Dusal.0361s00007				Dusal.0161s00017	0.827818		Dusal.0048s00009	0.877233			Dusal.0372s00006			Dusal.0224s00012	0.873785		Dusal.0299s00005	0.745654
Dusal.0476s00001	0.788852		Dusal.0085s00017	0.707605		Dusal.0226s00009				Dusal.0459s00011	0.8363		Dusal.0170s00013	0.774336		Dusal.0276s00013				Dusal.0038s00035	0.827881		Dusal.0202s00019	0.877761			Dusal.0106s00018			Dusal.0090s00007	0.874171		Dusal.0718s00006	0.745781
Dusal.0490s00009	0.788846		Dusal.0521s00017	0.708291		Dusal.0223s00017				Dusal.0459s00011	0.836549		Dusal.0330s00014	0.774998		Dusal.0806s00003				Dusal.0182s00005	0.82802		Cre03.g150600	0.87796			Dusal.0567s00001			Dusal.0907s00005	0.874301		Dusal.0019s00031	0.750683
Dusal.0668s00005	0.788793		Dusal.1005s00005	0.70876		Dusal.1449s00001				Dusal.0007s00001	0.836666		Cre07.g324050	0.775107		Dusal.0068s00029				Dusal.0968s00002	0.828139		Dusal.0058s00002	0.879822			Dusal.0159s00005			Dusal.0907s00005	0.874319		Dusal.0462s00001	0.751658
Dusal.0352s00011	0.788751		Dusal.1636s00001	0.709399		Dusal.0792s00004				Dusal.0177s00017	0.836708		Dusal.0488s00010	0.775463		Dusal.0823s00003				Dusal.0459s00011	0.828665		Dusal.2930s00002	0.880654			Dusal.0099s00010			Dusal.0014s00013	0.874384		Dusal.0968s00002	0.753619
Dusal.0345s00016	0.788275		Dusal.0006s00048	0.709706		Dusal.0009s00008				Dusal.0177s00017	0.836771		Dusal.1200s00003	0.776353		Dusal.0428s00008				Dusal.0003s00014	0.828757		Dusal.0244s00007	0.881209			Dusal.0587s00009			Dusal.0090s00007	0.874479		Dusal.0552s00009	0.754507
Dusal.0521s00016	0.788234		Dusal.0386s00019	0.710238		Dusal.0690s00009				Dusal.0459s00011	0.836846		Cre12.g507950	0.776991		Dusal.0055s00001				Dusal.0177s00017	0.828855		Dusal.0067s00015	0.881326			Dusal.0402s00004			Dusal.0907s00005	0.875057		Dusal.0190s00023	0.77315
Dusal.0263s00006	0.788214		Dusal.1167s00001	0.711209		Dusal.0694s00005				Dusal.0177s00017	0.837317		Dusal.0050s00025	0.777023		Dusal.0286s00010				Dusal.0177s00017	0.828945		Dusal.0334s00012	0.881746			Dusal.0272s00004			Dusal.0907s00005	0.87509		Dusal.1194s00002	0.777362
Dusal.0834s00001	0.787862		Dusal.0043s00017	0.71138		Dusal.0040s00013				Dusal.0177s00017	0.837359		Dusal.0155s00009	0.778105		Dusal.0336s00005				Dusal.0443s00010	0.829174		Cre09.g398141	0.882336			Dusal.0176s00003			Dusal.0345s00012	0.876399		Cre17.g744147	0.783918
Dusal.0177s00017	0.787773		Dusal.0385s00009	0.711467		Dusal.0596s00007				Dusal.0027s00011	0.83755		Dusal.0890s00006	0.778356		Dusal.0091s00018				Dusal.0177s00017	0.82964		Dusal.0023s00047	0.882562			Dusal.0237s00007			Dusal.0085s00005	0.876587		Dusal.0292s00008	0.785171
Dusal.0119s00014	0.787204		Dusal.0358s00004	0.711475		Dusal.0671s00011				Dusal.0155s00010	0.837572		Dusal.0320s00013	0.778521		Dusal.0310s00006				Dusal.0363s00010	0.829754		Dusal.0037s00037	0.882789			Dusal.0828s00004			Dusal.0090s00007	0.877356		Dusal.1060s00004	0.785466
Dusal.0721s00003	0.787136		Dusal.0264s00007	0.711683		Dusal.0004s00026				Dusal.0167s00012	0.837587		Cre05.g245950	0.778881		Dusal.0059s00011				Dusal.0177s00017	0.829913		Dusal.0257s00007	0.882984			Dusal.0004s00031			Dusal.0890s00002	0.879277		Dusal.0022s00034	0.789492
Dusal.0081s00007	0.787018		Dusal.0066s00033	0.711683		Dusal.0111s00021				Dusal.0062s00020	0.837753		Dusal.0287s00011	0.779049		Dusal.0032s00003				Dusal.0386s00019	0.830115		Dusal.0049s00036	0.88304			Dusal.0022s00005			Dusal.0152s00006	0.881011		Dusal.1194s00002	0.790494
Dusal.0287s00018	0.786986		Dusal.0105s00007	0.712329		Dusal.0122s00021				Dusal.0049s00003	0.837759		Dusal.1185s00002	0.779918		Dusal.1241s00001				Dusal.0165s00014	0.830303		Dusal.0438s00007	0.88341			Dusal.0301s00006			Dusal.0152s00006	0.881499		Dusal.1194s00002	0.791177
Dusal.0125s00005	0.786945		Dusal.0408s00005	0.712417		Dusal.0506s00008				Dusal.0007s00001	0.838959		Dusal.0465s00002	0.78006		Dusal.0389s00013				Dusal.0473s00002	0.830551		Dusal.0125s00027	0.885179			Dusal.0010s00017			Dusal.0152s00006	0.881519		Dusal.0046s00033	0.792427
Dusal.0119s00014	0.786792		Dusal.0022s00011	0.712761		Dusal.0020s00018				Dusal.0819s00005	0.83925		Dusal.0930s00002	0.780202		Dusal.0086s00011				Dusal.0208s00022	0.831215		Dusal.0128s00011	0.885431			Dusal.0010s00043			Dusal.0530s00005	0.882399		Dusal.0505s00010	0.795113
Dusal.0754s00004	0.78669		Dusal.0040s00013	0.7131		Dusal.0075s00003				Dusal.0459s00011	0.839392		Dusal.0335s00006	0.780715		Dusal.0010s00049				Dusal.0208s00022	0.831447		Dusal.0348s00003	0.885589			Dusal.1055s00001			Dusal.0008s00007	0.882589		Dusal.0190s00023	0.795889
Dusal.0512s00003	0.786687		Dusal.0260s00005	0.713442		Dusal.0023s00012				Dusal.0277s00002	0.839591		Dusal.0363s00014	0.780984		Dusal.0158s00017				Dusal.0452s00001	0.831915		Dusal.0548s00007	0.885703			Dusal.0249s00018			Dusal.0530s00005	0.883289		Dusal.1194s00002	0.797979
Dusal.0264s00016	0.786607		Dusal.3388s00001	0.713605		Dusal.0118s00007				Dusal.1194s00002	0.83962		Dusal.0160s00014	0.781082		Dusal.0810s00004				Dusal.0085s00005	0.832347		Dusal.0147s00022	0.885841			Dusal.0018s00021			Dusal.0687s00003	0.884579		Dusal.1194s00002	0.801773
Dusal.0754s00001	0.78639		Dusal.0417s00003	0.714062		Dusal.0230s00007				Dusal.0388s00007	0.839667		Dusal.0303s00013	0.781113		Dusal.0720s00002				Dusal.0999s00001	0.832545		Dusal.2930s00002	0.885859			Dusal.0120s00015			Dusal.0169s00015	0.885066		Dusal.1194s00002	0.80197
Dusal.0358s00001	0.786189		Dusal.0035s00013	0.714074		Dusal.0775s00002				Dusal.0459s00011	0.839767		Dusal.0345s00012	0.781187		Dusal.0079s00014				Dusal.0323s00002	0.833244		Dusal.0660s00005	0.887593			Dusal.0375s00002			Dusal.0155s00010	0.885117		Dusal.0293s00016	0.802916
Dusal.0097s00004	0.786051		Dusal.0230s00017	0.714679		Dusal.0019s00007				Dusal.0546s00003	0.839825		Dusal.0152s00014	0.78175		Dusal.1244s00001				Dusal.0008s00006	0.833576		Dusal.0059s00009	0.887661			Dusal.0120s00012			Dusal.1194s00002	0.885621		Dusal.1194s00002	0.803151
Dusal.0061s00007	0.785977		Dusal.0470s00007	0.715386		Dusal.0256s00019				Dusal.0177s00017	0.84003		Dusal.0535s00006	0.782		Dusal.0071s00021				Dusal.0152s00006	0.834287		Dusal.0004s00020	0.887766			Dusal.0025s00047			Dusal.0008s00007	0.886057		Dusal.0907s00005	0.805656
Dusal.0163s00011	0.785899		Dusal.0728s00004	0.715386		Dusal.1064s00006				Dusal.1321s00001	0.840373		Dusal.0118s00011	0.782004		Dusal.0035s00028				Dusal.0930s00002	0.834466		Dusal.0227s00008	0.888438			Dusal.0418s00013			Dusal.0008s00007	0.886384		Dusal.1194s00002	0.80644
Dusal.0786s00006	0.785848		Dusal.0349s00004	0.716152		Dusal.0552s00006				Dusal.0732s00008	0.840561		Dusal.0117s00023	0.782013		Dusal.0282s00008				Dusal.0246s00004	0.835131		Dusal.0279s00005	0.888823			Dusal.0899s00002			Dusal.0081s00005	0.886761		Dusal.0907s00005	0.807511
Dusal.0479s00005	0.785666		Dusal.0544s00004	0.716277		Dusal.0484s00001				Dusal.0519s00001	0.841333		Dusal.0217s00001	0.782343		Dusal.0026s00012				Dusal.0161s00018	0.836034		Dusal.0898s00004	0.888877			Dusal.0320s00013			Dusal.0227s00008	0.886953		Dusal.1194s00002	0.807591
Dusal.1567s00001	0.785383		Dusal.1163s00003	0.716472		Dusal.0042s00001				Dusal.0177s00017	0.842034		Dusal.0237s00009	0.783217		Dusal.0136s00018				Dusal.0459s00011	0.836039		Dusal.0018s00044	0.889			Dusal.1492s00002			Dusal.1194s00002	0.887474		Dusal.0157s00002	0.808473
Dusal.0803s00001	0.785182		Dusal.2360s00001	0.717008		Dusal.0731s00005				Dusal.0177s00017	0.842191		Dusal.0383s00014	0.783959		Dusal.5290s00001				Dusal.0205s00008	0.836193		Dusal.0166s00016	0.889128			Cre03.g150600			Dusal.1916s00001	0.888107		Dusal.0157s00002	0.809211
Dusal.0233s00019	0.785163		Dusal.0826s00002	0.717008		Dusal.0911s00001				Dusal.1194s00002	0.842263		Dusal.0546s00004	0.783991		Dusal.0088s00018				Dusal.0161s00018	0.836248		Dusal.0597s00007	0.889216			Dusal.0792s00006			Dusal.0008s00007	0.888656		Dusal.0057s00027	0.811388
Dusal.0287s00011	0.784943		Dusal.0377s00021	0.717483		Dusal.0826s00002				Dusal.0177s00017	0.842345		Dusal.0918s00001	0.784225		Dusal.0112s00009				Dusal.0459s00011	0.836542		Dusal.0023s00041	0.889308			Dusal.0047s00001			Dusal.0305s00003	0.8893		Dusal.0157s00002	0.812061
Dusal.0482s00008	0.784237		Dusal.0932s00004	0.717564		Dusal.0016s00042				Dusal.0304s00013	0.842797		Dusal.0177s00017	0.784579		Dusal.1059s00003				Dusal.0459s00011	0.836664		Dusal.0291s00009	0.889853			Dusal.0075s00022			Dusal.0450s00003	0.891002		Dusal.0519s00001	0.813414
Dusal.0930s00002	0.784127		Dusal.1258s00005	0.717597		Dusal.0969s00003				Dusal.0018s00046	0.8429		Dusal.0720s00002	0.784916		Dusal.0463s00008				Dusal.0368s00006	0.837112		Dusal.0061s00008	0.889901			Dusal.0149s00016			Dusal.0008s00007	0.891119		Dusal.0579s00002	0.814909
Dusal.0244s00007	0.784015		Dusal.0170s00019	0.718265		Dusal.0704s00006				Dusal.0004s00031	0.843417		Dusal.0027s00018	0.785089		Dusal.0067s00008				Dusal.0459s00011	0.837792		Dusal.0147s00005	0.890584			Dusal.0698s00004			Dusal.0152s00006	0.891825		Dusal.0013s00037	0.815899
Dusal.0021s00014	0.783483		Dusal.1089s00001	0.718416		Cre07.g314900				Dusal.0257s00007	0.843906		Dusal.0542s00003	0.785207		Dusal.0515s00006				Dusal.0402s00006	0.838521		Dusal.0593s00003	0.890839			Dusal.0057s00012			Dusal.0597s00007	0.892762		Dusal.0163s00006	0.817241
Dusal.0125s00027	0.783323		Dusal.0552s00010	0.718689		Dusal.0943s00001				Dusal.0388s00007	0.844724		Dusal.0261s00016	0.785515		Dusal.0174s00013				Dusal.0930s00002	0.838788		Dusal.0020s00036	0.890919			Dusal.1454s00001			Dusal.0152s00006	0.892771		Dusal.0834s00001	0.82625
Dusal.0752s00001	0.783319		Dusal.0117s00019	0.71908		Dusal.0268s00001				Dusal.0459s00011	0.844788		Dusal.0097s00006	0.785862		Dusal.0366s00013				Dusal.0781s00005	0.838903		Dusal.0459s00011	0.891093			Dusal.0516s00009			Dusal.0530s00005	0.89319		Dusal.0907s00005	0.834572
Dusal.0026s00025	0.783014		Dusal.0479s00011	0.719146		Dusal.0008s00006				Dusal.0382s00002	0.844908		Dusal.0455s00009	0.786006		Dusal.0052s00027				Dusal.0265s00016	0.838968		Dusal.0253s00021	0.891588			Dusal.1284s00002			Dusal.0530s00005	0.893847		Dusal.0179s00019	0.835182
Dusal.0463s00008	0.782953		Dusal.0202s00007	0.719887		Dusal.0040s00034				Dusal.0388s00007	0.845264		Dusal.0240s00012	0.786787		Dusal.0814s00002				Dusal.0535s00006	0.839128		Dusal.0090s00007	0.891749			Dusal.0540s00001			Dusal.1916s00001	0.894284		Dusal.0437s00012	0.837104
Dusal.0075s00022	0.782917		Dusal.0821s00004	0.720398		Dusal.0265s00016				Dusal.0270s00005	0.845286		Dusal.0152s00007	0.786824		Dusal.0191s00016				Dusal.0048s00025	0.840451		Cre09.g415600	0.893004			Dusal.1180s00004			Dusal.0059s00009	0.894454		Dusal.0907s00005	0.837526
Dusal.1044s00002	0.782909		Dusal.0552s00006	0.720509		Dusal.0434s00001				Dusal.0706s00005	0.845904		Dusal.0434s00001	0.787018		Dusal.0763s00004				Dusal.0293s00005	0.841817		Dusal.1231s00001	0.893703			Dusal.1633s00001			Dusal.0008s00007	0.894567		Dusal.0376s00008	0.83788
Dusal.0883s00005	0.782613		Dusal.0416s00003	0.721073		Dusal.0658s00003				Dusal.1430s00003	0.846143		Dusal.0128s00002	0.787047		Dusal.0036s00030				Dusal.0538s00011	0.843709		Cre16.g688526	0.893816			Dusal.0768s00006			Dusal.0152s00006	0.894802		Dusal.0091s00019	0.840227
Dusal.0166s00016	0.782603		Dusal.0732s00008	0.721193		Dusal.0867s00002				Dusal.0042s00018	0.84637		Dusal.1289s00002	0.787087		Dusal.1449s00001				Dusal.0515s00003	0.844057		Dusal.0342s00014	0.895396			Dusal.0018s00044			Dusal.0040s00012	0.896635		Dusal.0891s00005	0.842568
Dusal.0336s00005	0.782386		Dusal.0100s00016	0.721258		Dusal.0200s00016				Dusal.0327s00013	0.846514		Dusal.0119s00030	0.787459		Dusal.0027s00004				Dusal.0059s00009	0.844707		Dusal.1163s00002	0.895745			Cre09.g415600			Dusal.0090s00001	0.896716		Dusal.0059s00009	0.844115
Dusal.0008s00007	0.782222		Dusal.0175s00009	0.721258		Dusal.0071s00016				Dusal.0388s00007	0.847032		Dusal.0069s00017	0.787468		Dusal.0447s00010				Dusal.1091s00001	0.844751		Dusal.0931s00005	0.896904			Dusal.0049s00017			Dusal.0155s00010	0.89677		Dusal.0201s00001	0.847154
Dusal.0125s00027	0.781969		Dusal.0100s00020	0.721366		Dusal.0624s00006				Dusal.0327s00013	0.847556		Cre02.g085450	0.78748		Dusal.0300s00008				Dusal.0522s00002	0.844879		Cre13.g582800	0.896971			Dusal.0089s00003			Dusal.0035s00012	0.89722		Dusal.0505s00010	0.849223
Dusal.0499s00003	0.781937		Dusal.0568s00004	0.721373		Dusal.0570s00002				Dusal.0365s00008	0.847765		Dusal.0234s00006	0.787785		Dusal.0690s00009				Dusal.0085s00005	0.844905		Dusal.0059s00005	0.897063			Dusal.0519s00004			Cre16.g688526	0.897777		Dusal.0138s00003	0.850119
Dusal.1055s00001	0.781829		Dusal.1606s00002	0.721517		Dusal.0670s00005				Dusal.0819s00005	0.84811		Dusal.0027s00011	0.787807		Dusal.0006s00020				Dusal.0930s00002	0.84523		Dusal.0490s00009	0.897067						Dusal.0598s00002	0.898044		Dusal.0326s00001	0.851893
Dusal.0237s00009	0.781645		Dusal.0334s00009	0.721517		Dusal.0600s00015				Cre12.g486350	0.848301		Dusal.0177s00017	0.787872		Dusal.0016s00019				Dusal.0085s00005	0.845964		Dusal.0499s00003	0.897503						Dusal.0386s00019	0.898162		Dusal.0292s00014	0.853867
Dusal.0177s00017	0.780999		Dusal.0027s00035	0.721517		Dusal.0610s00011				Dusal.0125s00027	0.848346		Dusal.1308s00001	0.788345		Dusal.0072s00015				Dusal.0152s00027	0.847269		Dusal.0003s00011	0.897724						Dusal.0032s00020	0.899164		Dusal.0081s00005	0.854835
Dusal.0008s00007	0.780995		Dusal.0068s00007	0.721517		Dusal.0070s00024				Dusal.0334s00009	0.850305		Dusal.0131s00009	0.788472		Dusal.0022s00003				Dusal.0679s00006	0.847331		Dusal.0037s00024	0.898427						Dusal.0057s00023	0.899259		Dusal.1251s00001	0.857433
Dusal.0045s00039	0.780838		Dusal.0230s00014	0.721836		Dusal.0046s00003				Dusal.0988s00001	0.850583		Dusal.0287s00008	0.788476		Dusal.0522s00002				Dusal.0459s00011	0.847934		Dusal.0052s00027	0.89884						Dusal.0535s00006	0.899884		Dusal.0094s00027	0.858987
Dusal.1321s00001	0.780225		Dusal.0045s00001	0.722282		Dusal.0098s00020				Dusal.0819s00005	0.850922		Dusal.0302s00022	0.788818		Dusal.0513s00014				Dusal.0378s00001	0.848163		Dusal.0424s00011	0.899586						Dusal.0287s00015	0.900119		Dusal.0218s00016	0.86156
Dusal.0242s00017	0.780044		Dusal.0461s00004	0.723544		Dusal.0155s00008				Dusal.0388s00007	0.851486		Dusal.0819s00005	0.789159		Dusal.0262s00006				Dusal.0664s00003	0.84868		Dusal.0022s00016	0.899924						Dusal.0125s00005	0.900498		Dusal.0138s00003	0.869457
Dusal.0008s00007	0.779662		Dusal.0286s00008	0.724063		Dusal.0027s00035				Dusal.0125s00027	0.851806		Dusal.0018s00046	0.789527		Dusal.0318s00002				Dusal.0679s00006	0.848824		Dusal.0177s00017	0.900441						Dusal.1194s00002	0.901033		Dusal.1172s00001	0.869745
Dusal.0232s00007	0.779521		Dusal.0106s00013	0.724129		Dusal.0218s00007				Dusal.0608s00004	0.852653		Dusal.0081s00017	0.789623		Dusal.0320s00011				Dusal.0624s00006	0.848893		Dusal.0258s00007	0.900487						Dusal.1025s00004	0.901237		Dusal.0834s00001	0.870411
Dusal.0017s00005	0.778871		Dusal.0288s00018	0.724391		Dusal.0055s00003				Dusal.0690s00005	0.852695		Dusal.0244s00011	0.789924		Dusal.0046s00036				Dusal.0309s00002	0.848955		Dusal.0372s00008	0.900556						Dusal.1194s00002	0.90148		Dusal.0889s00009	0.876964
Dusal.0535s00006	0.778144		Dusal.0186s00019	0.72441		Dusal.0005s00041				Dusal.0027s00024	0.852709		Dusal.0765s00008	0.790087		Dusal.0126s00017				Dusal.0036s00035	0.849276		Dusal.0469s00009	0.901266						Dusal.0385s00009	0.90179		Dusal.0333s00015	0.885277
Dusal.0004s00058	0.777945		Dusal.0185s00006	0.724938		Dusal.0803s00004				Dusal.0819s00005	0.852846		Dusal.0363s00014	0.790303		Dusal.0195s00004				Dusal.0436s00005	0.849277		Dusal.0074s00012	0.901682						Dusal.0515s00003	0.902135		Dusal.0470s00003	0.888986
Cre12.g497850	0.777731		Dusal.0005s00038	0.725785		Dusal.0030s00023				Dusal.0125s00027	0.853106		Dusal.0177s00017	0.790654		Dusal.0420s00009				Dusal.0006s00041	0.849394		Dusal.0228s00015	0.901881						Dusal.0032s00020	0.902669		Dusal.0388s00007	0.890779
Dusal.1185s00002	0.777544		Dusal.0679s00001	0.725906		Dusal.0461s00002				Dusal.0007s00041	0.853369		Dusal.0924s00003	0.790695		Dusal.0483s00002				Dusal.0834s00001	0.849621		Dusal.0177s00017	0.901971						Dusal.0330s00014	0.902671		Dusal.0447s00009	0.891167
Dusal.0125s00027	0.777413		Dusal.0182s00010	0.726122		Dusal.0607s00011				Dusal.0004s00049	0.853422		Dusal.0030s00018	0.791048		Cre02.g085450				Dusal.0260s00011	0.849843		Dusal.0049s00003	0.902952						Dusal.0190s00023	0.902853		Dusal.0161s00025	0.891944
Dusal.0008s00007	0.776969		Dusal.0029s00026	0.726816		Dusal.0133s00024				Dusal.0152s00014	0.854154		Dusal.0104s00019	0.791233		Dusal.0866s00006				Dusal.0041s00023	0.850064		Dusal.0788s00002	0.903115						Dusal.0437s00009	0.90318		Dusal.0907s00005	0.897828
Dusal.0560s00007	0.776864		Dusal.0890s00002	0.726816		Dusal.0163s00001				Dusal.0167s00012	0.854802		Dusal.0930s00002	0.791337		Dusal.0528s00004				Cre10.g453900	0.850374		Dusal.0094s00005	0.9032						Dusal.0085s00005	0.903483		Dusal.0907s00005	0.898997
Dusal.0194s00002	0.776344		Dusal.0052s00002	0.727233		Dusal.0657s00004				Dusal.0124s00014	0.85487		Dusal.0190s00014	0.79136		Dusal.0119s00014				Dusal.0205s00012	0.850501		Dusal.0752s00004	0.903467						Dusal.0834s00001	0.903628		Dusal.0907s00005	0.902068
Dusal.0177s00017	0.775809		Dusal.0445s00015	0.727341		Dusal.0185s00006				Dusal.0125s00027	0.854914		Dusal.0482s00015	0.791559		Dusal.0147s00006				Dusal.0624s00006	0.850993		Dusal.0022s00005	0.904099						Dusal.0125s00005	0.904603		Dusal.0907s00005	0.903093
Dusal.0930s00002	0.775797		Dusal.0149s00012	0.727657		Dusal.0106s00013				Dusal.0093s00023	0.854998		Dusal.1014s00004	0.79164		Dusal.0760s00005				Dusal.0186s00019	0.851453		Dusal.0819s00005	0.90542						Dusal.0194s00022	0.905156		Dusal.0033s00020	0.904628
Dusal.0608s00004	0.77573		Dusal.0486s00003	0.727678		Dusal.0061s00023				Dusal.0223s00015	0.85526		Dusal.0239s00007	0.791912		Cre16.g658650				Dusal.0160s00014	0.851633		Dusal.0706s00005	0.905438						Dusal.2974s00001	0.905432		Dusal.0907s00005	0.914341
Dusal.0930s00002	0.775261		Dusal.0226s00009	0.727986		Dusal.0006s00041				Dusal.0049s00003	0.855324		Dusal.0690s00009	0.792031		Dusal.0637s00004				Dusal.0763s00005	0.852732		Dusal.0029s00044	0.905692						Dusal.0075s00025	0.905519		Dusal.0907s00005	0.916023
Dusal.0112s00009	0.774894		Dusal.0402s00006	0.728023		Dusal.0467s00010				Dusal.1107s00002	0.855597		Dusal.0010s00040	0.792333		Dusal.0253s00021				Dusal.0177s00017	0.853493		Dusal.0049s00017	0.905906						Dusal.0125s00028	0.90624		Dusal.0907s00005	0.916205
Dusal.0254s00004	0.774658		Dusal.0467s00010	0.728157		Dusal.0007s00039				Dusal.0327s00013	0.85654		Dusal.0032s00003	0.793324		Dusal.0838s00005				Dusal.1430s00003	0.853533		Dusal.0049s00010	0.906142						Dusal.0230s00017	0.906958		Dusal.0907s00005	0.917663
Dusal.0036s00024	0.774642		Dusal.0217s00010	0.728157		Dusal.0023s00025				Dusal.0049s00029	0.857796		Dusal.0548s00007	0.793352		Dusal.0259s00007				Dusal.0897s00002	0.854022		Dusal.0162s00015	0.906334						Dusal.0177s00017	0.907005		Dusal.0224s00012	0.920447
Dusal.0136s00018	0.774499		Dusal.0535s00002	0.728536		Dusal.1417s00002				Dusal.0831s00004	0.857962		Dusal.0598s00002	0.793526		Dusal.0824s00004				Dusal.0315s00001	0.855371		Dusal.0672s00002	0.906403						Dusal.0207s00012	0.908124		Dusal.0535s00006	0.92138
Dusal.1194s00002	0.774387		Dusal.0309s00002	0.729434		Dusal.0423s00012				Dusal.0601s00001	0.858284		Dusal.0515s00006	0.793591		Dusal.0433s00012				Dusal.0208s00022	0.855576		Cre17.g734548	0.907059						Dusal.0345s00012	0.908171		Dusal.0819s00005	0.921421
Dusal.1194s00002	0.774223		Cre08.g382800	0.729529		Dusal.0175s00009				Dusal.0007s00041	0.858416		Dusal.0081s00007	0.79362		Dusal.0242s00016				Dusal.0393s00007	0.85597		Dusal.0880s00002	0.907513						Cre13.g587750	0.908332		Dusal.0177s00017	0.928913
Dusal.0004s00031	0.774009		Dusal.0305s00003	0.729529		Dusal.0566s00001				Dusal.0471s00005	0.858538		Dusal.0287s00008	0.793875		Dusal.0731s00005				Dusal.0208s00022	0.856382		Dusal.0320s00013	0.908526						Dusal.0207s00012	0.908697		Dusal.0033s00020	0.931772
Dusal.0008s00007	0.77399		Dusal.0670s00008	0.729626		Dusal.0574s00008				Dusal.1194s00002	0.859855		Dusal.0318s00010	0.794073		Dusal.0471s00009				Dusal.1258s00005	0.857231		Dusal.0521s00007	0.909373						Dusal.1194s00002	0.90958		Dusal.0430s00012	0.935201
Dusal.0399s00005	0.773819		Dusal.0085s00005	0.731281		Dusal.0385s00009				Cre01.g001100	0.860283		Dusal.0234s00021	0.794274		Dusal.0019s00022				Cre10.g441950	0.8574		Dusal.0362s00004	0.910208						Dusal.0228s00002	0.909815		Dusal.0270s00005	0.936902
Dusal.0935s00001	0.77318		Dusal.0017s00005	0.732207		Dusal.0153s00023				Dusal.0906s00002	0.860726		Dusal.0070s00005	0.794715		Dusal.0225s00017				Dusal.0146s00006	0.858533		Dusal.1125s00002	0.910401						Dusal.1194s00002	0.909834		Dusal.1047s00003	0.937194
Dusal.0177s00017	0.773101		Dusal.0040s00034	0.732209		Dusal.0049s00037				Dusal.0200s00021	0.861098		Dusal.0320s00013	0.795472		Dusal.0383s00017				Dusal.0834s00001	0.858904		Dusal.0831s00004	0.910486						Dusal.1173s00001	0.910023		Dusal.0819s00005	0.939552
Dusal.0024s00029	0.772907		Dusal.0199s00015	0.73246		Dusal.0517s00005				Dusal.0587s00001	0.861799		Dusal.0047s00002	0.79579		Dusal.1141s00002				Dusal.0110s00013	0.859292		Dusal.0146s00006	0.91067						Dusal.0177s00017	0.910375		Dusal.0033s00020	0.94089
Dusal.0067s00015	0.772905		Dusal.0904s00002	0.73246		Dusal.0330s00014				Dusal.0175s00024	0.862071		Dusal.0341s00003	0.795879		Dusal.0709s00006				Dusal.0162s00009	0.859535		Dusal.0235s00003	0.91067						Dusal.0038s00035	0.910973		Dusal.0033s00020	0.941289
Dusal.0403s00003	0.772692		Dusal.0148s00001	0.73246		Dusal.0202s00024				Dusal.0137s00001	0.862307		Dusal.0174s00013	0.796312		Dusal.0057s00023				Dusal.0556s00013	0.860117		Dusal.0473s00002	0.911647						Dusal.0834s00001	0.912455		Dusal.0001s00014	0.950321
Dusal.0155s00010	0.772687		Dusal.0304s00012	0.73246		Dusal.1916s00001				Dusal.0007s00041	0.86279		Dusal.1194s00002	0.796321		Dusal.0068s00027				Dusal.1163s00005	0.860446		Dusal.0266s00011	0.911712						Cre10.g453900	0.912529		Dusal.0272s00005	0.953269
Dusal.0234s00021	0.771678		Dusal.0061s00023	0.732729		Dusal.0817s00003				Dusal.0167s00012	0.863082		Dusal.0613s00003	0.797015		Cre06.g301650				Dusal.1928s00002	0.860623		Dusal.0050s00029	0.911872						Cre16.g688526	0.913297		Dusal.0033s00019	0.953424
Dusal.0279s00001	0.771664		Dusal.0158s00006	0.733249		Dusal.0652s00004				Dusal.0477s00008	0.863651		Dusal.0376s00011	0.797265		Dusal.0756s00004				Dusal.0055s00003	0.860683		Dusal.0177s00017	0.91208						Dusal.0345s00012	0.91336		Dusal.0033s00019	0.954801
Dusal.0004s00049	0.771544		Dusal.0159s00002	0.733249		Dusal.0142s00002				Dusal.1194s00002	0.863742		Dusal.0765s00008	0.798007		Dusal.0423s00010				Dusal.0004s00058	0.86107		Dusal.0378s00001	0.91247						Dusal.0125s00005	0.913549		Dusal.0755s00007	0.957542
Dusal.0689s00006	0.771364		Dusal.0160s00025	0.733409		Dusal.0123s00017				Dusal.1194s00002	0.864282		Dusal.0017s00030	0.798023		Dusal.0030s00004				Dusal.0177s00017	0.861591		Dusal.0163s00011	0.912705						Dusal.0207s00012	0.914096		Dusal.0023s00006	0.960021
Dusal.0177s00017	0.770508		Dusal.0221s00015	0.733422		Dusal.0751s00008				Dusal.0089s00003	0.864468		Dusal.0152s00015	0.798182		Cre12.g507950				Dusal.0455s00009	0.862183		Dusal.0808s00008	0.913016						Dusal.0081s00005	0.914238		Dusal.0491s00001	0.973182
Dusal.1200s00003	0.770335		Dusal.0021s00004	0.733427		Dusal.0355s00003				Dusal.0007s00041	0.864947		Dusal.0035s00024	0.798355		Dusal.0099s00026				Dusal.0930s00002	0.862672		Dusal.0477s00008	0.916841						Dusal.0600s00015	0.914264		Dusal.1142s00001	0.97395
Dusal.0008s00007	0.770069		Dusal.0036s00035	0.733618		Dusal.0954s00001				Dusal.0459s00011	0.865739		Dusal.0383s00014	0.798994		Dusal.0027s00018				Dusal.0227s00008	0.863533		Dusal.0077s00011	0.916907						Dusal.0060s00004	0.914333
Dusal.0484s00005	0.770043		Dusal.0219s00002	0.733711		Dusal.0153s00004				Dusal.0459s00011	0.866047		Dusal.0032s00001	0.799039		Dusal.1037s00001				Dusal.0032s00020	0.863587		Dusal.0020s00036	0.917481						Dusal.1194s00002	0.914532
Dusal.0081s00005	0.769828		Dusal.0190s00003	0.734041		Cre01.g016050				Dusal.0786s00006	0.866542		Dusal.0040s00029	0.799713		Dusal.0728s00003				Dusal.0177s00017	0.863659		Dusal.0481s00009	0.917663						Dusal.0260s00011	0.914882
Dusal.0898s00004	0.769575		Dusal.0203s00011	0.734398		Dusal.0032s00020				Dusal.0135s00017	0.866588		Cre02.g091700	0.799866		Cre12.g484250				Dusal.0345s00016	0.864181		Dusal.0365s00008	0.918211						Dusal.0207s00012	0.914888
Dusal.0866s00006	0.769452		Dusal.0510s00002	0.734686		Dusal.0048s00017				Dusal.0271s00020	0.867006		Dusal.0031s00037	0.799939		Dusal.0032s00001				Dusal.0241s00003	0.864189		Dusal.0685s00001	0.918295						Dusal.0345s00012	0.915034
Dusal.0091s00019	0.768971		Dusal.0010s00006	0.735468		Dusal.0423s00018				Dusal.0420s00003	0.867719		Dusal.0011s00034	0.800294		Dusal.0570s00002				Dusal.0459s00011	0.864415		Dusal.0021s00001	0.918598						Dusal.0030s00015	0.91526
Dusal.0177s00017	0.76796		Dusal.3059s00001	0.735838		Dusal.0663s00008				Dusal.0327s00013	0.86791		Dusal.0104s00013	0.800664		Dusal.0649s00010				Dusal.0459s00011	0.864669		Dusal.0162s00017	0.919492						Dusal.0866s00006	0.915724
Dusal.0766s00003	0.76778		Dusal.0391s00013	0.73615		Dusal.0056s00001				Dusal.0459s00011	0.867952		Dusal.0150s00006	0.801198		Dusal.0425s00008				Dusal.0081s00005	0.865167		Dusal.0032s00001	0.91954						Dusal.0345s00012	0.915802
Dusal.0170s00020	0.767534		Dusal.2647s00001	0.736156		Dusal.0436s00005				Dusal.0281s00019	0.868357		Dusal.0070s00005	0.801223		Dusal.0050s00010				Dusal.0930s00002	0.865353		Dusal.0147s00005	0.919707						Dusal.0040s00012	0.916265
Dusal.0046s00002	0.766958		Dusal.0694s00003	0.736156		Dusal.1366s00001				Dusal.0004s00031	0.868433		Dusal.0637s00004	0.801523		Dusal.0669s00001				Dusal.0177s00017	0.865535		Dusal.0471s00005	0.919807						Dusal.0345s00012	0.916926
Dusal.0030s00018	0.766466		Dusal.0144s00015	0.736156		Dusal.0099s00018				Dusal.0089s00003	0.869745		Dusal.0162s00009	0.801528		Dusal.0719s00003				Dusal.0930s00002	0.865616		Dusal.1284s00002	0.919938						Dusal.0345s00012	0.917269
Dusal.0004s00031	0.766252		Dusal.0372s00005	0.736156		Dusal.0239s00017				Dusal.0327s00013	0.870389		Dusal.1522s00001	0.801749		Cre02.g091700				Dusal.0352s00011	0.866657		Dusal.0583s00006	0.919991						Dusal.0345s00012	0.917332
Dusal.0408s00005	0.765951		Dusal.0100s00023	0.736432		Dusal.0015s00010				Dusal.0089s00003	0.870864		Dusal.0521s00008	0.802022		Dusal.0255s00017				Dusal.0530s00005	0.866674		Dusal.0175s00024	0.921142						Dusal.0345s00012	0.917362
Dusal.0930s00002	0.765892		Dusal.0168s00004	0.737409		Dusal.0477s00014				Dusal.0059s00009	0.870933		Dusal.0133s00014	0.802045		Dusal.0146s00006				Dusal.0208s00022	0.86724		Dusal.1449s00001	0.921305						Dusal.0125s00005	0.917848
Dusal.0930s00002	0.765787		Dusal.0553s00010	0.737581		Dusal.0712s00003				Dusal.0459s00011	0.872227		Dusal.0008s00018	0.802938		Dusal.0239s00007				Dusal.0625s00001	0.867448		Dusal.0177s00011	0.922744						Dusal.0081s00005	0.917988
Cre02.g079600	0.765772		Dusal.0159s00012	0.737581		Dusal.0085s00017				Dusal.0004s00026	0.872916		Dusal.0281s00019	0.803034		Dusal.0149s00003				Dusal.3768s00001	0.867937		Dusal.1058s00003	0.922762						Dusal.0664s00003	0.918294
Dusal.0026s00042	0.765256		Dusal.0142s00008	0.737665		Dusal.0345s00020				Dusal.0511s00009	0.873211		Dusal.1480s00001	0.803325		Dusal.1480s00001				Dusal.0070s00024	0.868862		Dusal.0670s00003	0.923007						Dusal.0026s00042	0.918945
Dusal.0007s00037	0.764578		Dusal.0646s00006	0.737684		Dusal.0139s00015				Dusal.0327s00013	0.873353		Dusal.0226s00010	0.803345		Dusal.1091s00001				Dusal.0459s00011	0.868909		Cre10.g461250	0.923527						Dusal.1194s00002	0.919001
Dusal.0328s00004	0.763616		Dusal.0031s00043	0.737968		Dusal.0819s00004				Dusal.0831s00004	0.873649		Dusal.0459s00011	0.803725		Dusal.0016s00020				Dusal.0530s00005	0.8692		Dusal.0771s00002	0.923863						Dusal.0907s00005	0.919148
Dusal.0058s00002	0.763049		Dusal.0281s00015	0.738248		Dusal.0057s00003				Dusal.0459s00011	0.873697		Dusal.0026s00012	0.80398		Dusal.0264s00002				Dusal.1194s00002	0.869356		Dusal.0831s00004	0.925022						Dusal.0907s00005	0.919293
Dusal.0177s00017	0.762928		Dusal.0041s00018	0.738574		Dusal.0387s00008				Dusal.0089s00003	0.873924		Dusal.0031s00002	0.804018		Dusal.0029s00014				Dusal.0160s00014	0.869591		Dusal.0008s00017	0.926843						Dusal.0535s00006	0.92043
Dusal.0203s00005	0.762782		Cre09.g406050	0.739055		Dusal.0005s00029				Dusal.0459s00011	0.874402		Dusal.0125s00014	0.804022		Dusal.0196s00011				Dusal.0059s00009	0.869996		Dusal.0658s00003	0.927244						Dusal.0177s00017	0.920516
Dusal.0530s00005	0.762641		Dusal.0570s00002	0.73966		Dusal.0744s00010				Dusal.0281s00019	0.874782		Dusal.0273s00012	0.804264		Dusal.0207s00013				Dusal.0534s00002	0.870037		Dusal.0930s00002	0.92791						Dusal.1163s00002	0.920888
Dusal.0449s00010	0.76263		Dusal.0019s00007	0.739687		Dusal.3059s00001				Dusal.0831s00004	0.874933		Dusal.0021s00026	0.805696		Dusal.1041s00003				Dusal.1430s00003	0.870127		Dusal.0155s00010	0.929634						Dusal.0130s00004	0.921268
Dusal.0008s00007	0.762562		Dusal.0231s00018	0.739852		Dusal.0336s00003				Dusal.0791s00004	0.875915		Dusal.0177s00017	0.806215		Dusal.0244s00007				Cre14.g619133	0.87019		Dusal.0010s00043	0.929669						Dusal.0907s00005	0.921309
Dusal.0121s00013	0.762503		Dusal.0454s00001	0.739931		Dusal.0164s00012				Dusal.0022s00015	0.876057		Dusal.0001s00030	0.806453		Dusal.2364s00001				Dusal.0045s00015	0.870823		Dusal.0177s00017	0.93002						Dusal.0907s00005	0.921343
Dusal.0578s00003	0.762257		Dusal.0004s00041	0.74007		Dusal.0182s00005				Dusal.0852s00004	0.876083		Dusal.0535s00006	0.806663		Dusal.0424s00014				Dusal.0006s00041	0.871526		Dusal.0444s00011	0.930969						Dusal.0773s00001	0.921514
Dusal.0008s00007	0.761416		Dusal.0728s00001	0.740611		Dusal.0082s00021				Dusal.0511s00009	0.876614		Dusal.0911s00003	0.80681		Dusal.0174s00011				Dusal.0530s00005	0.871646		Dusal.0788s00003	0.93171						Dusal.0048s00030	0.921962
Dusal.0459s00011	0.761293		Dusal.0088s00032	0.740798		Dusal.0771s00002				Dusal.0059s00009	0.876759		Dusal.0237s00009	0.80689		Dusal.0202s00008				Dusal.0321s00008	0.871819		Dusal.0031s00023	0.931946						Dusal.0098s00020	0.922505
Dusal.0459s00011	0.761287		Dusal.0158s00003	0.740848		Dusal.0478s00006				Dusal.0073s00033	0.87683		Dusal.0988s00002	0.806901		Dusal.0012s00036				Dusal.0110s00013	0.871828		Dusal.0462s00001	0.932243						Dusal.0322s00001	0.922637
Dusal.0067s00015	0.760836		Dusal.0172s00017	0.741011		Dusal.0588s00007				Dusal.0181s00028	0.877258		Dusal.0847s00003	0.808032		Dusal.0357s00008				Dusal.0459s00011	0.871907		Dusal.0327s00013	0.93235						Dusal.0177s00017	0.922783
Dusal.0930s00002	0.760474		Dusal.0399s00007	0.74124		Dusal.0095s00003				Dusal.0116s00002	0.877365		Dusal.0803s00001	0.808549		Dusal.0061s00027				Dusal.0023s00001	0.872845		Dusal.1093s00001	0.932619						Dusal.0834s00001	0.922867
Dusal.0023s00018	0.760336		Dusal.0271s00010	0.741994		Dusal.0083s00017				Dusal.0459s00011	0.877462		Dusal.0936s00001	0.808731		Dusal.0883s00005				Dusal.0459s00011	0.873241		Dusal.0244s00007	0.93262						Dusal.0714s00005	0.923995
Dusal.0008s00007	0.760158		Dusal.0391s00005	0.742149		Dusal.0817s00001				Dusal.0327s00013	0.877517		Dusal.0118s00011	0.808862		Dusal.0455s00009				Dusal.0459s00011	0.873357		Dusal.0149s00016	0.933094						Dusal.0049s00037	0.92403
Cre12.g512600	0.759687		Dusal.0552s00005	0.742278		Dusal.0820s00004				Dusal.0368s00006	0.878368		Dusal.0697s00001	0.809997		Dusal.0006s00041				Dusal.0816s00006	0.87371		Dusal.0175s00024	0.933542						Dusal.0124s00002	0.92457
Dusal.0177s00017	0.759684		Dusal.0246s00007	0.742278		Dusal.0316s00004				Dusal.1063s00004	0.878508		Dusal.0542s00003	0.81005		Dusal.0079s00003				Dusal.0530s00005	0.874491		Dusal.0049s00017	0.933622						Dusal.0081s00005	0.925262
Dusal.0548s00007	0.759115		Dusal.0461s00002	0.742646		Dusal.0670s00007				Dusal.0116s00002	0.878916		Dusal.0167s00012	0.810263		Dusal.0026s00019				Dusal.1194s00002	0.874678		Dusal.1096s00001	0.933779						Dusal.0345s00012	0.925682
Dusal.0548s00007	0.758534		Dusal.0076s00024	0.742834		Dusal.0831s00004				Dusal.0058s00030	0.879155		Dusal.0302s00015	0.810953		Dusal.0175s00021				Dusal.0459s00011	0.874725		Dusal.0192s00004	0.933915						Dusal.0292s00008	0.925773
Dusal.0898s00004	0.757973		Cre01.g051900	0.742834		Dusal.0276s00009				Dusal.0788s00002	0.879527		Dusal.0196s00011	0.811145		Dusal.0215s00004				Dusal.0459s00011	0.874957		Cre09.g406851	0.93409						Dusal.1194s00002	0.925844
Dusal.0008s00017	0.757913		Dusal.0017s00023	0.742834		Dusal.0227s00020				Dusal.0074s00012	0.880519		Dusal.0459s00011	0.811145		Dusal.0099s00030				Dusal.0110s00013	0.875961		Dusal.0930s00002	0.934161						Dusal.0081s00007	0.926116
Dusal.0007s00037	0.757792		Dusal.0308s00001	0.743026		Dusal.0236s00003				Dusal.0240s00015	0.880725		Dusal.0060s00010	0.811524		Dusal.0081s00005				Dusal.0026s00042	0.876643		Dusal.0267s00016	0.934279						Dusal.1005s00002	0.927218
Dusal.0533s00001	0.757669		Dusal.0145s00001	0.743144		Dusal.0047s00031				Dusal.0299s00005	0.881366		Dusal.0147s00006	0.811703		Dusal.0063s00011				Dusal.0004s00049	0.876674		Dusal.0190s00023	0.934587						Dusal.0834s00001	0.927924
Dusal.1071s00003	0.756751		Cre12.g527550	0.743525		Dusal.0119s00005				Dusal.0010s00015	0.881623		Dusal.0608s00003	0.811863		Dusal.0026s00025				Dusal.0462s00001	0.877011		Dusal.0117s00023	0.935492						Dusal.0386s00019	0.928395
Dusal.0263s00006	0.756626		Dusal.0014s00006	0.743525		Dusal.0149s00012				Dusal.1302s00003	0.881658		Dusal.0731s00005	0.811882		Dusal.0330s00014				Cre16.g658650	0.877012		Dusal.0021s00026	0.935754						Dusal.0443s00010	0.928543
Dusal.0443s00010	0.75654		Dusal.0106s00028	0.743525		Dusal.0266s00011				Dusal.0322s00012	0.881753		Dusal.0047s00031	0.811972		Dusal.0754s00004				Dusal.0132s00012	0.877298		Dusal.0430s00012	0.936111						Dusal.0172s00017	0.929314
Dusal.0593s00003	0.756289		Dusal.0193s00004	0.743525		Dusal.0103s00012				Dusal.0059s00009	0.882081		Dusal.0262s00006	0.812186		Dusal.1916s00001				Dusal.0229s00007	0.877365		Dusal.0459s00011	0.936207						Dusal.0907s00005	0.929843
Dusal.0524s00007	0.755654		Dusal.0465s00012	0.743614		Dusal.0317s00001				Dusal.0059s00009	0.882359		Dusal.0002s00037	0.813303		Dusal.0386s00019				Dusal.0886s00006	0.877391		Dusal.0234s00006	0.936535						Dusal.0907s00005	0.930128
Dusal.0174s00023	0.755608		Cre01.g032300	0.743614		Dusal.0656s00001				Dusal.0223s00015	0.882762		Dusal.0346s00016	0.813486		Dusal.0022s00021				Dusal.0459s00011	0.877588		Dusal.0819s00005	0.936625						Dusal.0036s00030	0.930171
Dusal.0008s00007	0.75548		Cre13.g567100	0.743614		Dusal.0217s00009				Dusal.0059s00009	0.883054		Dusal.0050s00010	0.813652		Dusal.0072s00012				Dusal.0149s00012	0.878884		Dusal.1531s00001	0.936814						Dusal.1194s00002	0.930896
Dusal.0875s00009	0.75547		Dusal.0119s00005	0.743943		Dusal.0037s00031				Dusal.0175s00024	0.883129		Dusal.0930s00002	0.813668		Dusal.0174s00024				Dusal.0535s00006	0.880271		Dusal.0162s00017	0.937528						Dusal.0003s00028	0.931514
Dusal.0803s00001	0.755442		Dusal.0048s00017	0.743943		Dusal.0238s00014				Dusal.0140s00003	0.883487		Cre12.g484250	0.814736		Dusal.0009s00006				Dusal.0971s00002	0.880353		Dusal.0786s00006	0.938515						Dusal.0535s00006	0.933363
Dusal.0226s00013	0.755177		Dusal.0077s00024	0.744058		Dusal.0105s00005				Dusal.0200s00021	0.883577		Dusal.0546s00009	0.814791		Dusal.0080s00006				Dusal.0004s00049	0.881616		Dusal.0191s00016	0.939419						Dusal.1216s00001	0.934241
Dusal.1554s00002	0.753903		Dusal.0094s00006	0.744287		Dusal.0175s00026				Dusal.0459s00011	0.88374		Dusal.0023s00047	0.815664		Dusal.0278s00006				Dusal.0345s00012	0.882037		Dusal.0828s00002	0.940317						Dusal.0907s00005	0.934361
Dusal.0059s00005	0.75332		Dusal.0670s00007	0.744478		Dusal.1606s00002				Dusal.0125s00027	0.883938		Dusal.0318s00010	0.816168		Dusal.0250s00020				Dusal.0005s00041	0.882588		Dusal.0008s00018	0.94077						Dusal.0907s00005	0.934437
Dusal.0459s00011	0.753305		Dusal.1002s00003	0.744589		Dusal.0228s00002				Dusal.0477s00008	0.884261		Dusal.0718s00003	0.816216		Dusal.0152s00027				Dusal.0202s00019	0.882857		Dusal.0244s00007	0.940797						Dusal.0437s00009	0.934498
Dusal.0222s00011	0.753169		Dusal.0279s00001	0.744608		Dusal.0230s00003				Dusal.0275s00004	0.884788		Dusal.0042s00004	0.8164		Dusal.0043s00003				Dusal.0355s00001	0.883578		Dusal.0895s00001	0.940948						Dusal.0008s00017	0.935871
Dusal.0032s00003	0.752532		Dusal.0002s00034	0.744762		Cre08.g372800				Cre09.g406851	0.88601		Dusal.0031s00037	0.817123		Dusal.0508s00001				Dusal.0345s00012	0.884181		Dusal.0591s00007	0.941019						Dusal.0163s00011	0.93646
Dusal.0234s00021	0.752304		Dusal.0277s00016	0.744931		Dusal.0534s00010				Dusal.0903s00007	0.886092		Dusal.0895s00001	0.817152		Dusal.0578s00011				Dusal.0345s00012	0.884577		Dusal.0330s00014	0.941101						Dusal.0792s00004	0.937509
Dusal.0930s00002	0.752219		Dusal.0182s00011	0.744931		Dusal.0031s00016				Dusal.0459s00011	0.886871		Dusal.0177s00017	0.817179		Dusal.0875s00006				Dusal.0437s00009	0.885158		Dusal.0114s00010	0.941456						Dusal.1027s00005	0.937623
Dusal.0239s00007	0.752107		Dusal.0286s00007	0.744931		Dusal.0160s00014				Dusal.0004s00031	0.887373		Dusal.0066s00026	0.817259		Dusal.0017s00003				Dusal.0733s00006	0.886217		Dusal.0371s00009	0.942123						Dusal.0073s00017	0.937968
Dusal.0008s00007	0.751876		Dusal.0274s00008	0.744931		Dusal.0452s00001				Dusal.0059s00009	0.887473		Dusal.0021s00026	0.817387		Dusal.0334s00012				Cre16.g688526	0.886255		Dusal.0372s00006	0.942827						Dusal.0916s00002	0.938128
Dusal.0064s00001	0.751254		Dusal.0005s00029	0.74501		Dusal.0127s00024				Dusal.0088s00015	0.888031		Dusal.0059s00009	0.817574		Dusal.0228s00008				Dusal.0036s00020	0.886486		Dusal.0255s00017	0.942935						Dusal.0718s00006	0.938229
Dusal.0450s00003	0.75119		Dusal.0911s00001	0.74596		Dusal.0246s00004				Dusal.0831s00004	0.888465		Dusal.2930s00002	0.817988		Dusal.0078s00003				Cre12.g527550	0.887078		Dusal.0075s00022	0.943393						Dusal.0229s00007	0.93855
Dusal.0227s00008	0.75116		Dusal.0217s00009	0.74596		Dusal.0399s00007				Dusal.0193s00004	0.888586		Dusal.0118s00011	0.818101		Dusal.0296s00010				Dusal.0459s00011	0.887804		Dusal.0766s00003	0.943424						Dusal.0008s00007	0.938839
Dusal.0967s00002	0.750776		Dusal.0607s00011	0.746018		Dusal.0136s00024				Dusal.0819s00005	0.889348		Dusal.0513s00005	0.818594		Dusal.2974s00001				Dusal.0459s00011	0.888017		Dusal.0237s00009	0.944007						Dusal.0008s00007	0.939226
Dusal.0237s00009	0.750443		Dusal.0314s00017	0.746104		Dusal.0918s00004				Dusal.0125s00027	0.889968		Dusal.0420s00014	0.819099		Dusal.0406s00008				Dusal.0075s00003	0.88804		Dusal.0240s00015	0.944122						Dusal.0008s00007	0.93941
Dusal.0004s00058	0.750324		Dusal.0020s00018	0.747338		Dusal.0286s00008				Dusal.0004s00049	0.890055		Dusal.0831s00004	0.819437		Dusal.0967s00002				Dusal.0032s00020	0.888134		Dusal.0601s00001	0.944163						Dusal.0625s00001	0.940181
Dusal.0190s00012	0.750129		Dusal.0574s00008	0.74775		Dusal.0217s00010				Dusal.0179s00017	0.890597		Dusal.0059s00009	0.819464		Dusal.0050s00025				Dusal.0107s00019	0.8884		Dusal.0452s00003	0.944463						Dusal.0125s00005	0.942561
Dusal.1194s00002	0.749804		Dusal.0097s00013	0.748533		Dusal.0024s00036				Dusal.0299s00005	0.891024		Dusal.0125s00005	0.819502		Dusal.0069s00017				Dusal.0208s00022	0.888981		Dusal.0128s00002	0.944961						Dusal.0177s00017	0.943885
Dusal.0118s00005	0.749337		Dusal.0221s00004	0.748931		Dusal.0020s00044				Dusal.0819s00005	0.89139		Dusal.1064s00006	0.819546		Dusal.0351s00007				Dusal.0004s00074	0.88924		Dusal.0738s00003	0.944962						Dusal.0323s00002	0.944178
Dusal.0378s00001	0.749278		Dusal.0632s00003	0.748931		Dusal.0031s00001				Dusal.0379s00012	0.891673		Dusal.0008s00007	0.819747		Dusal.0104s00013				Dusal.0553s00010	0.889551		Dusal.0021s00026	0.945161						Dusal.0125s00005	0.944379
Dusal.1119s00001	0.749008		Dusal.0437s00003	0.748931		Dusal.0521s00017				Dusal.0040s00008	0.892275		Cre09.g406851	0.820365		Cre12.g536000				Dusal.0284s00006	0.889816		Dusal.0108s00017	0.945898						Dusal.0008s00007	0.945392
Dusal.0234s00021	0.748586		Dusal.0045s00015	0.748931		Dusal.1173s00001				Dusal.0125s00027	0.892373		Dusal.0158s00017	0.821487		Dusal.0263s00006				Dusal.0202s00019	0.889942		Dusal.0459s00011	0.94594						Dusal.0008s00007	0.945394
Dusal.0597s00007	0.748097		Dusal.0049s00037	0.749084		Dusal.0044s00001				Dusal.0459s00011	0.892479		Dusal.0320s00013	0.821592		Dusal.0013s00032				Dusal.0459s00011	0.890508		Dusal.0535s00011	0.946728						Dusal.0008s00007	0.945507
Dusal.0898s00004	0.747988		Dusal.0004s00058	0.749169		Dusal.0759s00001				Dusal.0059s00009	0.892801		Dusal.0529s00001	0.821609		Dusal.0015s00019				Dusal.0598s00002	0.890513		Dusal.0820s00004	0.947089						Dusal.0008s00007	0.945573
Dusal.0177s00017	0.747968		Dusal.0498s00008	0.749935		Dusal.0416s00003				Dusal.0302s00022	0.895088		Dusal.0152s00006	0.822487		Dusal.0209s00012				Cre16.g688526	0.89055		Dusal.0060s00004	0.94715						Dusal.0535s00006	0.945619
Dusal.0971s00002	0.747841		Dusal.0373s00005	0.750441		Dusal.0698s00009				Dusal.0430s00012	0.895615		Dusal.0242s00016	0.822525		Dusal.0070s00021				Dusal.0073s00017	0.890661		Dusal.0058s00002	0.947248						Dusal.0318s00010	0.945682
Dusal.1194s00002	0.747556		Dusal.0652s00004	0.750453		Dusal.0374s00005				Dusal.0199s00008	0.895955		Dusal.0234s00021	0.822643		Dusal.0055s00013				Dusal.0670s00003	0.891551		Dusal.0489s00014	0.947489						Dusal.0330s00007	0.945753
Dusal.0008s00007	0.747418		Dusal.0100s00011	0.75078		Cre12.g527550				Dusal.0608s00004	0.89614		Dusal.0209s00005	0.822764		Dusal.0606s00004				Dusal.0022s00021	0.891921		Dusal.0190s00023	0.947583						Dusal.0008s00007	0.946583
Dusal.0176s00008	0.747014		Dusal.0090s00001	0.751006		Dusal.0020s00032				Dusal.0765s00008	0.896956		Dusal.1091s00001	0.822907		Dusal.0059s00023				Dusal.0662s00007	0.892481		Dusal.0167s00012	0.949071						Dusal.0008s00007	0.946854
Dusal.0240s00015	0.74665		Dusal.0984s00003	0.751101		Dusal.0284s00006				Dusal.0768s00006	0.896975		Dusal.0020s00037	0.823112		Dusal.0514s00005				Dusal.0930s00002	0.892807		Dusal.0177s00017	0.94946						Dusal.0177s00017	0.947169
Dusal.0081s00006	0.745849		Cre07.g353550	0.751101		Dusal.0383s00009				Dusal.0771s00002	0.897402		Dusal.0277s00019	0.823153		Dusal.1070s00001				Dusal.0222s00016	0.893238		Dusal.0172s00021	0.949472						Dusal.0008s00007	0.947415
Dusal.1567s00001	0.745787		Dusal.0368s00004	0.751248		Dusal.0257s00020				Dusal.1005s00005	0.89749		Dusal.0327s00013	0.823165		Dusal.0436s00010				Dusal.0107s00015	0.893253		Dusal.0120s00012	0.949631						Dusal.0003s00028	0.947984
Cre16.g658650	0.745598		Dusal.0736s00005	0.751435		Dusal.0372s00005				Dusal.0765s00008	0.897496		Dusal.0451s00013	0.823447		Dusal.0698s00006				Dusal.0044s00001	0.893775		Dusal.0127s00026	0.949987						Dusal.0008s00007	0.948144
Dusal.0738s00003	0.745141		Dusal.0003s00028	0.75151		Dusal.0260s00011				Dusal.0481s00009	0.897616		Dusal.0578s00011	0.823581		Dusal.0059s00019				Dusal.1194s00002	0.893787		Dusal.0281s00019	0.950532						Dusal.0177s00017	0.94848
Dusal.0038s00001	0.744248		Dusal.0835s00002	0.751557		Dusal.0534s00002				Dusal.1531s00001	0.898512		Dusal.0558s00003	0.823758		Dusal.0316s00004				Dusal.0023s00025	0.894298		Dusal.0697s00001	0.950631						Dusal.0008s00007	0.948671
Dusal.0155s00010	0.744237		Dusal.0634s00003	0.75165		Dusal.0170s00017				Dusal.0177s00017	0.899474		Dusal.0014s00007	0.824936		Dusal.0227s00020				Dusal.0149s00003	0.894389		Dusal.0417s00005	0.950688						Dusal.0232s00007	0.949042
Dusal.0138s00021	0.744185		Dusal.0430s00007	0.75165		Dusal.0068s00026				Dusal.0459s00011	0.899903		Dusal.0059s00023	0.825145		Dusal.0293s00016				Dusal.0408s00005	0.894435		Dusal.0548s00007	0.950874						Dusal.0008s00007	0.949125
Dusal.0413s00009	0.744039		Dusal.0390s00001	0.75171		Dusal.0486s00003				Dusal.0765s00008	0.901115		Dusal.0459s00011	0.825207		Dusal.0670s00003				Dusal.0402s00006	0.894928		Dusal.1122s00002	0.951055						Dusal.0461s00002	0.949157
Dusal.0521s00016	0.743915		Dusal.0130s00004	0.751817		Dusal.0434s00004				Dusal.0135s00020	0.901955		Cre14.g629300	0.82533		Dusal.0111s00024				Dusal.0875s00009	0.895425		Dusal.0345s00006	0.951256						Dusal.0008s00007	0.949591
Dusal.0498s00015	0.743531		Dusal.0153s00023	0.752502		Dusal.0281s00004				Dusal.0459s00011	0.902122		Dusal.0105s00026	0.825456		Dusal.0103s00012				Dusal.0546s00009	0.895833		Dusal.0175s00024	0.951398						Dusal.0008s00017	0.949664
Dusal.0459s00011	0.743206		Dusal.0958s00003	0.752914		Dusal.1035s00002				Dusal.0430s00012	0.902299		Dusal.0268s00024	0.825479		Dusal.0942s00002				Dusal.0004s00058	0.896515		Dusal.0434s00001	0.95146						Dusal.0177s00017	0.949671
Dusal.0459s00011	0.743186		Dusal.0317s00001	0.753252		Dusal.0205s00008				Dusal.0407s00006	0.902361		Dusal.0073s00021	0.825518		Dusal.0123s00021				Dusal.1014s00004	0.896616		Dusal.1144s00001	0.951501						Dusal.0059s00005	0.949943
Dusal.2303s00001	0.742909		Dusal.2982s00001	0.753818		Dusal.0208s00018				Dusal.0049s00017	0.90262		Dusal.0091s00001	0.825931		Dusal.0032s00007				Dusal.0601s00001	0.896716		Dusal.0934s00002	0.951836						Dusal.0008s00007	0.950326
Dusal.1107s00002	0.742563		Dusal.0450s00003	0.754458		Dusal.0045s00015				Dusal.0299s00005	0.902783		Dusal.0788s00004	0.826102		Dusal.0249s00017				Dusal.1602s00002	0.896773		Dusal.0059s00023	0.952259						Dusal.0160s00003	0.95144
Dusal.0345s00012	0.742467		Dusal.0096s00007	0.754503		Dusal.0817s00005				Dusal.0175s00024	0.904907		Dusal.1179s00001	0.826339		Dusal.0467s00009				Dusal.0773s00001	0.896896		Dusal.0054s00031	0.952405						Dusal.0033s00020	0.95205
Dusal.1405s00001	0.741983		Dusal.0436s00005	0.755129		Dusal.1212s00002				Dusal.1531s00001	0.904944		Dusal.0177s00017	0.826937		Dusal.0109s00021				Dusal.0013s00035	0.896954		Dusal.0327s00013	0.953709						Dusal.0160s00025	0.952416
Dusal.0709s00006	0.741732		Dusal.0402s00001	0.755159		Dusal.0107s00019				Cre13.g582800	0.905255		Dusal.1194s00002	0.827179		Dusal.0160s00014				Dusal.0689s00005	0.89757		Dusal.0053s00022	0.953888						Dusal.0033s00020	0.952442
Dusal.0237s00009	0.7415		Dusal.0324s00011	0.755218		Dusal.0007s00041				Dusal.0805s00001	0.905259		Dusal.0728s00004	0.827375		Dusal.0073s00017				Dusal.0215s00004	0.898439		Dusal.0167s00012	0.95407						Dusal.0399s00005	0.952668
Dusal.1194s00002	0.741481		Dusal.0066s00003	0.755383		Dusal.0288s00018				Dusal.1430s00003	0.905401		Dusal.0047s00025	0.827813		Dusal.0834s00001				Dusal.1194s00002	0.89849		Dusal.0152s00006	0.954157						Dusal.0177s00017	0.952817
Dusal.0060s00010	0.74011		Dusal.0050s00016	0.755399		Dusal.0199s00015				Dusal.0765s00008	0.905641		Dusal.0998s00001	0.827952		Dusal.0026s00004				Dusal.0075s00025	0.898702		Dusal.0479s00001	0.954321						Dusal.0318s00010	0.9543
Dusal.0939s00002	0.73948		Dusal.0701s00003	0.75543		Dusal.0632s00003				Dusal.0125s00027	0.905962		Dusal.0073s00033	0.828356		Dusal.0911s00003				Dusal.0230s00017	0.899766		Dusal.1244s00001	0.954644						Dusal.0059s00009	0.954821
Dusal.0277s00016	0.7393		Dusal.0093s00001	0.756425		Dusal.0552s00010				Dusal.0319s00004	0.905993		Dusal.0679s00003	0.82843		Dusal.0061s00008				Dusal.0494s00011	0.901554		Dusal.0125s00027	0.954862						Dusal.0125s00005	0.955158
Dusal.0044s00012	0.738546		Dusal.0098s00017	0.757098		Dusal.0105s00025				Dusal.0430s00012	0.906891		Dusal.0040s00008	0.828671		Dusal.0060s00017				Dusal.0006s00041	0.902037		Dusal.0147s00006	0.95523						Dusal.0048s00017	0.955553
Dusal.0312s00004	0.738316		Dusal.1215s00002	0.757271		Dusal.0882s00002				Dusal.0516s00009	0.907031		Dusal.0225s00020	0.829576		Dusal.0152s00006				Dusal.0570s00002	0.902048		Dusal.0969s00001	0.955461						Dusal.0177s00017	0.955943
Dusal.0152s00006	0.737976		Dusal.0095s00018	0.757329		Dusal.0036s00035				Dusal.0318s00010	0.90713		Dusal.0296s00007	0.829631		Dusal.0031s00037				Dusal.1420s00001	0.902133		Dusal.0971s00005	0.955519						Dusal.0268s00024	0.956346
Dusal.0234s00021	0.737961		Dusal.0640s00008	0.757339		Dusal.0160s00009				Dusal.0318s00010	0.907168		Dusal.0111s00024	0.829786		Dusal.0151s00001				Dusal.0420s00009	0.903011		Dusal.0223s00010	0.955831						Dusal.0125s00005	0.956701
Dusal.0177s00017	0.736565		Dusal.0803s00004	0.757581		Dusal.0816s00003				Dusal.0118s00018	0.907173		Dusal.0058s00002	0.830193		Dusal.0598s00002				Dusal.0183s00002	0.903229		Dusal.2268s00001	0.955957						Dusal.0177s00017	0.957133
Dusal.0152s00006	0.736373		Dusal.0463s00005	0.758183		Dusal.0082s00007				Dusal.0819s00005	0.907683		Dusal.0021s00031	0.830753		Dusal.0417s00013				Dusal.0101s00025	0.903863		Dusal.0320s00013	0.956034						Dusal.0177s00017	0.957985
Dusal.0121s00013	0.73632		Dusal.0048s00025	0.758183		Dusal.0066s00003				Dusal.0655s00009	0.907742		Dusal.0617s00001	0.830943		Dusal.0936s00001				Dusal.0930s00002	0.904039		Dusal.0177s00017	0.956105						Dusal.0177s00017	0.958285
Dusal.0911s00003	0.73616		Dusal.0018s00021	0.758183		Dusal.0701s00003				Dusal.0125s00027	0.907864		Dusal.0377s00018	0.83098		Dusal.0574s00010				Dusal.0930s00002	0.904649		Dusal.0160s00007	0.95623						Dusal.0192s00012	0.958672
Dusal.0459s00011	0.735854		Dusal.0121s00012	0.758394		Dusal.0856s00002				Dusal.0177s00017	0.908297		Dusal.0168s00003	0.831327		Dusal.0226s00004				Dusal.0002s00057	0.90592		Dusal.0177s00017	0.95626						Dusal.0056s00018	0.959955
Dusal.0059s00023	0.735258		Dusal.0886s00003	0.758691		Dusal.0124s00010				Dusal.0459s00011	0.9083		Dusal.0757s00008	0.831333		Dusal.0182s00001				Dusal.0459s00011	0.906448		Dusal.0128s00011	0.956562						Dusal.0046s00026	0.960373
Dusal.0046s00026	0.735218		Dusal.0662s00005	0.758772		Dusal.0932s00001				Dusal.0375s00015	0.908639		Dusal.0931s00005	0.831665		Cre16.g688526				Dusal.0099s00026	0.90652		Dusal.0026s00025	0.956603						Dusal.0033s00020	0.960765
Dusal.0521s00006	0.733948		Dusal.0345s00002	0.758772		Dusal.0035s00018				Dusal.0459s00011	0.908769		Dusal.0167s00012	0.832172		Dusal.0108s00017				Dusal.0459s00011	0.906657		Dusal.0267s00005	0.957225						Dusal.0177s00017	0.960936
Dusal.0425s00008	0.733697		Dusal.0123s00017	0.758772		Cre17.g744147				Dusal.0048s00016	0.908893		Dusal.0352s00011	0.832398		Dusal.0850s00005				Dusal.0352s00011	0.906764		Dusal.1194s00002	0.95761						Dusal.0177s00017	0.96105
Dusal.1047s00003	0.73331		Dusal.0092s00005	0.758775		Cre01.g021650				Dusal.0459s00011	0.909063		Dusal.0345s00006	0.832525		Dusal.0875s00009				Dusal.0345s00012	0.90745		Dusal.0089s00003	0.958519						Dusal.0192s00012	0.96144
Dusal.0086s00033	0.733126		Dusal.0289s00002	0.758821		Dusal.0349s00004				Dusal.0177s00017	0.910338		Dusal.0125s00005	0.832783		Dusal.0059s00003				Dusal.0036s00030	0.907591		Dusal.0128s00011	0.95923						Dusal.0008s00007	0.961793
Dusal.0345s00012	0.732559		Dusal.0330s00010	0.758841		Dusal.0100s00016				Dusal.0819s00005	0.910976		Dusal.0017s00005	0.832821		Dusal.0160s00007				Dusal.0055s00013	0.907719		Dusal.0099s00010	0.959335						Dusal.0286s00007	0.962002
Dusal.1091s00001	0.732418		Dusal.0094s00001	0.759373		Dusal.0606s00002				Dusal.0327s00013	0.911035		Dusal.2289s00001	0.832929		Dusal.0029s00017				Dusal.0459s00011	0.90797		Dusal.0007s00041	0.959627						Dusal.0177s00017	0.962676
Dusal.0021s00026	0.731988		Dusal.0007s00037	0.759648		Dusal.0450s00005				Dusal.0318s00010	0.911627		Dusal.0315s00001	0.833568		Dusal.0557s00004				Dusal.0335s00006	0.908204		Dusal.0040s00008	0.960147						Dusal.0624s00006	0.962698
Dusal.0613s00007	0.731846		Cre10.g453900	0.759648		Dusal.0230s00017				Dusal.0318s00010	0.911674		Dusal.0067s00008	0.833645		Dusal.0227s00015				Dusal.1417s00002	0.90843		Dusal.0287s00008	0.960437						Dusal.0177s00017	0.962743
Dusal.0177s00017	0.731061		Dusal.0118s00007	0.75985		Dusal.0427s00003				Dusal.2011s00001	0.911711		Dusal.0388s00006	0.833648		Dusal.0220s00021				Dusal.0177s00017	0.908799		Dusal.0578s00003	0.960542						Dusal.0624s00006	0.962761
Cre05.g245102	0.730752		Dusal.0452s00001	0.759909		Dusal.0182s00011				Dusal.0120s00015	0.911843		Dusal.0071s00008	0.833791		Dusal.0049s00013				Dusal.0081s00005	0.908861		Dusal.0243s00005	0.961395						Dusal.0265s00009	0.962806
Dusal.0048s00009	0.730388		Dusal.0016s00042	0.760123		Cre08.g382800				Dusal.0229s00015	0.912576		Dusal.1430s00003	0.834428		Dusal.0597s00007				Dusal.0046s00033	0.90944		Dusal.0052s00006	0.961429						Dusal.0822s00006	0.963042
Dusal.0386s00019	0.730279		Dusal.0206s00016	0.760123		Dusal.0650s00003				Dusal.0282s00014	0.912591		Dusal.0024s00020	0.834742		Dusal.0372s00005				Dusal.0383s00002	0.909684		Dusal.0133s00014	0.961537						Dusal.0230s00003	0.963211
Dusal.0265s00009	0.729549		Dusal.0444s00003	0.760261		Dusal.0761s00004				Dusal.0883s00001	0.912659		Dusal.0518s00002	0.834966		Dusal.0128s00011				Dusal.0071s00016	0.910213		Dusal.0244s00007	0.961876						Dusal.0008s00007	0.963365
Dusal.0008s00007	0.729404		Dusal.0600s00004	0.760261		Dusal.0435s00004				Dusal.0430s00012	0.91268		Dusal.0371s00009	0.835079		Dusal.0303s00005				Dusal.1014s00004	0.910374		Dusal.0105s00026	0.961879						Dusal.0008s00007	0.963401
Dusal.0234s00021	0.728418		Dusal.0265s00016	0.760261		Dusal.0179s00014				Dusal.0147s00005	0.912693		Dusal.0479s00001	0.835454		Dusal.0186s00016				Cre16.g688526	0.910469		Dusal.0089s00003	0.962092						Dusal.0008s00007	0.963674
Dusal.0313s00009	0.728308		Cre01.g021251	0.760602		Dusal.0470s00007				Dusal.0120s00015	0.913282		Dusal.0934s00002	0.83571		Dusal.0015s00029				Dusal.0199s00015	0.911604		Dusal.0017s00005	0.962346						Dusal.0008s00007	0.963752
Dusal.0065s00037	0.728013		Dusal.0412s00010	0.7609		Dusal.0390s00001				Dusal.0049s00017	0.913388		Dusal.0202s00019	0.835806		Dusal.0249s00025				Dusal.0345s00012	0.91257		Dusal.0104s00007	0.962362						Dusal.0008s00007	0.963905
Dusal.0007s00037	0.727941		Dusal.0157s00015	0.7609		Dusal.0017s00027				Dusal.0023s00041	0.913521		Dusal.0038s00024	0.836214		Dusal.0939s00002				Dusal.0079s00002	0.913069		Dusal.0047s00031	0.962757						Dusal.0008s00007	0.964054
Dusal.0008s00007	0.726793		Dusal.0600s00006	0.761146		Dusal.0430s00007				Dusal.0031s00035	0.913697		Dusal.1048s00004	0.836483		Dusal.0891s00005				Dusal.0529s00010	0.91414		Dusal.1567s00001	0.963033						Dusal.0008s00007	0.964313
Dusal.0969s00001	0.72632		Dusal.0916s00001	0.761146		Dusal.0101s00006				Dusal.0429s00003	0.914657		Dusal.0255s00013	0.836926		Dusal.1082s00004				Dusal.0529s00010	0.914171		Cre12.g484250	0.963137						Dusal.0008s00007	0.964327
Dusal.0276s00013	0.726275		Dusal.0437s00004	0.761195		Dusal.0111s00029				Dusal.0052s00006	0.91525		Cre05.g233050	0.837636		Dusal.0241s00008				Dusal.0177s00017	0.914295		Dusal.2930s00002	0.96317						Dusal.0265s00009	0.964432
Dusal.0183s00002	0.726231		Dusal.0534s00010	0.761211		Dusal.0312s00018				Dusal.0229s00015	0.915467		Dusal.0243s00005	0.837996		Dusal.0889s00009				Dusal.0529s00010	0.914464		Dusal.0104s00013	0.963171						Dusal.0059s00005	0.964573
Dusal.0070s00041	0.725978		Dusal.0316s00014	0.761276		Dusal.0162s00008				Dusal.0049s00010	0.915755		Dusal.0177s00017	0.838039		Dusal.0222s00011				Dusal.0529s00010	0.914496		Dusal.0765s00008	0.963192						Dusal.0023s00018	0.965426
Dusal.0666s00004	0.725864		Dusal.0093s00030	0.761375		Dusal.0302s00023				Dusal.0282s00014	0.915904		Dusal.0530s00005	0.83821		Dusal.1331s00001				Dusal.0098s00020	0.914889		Dusal.0934s00002	0.963387						Dusal.0085s00005	0.965686
Dusal.0177s00017	0.725848		Dusal.0393s00013	0.761375		Dusal.0388s00007				Dusal.0327s00013	0.916009		Dusal.0181s00017	0.838305		Dusal.0226s00010				Dusal.0038s00021	0.915234		Dusal.0237s00007	0.963683						Dusal.0177s00017	0.966395
Dusal.0276s00013	0.725529		Dusal.0408s00009	0.761533		Dusal.0050s00016				Dusal.0008s00006	0.916571		Dusal.1050s00002	0.838879		Dusal.0018s00019				Dusal.0601s00001	0.915264		Dusal.0104s00002	0.964112						Dusal.1190s00001	0.966539
Dusal.0130s00004	0.725434		Dusal.0263s00006	0.762661		Dusal.0892s00003				Dusal.0429s00003	0.917165		Dusal.0149s00001	0.838912		Dusal.0025s00006				Dusal.0891s00005	0.915764		Dusal.0118s00011	0.96418						Dusal.0177s00017	0.967155
Dusal.0128s00002	0.725254		Dusal.0694s00005	0.762812		Dusal.0262s00013				Dusal.0327s00013	0.917736		Dusal.0327s00013	0.839095		Dusal.0025s00021				Dusal.0055s00013	0.915768		Dusal.0026s00012	0.964442						Dusal.0330s00014	0.96762
Dusal.0033s00031	0.725111		Dusal.0579s00008	0.762908		Dusal.0319s00004				Dusal.0118s00011	0.918		Dusal.0010s00046	0.83919		Cre12.g490350				Dusal.0208s00022	0.915834		Dusal.0244s00007	0.964524						Dusal.0008s00007	0.96806
Dusal.0111s00024	0.724936		Dusal.0823s00003	0.763271		Dusal.0267s00016				Dusal.1093s00001	0.91822		Dusal.0666s00001	0.83931		Dusal.0337s00003				Dusal.0820s00005	0.916335		Dusal.0268s00001	0.964623						Dusal.0033s00020	0.969343
Dusal.0058s00002	0.724871		Dusal.0546s00003	0.763377		Dusal.0391s00005				Dusal.0040s00008	0.918623		Dusal.0047s00031	0.83946		Dusal.0589s00002				Dusal.0101s00025	0.916528		Dusal.0071s00008	0.964701						Dusal.0330s00014	0.969475
Dusal.1308s00001	0.724819		Dusal.1014s00004	0.763916		Dusal.0821s00009				Dusal.0004s00049	0.918688		Dusal.0116s00002	0.839486		Dusal.0035s00024				Dusal.0220s00021	0.916555		Dusal.0459s00011	0.96482						Dusal.1194s00002	0.969495
Dusal.0155s00013	0.724591		Dusal.0650s00003	0.763916		Dusal.0417s00001				Dusal.0118s00011	0.918725		Dusal.0128s00011	0.839603		Dusal.0513s00006				Dusal.0019s00007	0.917036		Dusal.0072s00012	0.964888						Dusal.1119s00001	0.969833
Dusal.0128s00026	0.724526		Dusal.0480s00002	0.764018		Dusal.0732s00008				Dusal.0244s00011	0.91876		Dusal.0806s00003	0.839925		Dusal.0002s00009				Dusal.0177s00017	0.917225		Dusal.0819s00005	0.965682						Dusal.0008s00007	0.970085
Dusal.0089s00003	0.724515		Dusal.0600s00012	0.764539		Dusal.0077s00024				Dusal.0258s00007	0.91931		Dusal.0453s00001	0.839962		Dusal.0668s00007				Dusal.0090s00005	0.918228		Dusal.0388s00007	0.965752						Dusal.0256s00011	0.970273
Dusal.0265s00009	0.724478		Dusal.0179s00014	0.764742		Dusal.0521s00013				Dusal.0318s00001	0.919546		Cre17.g734400	0.840134		Dusal.0157s00014				Dusal.0070s00013	0.918392		Dusal.0162s00017	0.966324						Dusal.1194s00002	0.9703
Dusal.0082s00017	0.724393		Dusal.0047s00031	0.764764		Dusal.1185s00001				Dusal.0177s00017	0.919568		Dusal.0008s00007	0.840244		Dusal.0011s00034				Dusal.0345s00012	0.91861		Dusal.1194s00002	0.966718						Dusal.0008s00007	0.970816
Dusal.0608s00004	0.724307		Dusal.0196s00001	0.765142		Dusal.0764s00003				Dusal.0358s00010	0.920353		Dusal.0223s00015	0.840538		Dusal.0377s00020				Dusal.0177s00017	0.918775		Dusal.0177s00017	0.96685						Dusal.0313s00002	0.972137
Dusal.0451s00013	0.724076		Dusal.0136s00006	0.765352		Dusal.0176s00014				Cre06.g265100	0.920826		Dusal.0547s00006	0.840729		Dusal.0038s00035				Dusal.0345s00012	0.919044		Dusal.1055s00001	0.967146						Dusal.0008s00007	0.973027
Dusal.0268s00024	0.723957		Dusal.0004s00059	0.765395		Dusal.0115s00006				Dusal.0906s00002	0.92084		Dusal.0969s00001	0.841107		Cre17.g734400				Dusal.0345s00012	0.919288		Dusal.0318s00010	0.967272						Dusal.0085s00005	0.973495
Dusal.0008s00007	0.723184		Dusal.0121s00005	0.766348		Dusal.0430s00012				Dusal.0125s00027	0.921221		Dusal.0368s00006	0.841139		Dusal.0017s00005				Dusal.0402s00006	0.919293		Dusal.0128s00002	0.968039						Dusal.0008s00007	0.973799
Dusal.0177s00017	0.722989		Dusal.0728s00007	0.76645		Dusal.0052s00036				Dusal.0118s00011	0.92133		Dusal.0988s00001	0.84122		Dusal.0057s00017				Dusal.0055s00013	0.920018		Dusal.0118s00011	0.968142						Dusal.0177s00017	0.973808
Dusal.0027s00011	0.722828		Dusal.0243s00002	0.766593		Dusal.0246s00017				Dusal.0771s00002	0.92171		Dusal.0052s00006	0.841301		Dusal.0611s00003				Dusal.0482s00015	0.920184		Dusal.0459s00011	0.968207						Dusal.0008s00007	0.974518
Dusal.0001s00030	0.722376		Dusal.0212s00017	0.766981		Dusal.0088s00032				Dusal.0469s00009	0.922178		Dusal.0013s00003	0.841489		Dusal.0498s00003				Dusal.0444s00003	0.920677		Dusal.0291s00020	0.968238						Dusal.0008s00007	0.974816
Dusal.0822s00006	0.722261		Dusal.0897s00002	0.767415		Dusal.1690s00001				Dusal.0118s00011	0.922575		Dusal.0127s00026	0.8415		Dusal.0008s00002				Dusal.0345s00012	0.921123		Dusal.0066s00009	0.968522						Dusal.0177s00017	0.97497
Dusal.0884s00005	0.721946		Dusal.0174s00008	0.767487		Dusal.0035s00026				Dusal.0327s00013	0.922722		Dusal.0026s00025	0.841771		Dusal.0065s00015				Dusal.0177s00017	0.921344		Dusal.0930s00002	0.968781						Dusal.0008s00007	0.975206
Dusal.0055s00013	0.721925		Cre03.g197350	0.767814		Dusal.0175s00024				Dusal.0196s00018	0.922927		Dusal.0007s00037	0.84188		Dusal.0285s00003				Dusal.0383s00009	0.921445		Dusal.0050s00010	0.969789						Dusal.0152s00006	0.975381
Dusal.0089s00003	0.721475		Dusal.0045s00031	0.768238		Dusal.0314s00017				Dusal.0147s00005	0.92367		Dusal.0088s00030	0.841969		Dusal.0091s00001				Dusal.0209s00012	0.921679		Dusal.0002s00049	0.969805						Dusal.0008s00007	0.975426
Dusal.0459s00011	0.721371		Dusal.0701s00007	0.768339		Dusal.0276s00012				Dusal.0358s00010	0.92381		Cre02.g079600	0.841975		Dusal.0281s00009				Dusal.0099s00026	0.921964		Dusal.0004s00049	0.970173						Dusal.1194s00002	0.975469
Dusal.0459s00011	0.721358		Dusal.0313s00009	0.768339		Dusal.0567s00001				Dusal.0047s00025	0.923922		Dusal.0267s00005	0.842006		Dusal.0557s00007				Dusal.0004s00049	0.922412		Dusal.0697s00001	0.9702						Dusal.0170s00005	0.975766
Dusal.0085s00005	0.721264		Dusal.0045s00023	0.768491		Dusal.0159s00005				Dusal.0716s00003	0.924024		Dusal.0578s00003	0.842254		Dusal.0038s00024				Dusal.0046s00003	0.922563		Dusal.0070s00005	0.970231						Dusal.0008s00007	0.975866
Dusal.0318s00010	0.721068		Dusal.0238s00014	0.768491		Dusal.0465s00011				Dusal.0510s00002	0.924215		Dusal.0038s00007	0.842338		Dusal.0376s00008				Dusal.0345s00012	0.92275		Dusal.0765s00008	0.970331						Dusal.0383s00014	0.976072
Dusal.3410s00001	0.720787		Dusal.0198s00022	0.768647		Dusal.0021s00004				Dusal.0895s00001	0.92454		Dusal.0110s00024	0.842954		Dusal.0580s00001				Dusal.0020s00020	0.922896		Dusal.0152s00006	0.970419						Dusal.1194s00002	0.976124
Dusal.0212s00017	0.720422		Dusal.0534s00002	0.769858		Dusal.0309s00011				Dusal.1194s00002	0.924571		Dusal.0377s00023	0.843669		Dusal.0593s00003				Cre16.g688526	0.923565		Dusal.0270s00005	0.970525						Dusal.0008s00007	0.97624
Dusal.2797s00001	0.720297		Dusal.0155s00008	0.76987		Dusal.0498s00008				Dusal.0540s00001	0.924817		Dusal.0135s00005	0.843681		Dusal.0123s00009				Dusal.0055s00015	0.923677		Dusal.0021s00026	0.970569						Dusal.0450s00005	0.976631
Dusal.1163s00002	0.720215		Dusal.0892s00003	0.770548		Dusal.0004s00041				Dusal.0320s00013	0.925406		Dusal.0242s00016	0.843941		Dusal.0803s00001				Dusal.0177s00017	0.92373		Dusal.0930s00002	0.970657						Dusal.0008s00007	0.976772
Dusal.0149s00003	0.720096		Dusal.0375s00011	0.770786		Dusal.0010s00008				Dusal.0320s00013	0.925636		Dusal.0705s00006	0.844611		Dusal.0104s00019				Dusal.0345s00012	0.923782		Dusal.0177s00017	0.970719						Dusal.0008s00007	0.976924
Dusal.0781s00005	0.719977		Dusal.0751s00008	0.770786		Dusal.0260s00005				Dusal.0021s00012	0.925864		Dusal.0098s00027	0.845151		Dusal.0202s00005				Dusal.0600s00012	0.924026		Dusal.0318s00010	0.97106						Dusal.0008s00007	0.977514
Dusal.0041s00032	0.719729		Dusal.0233s00012	0.771906		Dusal.0093s00015				Dusal.3992s00001	0.925969		Dusal.0423s00002	0.845192		Dusal.0870s00005				Dusal.0570s00002	0.924123		Dusal.0237s00009	0.971108						Dusal.0008s00007	0.977606
Dusal.0389s00016	0.71861		Dusal.0663s00008	0.772172		Dusal.0168s00004				Dusal.0910s00004	0.92713		Dusal.0007s00037	0.845351		Dusal.0502s00001				Dusal.0271s00010	0.924406		Dusal.0281s00019	0.971506						Dusal.0008s00007	0.97811
Dusal.0591s00004	0.718391		Dusal.0817s00003	0.772644		Dusal.0999s00001				Dusal.0459s00011	0.927565		Dusal.0008s00007	0.845447		Dusal.0303s00012				Dusal.0004s00049	0.924644		Dusal.0010s00017	0.971721						Dusal.0008s00007	0.978202
Dusal.0012s00047	0.718123		Dusal.0444s00004	0.772709		Dusal.0828s00004				Dusal.0442s00005	0.927647		Dusal.0831s00004	0.84563		Dusal.0614s00004				Dusal.0084s00022	0.925571		Cre16.g688526	0.971843						Dusal.1194s00002	0.97825
Dusal.0930s00002	0.717912		Dusal.1204s00003	0.773369		Dusal.0066s00032				Dusal.0040s00029	0.928111		Dusal.1194s00002	0.845788		Dusal.0585s00005				Dusal.0177s00017	0.925702		Dusal.0059s00009	0.972182						Dusal.0152s00006	0.978416
Dusal.0832s00005	0.717546		Dusal.0037s00031	0.773601		Dusal.0174s00008				Dusal.0459s00011	0.928113		Dusal.0293s00005	0.845905		Dusal.0055s00030				Dusal.0090s00007	0.925814		Dusal.0320s00013	0.972632						Dusal.0008s00007	0.978866
Dusal.0177s00017	0.717232		Dusal.1212s00002	0.773601		Dusal.0327s00013				Dusal.0459s00011	0.928171		Dusal.0103s00013	0.84602		Dusal.0470s00003				Dusal.1127s00001	0.925874		Dusal.0161s00017	0.972852						Dusal.0008s00007	0.979016
Dusal.0177s00017	0.716458		Dusal.0036s00020	0.773707		Dusal.0010s00043				Dusal.0320s00013	0.928178		Dusal.0971s00005	0.846153		Dusal.0809s00001				Dusal.0084s00022	0.925964		Dusal.0434s00001	0.973107						Dusal.0177s00017	0.979039
Dusal.0345s00012	0.716131		Dusal.0336s00003	0.773707		Dusal.0916s00001				Dusal.0348s00003	0.928271		Dusal.0361s00004	0.846875		Dusal.0546s00009				Dusal.0345s00012	0.926114		Dusal.0530s00005	0.973153						Dusal.0008s00007	0.979242
Dusal.0182s00009	0.715232		Dusal.0817s00001	0.773707		Dusal.0142s00008				Dusal.0320s00013	0.928405		Dusal.0061s00007	0.847204		Dusal.0711s00008				Dusal.0402s00006	0.92619		Dusal.0320s00013	0.973252						Dusal.1194s00002	0.979595
Dusal.2364s00001	0.715212		Dusal.0071s00016	0.773707		Dusal.0018s00021				Dusal.0424s00011	0.928512		Dusal.0738s00003	0.84739		Dusal.0272s00005				Dusal.0399s00007	0.926486		Dusal.0102s00002	0.97337						Dusal.0008s00007	0.979781
Dusal.0190s00012	0.714764		Dusal.0877s00004	0.774098		Dusal.0120s00015				Dusal.0320s00013	0.928646		Dusal.0049s00017	0.848179		Cre14.g619133				Dusal.0345s00012	0.926503		Dusal.0823s00003	0.973808						Dusal.0008s00007	0.980201
Dusal.0081s00005	0.714502		Dusal.0059s00011	0.774841		Dusal.1492s00002				Dusal.0459s00011	0.92875		Dusal.0355s00004	0.849071		Dusal.1261s00001				Dusal.1916s00001	0.926802		Dusal.0697s00001	0.974038						Dusal.0008s00007	0.98039
Dusal.0318s00010	0.714223		Dusal.0124s00010	0.775362		Dusal.0872s00005				Dusal.0459s00011	0.928803		Dusal.0162s00017	0.849157		Dusal.0583s00006				Dusal.0057s00023	0.927484		Dusal.0542s00003	0.974492						Dusal.1194s00002	0.980434
Dusal.0234s00021	0.713856		Dusal.0549s00006	0.775571		Dusal.0448s00003				Dusal.0320s00013	0.928882		Dusal.0828s00002	0.849172		Dusal.0285s00010				Dusal.0090s00001	0.927666		Dusal.0287s00008	0.974564						Dusal.0177s00017	0.980457
Dusal.0001s00040	0.713636		Dusal.0816s00006	0.775602		Dusal.1073s00003				Dusal.0642s00008	0.929127		Dusal.0125s00027	0.849425		Dusal.0169s00016				Dusal.0101s00025	0.927677		Dusal.0115s00006	0.974589						Dusal.0008s00007	0.980992
Dusal.0127s00026	0.71339		Cre12.g515650	0.77621		Dusal.0224s00010				Dusal.0157s00023	0.929251		Dusal.0752s00002	0.8497		Dusal.0150s00006				Dusal.0090s00007	0.927725		Dusal.0246s00017	0.974848						Dusal.0008s00007	0.981334
Dusal.0459s00011	0.713287		Dusal.0478s00007	0.77621		Cre01.g032300				Dusal.0147s00005	0.929439		Dusal.0281s00019	0.849986		Dusal.0059s00021				Dusal.0775s00002	0.927732		Dusal.0021s00026	0.974856						Dusal.0008s00007	0.981562
Dusal.0442s00005	0.713279		Dusal.0282s00018	0.77621		Dusal.0281s00015				Dusal.1194s00002	0.930309		Dusal.0233s00019	0.850457		Dusal.1048s00004				Dusal.0177s00017	0.92776		Dusal.0237s00009	0.974904						Dusal.1194s00002	0.981683
Dusal.1014s00004	0.713107		Dusal.0233s00009	0.77621		Dusal.0591s00008				Dusal.0549s00006	0.930506		Dusal.0237s00009	0.850522		Dusal.0169s00018				Dusal.1025s00004	0.927879		Dusal.0047s00031	0.974967						Dusal.0008s00007	0.982036
Dusal.0132s00012	0.712931		Dusal.0588s00007	0.776695		Dusal.0646s00006				Dusal.0320s00013	0.930591		Dusal.0351s00007	0.850529		Dusal.0067s00015				Dusal.0345s00012	0.927961		Dusal.0320s00013	0.975203						Dusal.0008s00007	0.982048
Dusal.0459s00011	0.712875		Dusal.0287s00010	0.776695		Dusal.0175s00014				Dusal.0050s00029	0.93078		Dusal.0196s00004	0.850612		Dusal.0065s00037				Dusal.0008s00006	0.928063		Dusal.0128s00011	0.975324						Dusal.0008s00007	0.982077
Dusal.0425s00008	0.712652		Dusal.0423s00018	0.777268		Dusal.0084s00018				Dusal.0320s00013	0.93083		Dusal.0128s00002	0.850818		Dusal.0070s00039				Dusal.0177s00017	0.928878		Dusal.0831s00004	0.975529						Dusal.0008s00007	0.982086
Dusal.0296s00015	0.711985		Dusal.0019s00008	0.777345		Dusal.0048s00025				Dusal.0954s00001	0.930869		Dusal.1531s00001	0.850991		Dusal.0033s00020				Dusal.0345s00012	0.928889		Dusal.0125s00027	0.975727						Dusal.0152s00006	0.982089
Dusal.0386s00019	0.711977		Dusal.1417s00002	0.777662		Dusal.0877s00004				Dusal.0540s00001	0.931023		Dusal.0068s00027	0.851102		Dusal.0041s00020				Dusal.0434s00004	0.929218		Dusal.0477s00008	0.975798						Dusal.0008s00007	0.982595
Dusal.0177s00017	0.711832		Dusal.0099s00018	0.777675						Dusal.0320s00013	0.931333		Dusal.0024s00015	0.85126		Dusal.0379s00004				Dusal.0385s00009	0.929229		Dusal.1173s00001	0.976021						Dusal.0008s00007	0.982812
Dusal.1125s00002	0.711731		Dusal.0020s00039	0.777953						Dusal.0320s00013	0.931565		Dusal.0436s00010	0.851325		Dusal.0081s00017				Dusal.0055s00013	0.930043		Dusal.0930s00002	0.976205						Dusal.0152s00006	0.982994
Dusal.0034s00038	0.711475		Dusal.0133s00032	0.778075						Dusal.0374s00009	0.931783		Dusal.0327s00013	0.851406		Dusal.0584s00003				Dusal.0005s00029	0.930455		Dusal.0097s00006	0.976303						Dusal.0001s00036	0.983268
Dusal.0757s00001	0.711437		Dusal.0423s00012	0.778075						Dusal.0004s00059	0.931885		Dusal.1144s00001	0.85172		Dusal.0182s00018				Dusal.0228s00002	0.930656		Dusal.0430s00012	0.97651						Dusal.0010s00010	0.983325
Dusal.0913s00001	0.711127		Dusal.0224s00010	0.778075						Dusal.0004s00059	0.93208		Dusal.0585s00005	0.851898		Dusal.0909s00001				Dusal.0345s00012	0.931201		Dusal.0459s00011	0.976564						Dusal.0008s00007	0.983442
Dusal.0834s00001	0.710817		Dusal.1225s00001	0.77866						Dusal.0510s00002	0.932269		Cre16.g688526	0.852062		Dusal.0047s00002				Dusal.0177s00017	0.931357		Dusal.0530s00005	0.976855						Dusal.0152s00006	0.984179
Cre08.g358580	0.710769		Dusal.0608s00005	0.77866						Dusal.0320s00013	0.932306		Dusal.0127s00026	0.853833		Dusal.0661s00003				Dusal.0355s00004	0.931422		Dusal.0010s00040	0.977142						Dusal.0152s00006	0.984856
Dusal.0377s00023	0.710649		Dusal.0067s00021	0.778773						Dusal.0320s00013	0.932549		Dusal.0136s00018	0.854324		Dusal.0013s00020				Dusal.0120s00005	0.931652		Dusal.0027s00011	0.977162						Dusal.0008s00007	0.985049
Dusal.0021s00024	0.710471		Dusal.0031s00001	0.778773						Dusal.1194s00002	0.932633		Dusal.0007s00001	0.854357		Cre09.g398141				Dusal.0090s00007	0.931855		Dusal.0345s00020	0.977331						Dusal.0383s00014	0.985722
Dusal.0177s00017	0.710458		Dusal.0880s00002	0.778983						Dusal.0327s00013	0.932793		Dusal.0558s00003	0.854462		Dusal.0924s00003				Dusal.0096s00009	0.932282		Dusal.0465s00002	0.97763						Dusal.0008s00007	0.986566
Dusal.0040s00012	0.710377		Dusal.1019s00001	0.778983						Dusal.0071s00008	0.932972		Dusal.0108s00017	0.854538		Dusal.0023s00018				Dusal.0595s00001	0.932482		Dusal.0263s00012	0.977719						Dusal.0085s00005	0.986756
Dusal.0669s00001	0.709463		Dusal.0175s00014	0.778983						Dusal.0320s00013	0.933221		Dusal.0007s00001	0.855433		Dusal.0187s00004				Dusal.0434s00004	0.932697		Dusal.1916s00001	0.977796						Dusal.0008s00007	0.986967
Dusal.0611s00004	0.709368		Dusal.0115s00012	0.77908						Dusal.1093s00001	0.933416		Dusal.0456s00004	0.855511		Dusal.0038s00017				Dusal.0091s00021	0.932932		Dusal.0240s00012	0.978189						Dusal.0160s00025	0.987255
Dusal.0459s00011	0.709088		Cre09.g409500	0.779155						Dusal.0320s00013	0.933456		Dusal.0067s00026	0.856203		Dusal.0004s00020				Dusal.0147s00006	0.932954		Dusal.0097s00016	0.978217						Dusal.0008s00007	0.988982
Dusal.0059s00005	0.708929		Dusal.0003s00014	0.779155						Cre16.g691800	0.933559		Dusal.0030s00018	0.856369		Dusal.0462s00001				Dusal.0255s00017	0.933265		Dusal.0176s00004	0.978488						Dusal.0008s00007	0.989718
Dusal.0345s00012	0.708603		Dusal.0101s00026	0.779173						Dusal.0116s00002	0.933686		Dusal.0053s00017	0.856687		Dusal.0293s00005				Dusal.0177s00017	0.933646		Dusal.0757s00001	0.97871						Dusal.0008s00007	0.990587
Dusal.0069s00017	0.708424		Dusal.0028s00023	0.779371						Dusal.0177s00017	0.933804		Dusal.0234s00021	0.856738		Dusal.0313s00002				Dusal.0177s00017	0.933678		Dusal.0070s00005	0.978967						Dusal.0008s00007	0.990658
Dusal.0930s00002	0.708067		Dusal.0094s00031	0.779377						Dusal.0327s00013	0.933823		Dusal.0191s00016	0.856968		Dusal.0303s00016				Dusal.0098s00017	0.933858		Dusal.0303s00013	0.979205						Dusal.0008s00007	0.991584
Dusal.0177s00017	0.707826		Dusal.0005s00041	0.779674						Dusal.0459s00011	0.934341		Dusal.0285s00003	0.857955		Dusal.0158s00022				Dusal.0177s00017	0.934225		Dusal.0237s00009	0.979461						Dusal.0008s00007	0.991768
Dusal.0190s00023	0.707352		Dusal.0817s00005	0.779674						Dusal.0320s00013	0.934878		Dusal.1928s00002	0.858635		Dusal.0345s00010				Dusal.0090s00007	0.934405		Dusal.0930s00002	0.979524						Dusal.0008s00007	0.993013
Dusal.0389s00013	0.707274		Cre09.g392467	0.779697						Dusal.0116s00002	0.935018		Dusal.0491s00001	0.858637		Dusal.0402s00004				Dusal.0177s00017	0.934536		Dusal.0010s00015	0.979596						Dusal.0008s00007	0.993416
Dusal.0850s00002	0.707223		Dusal.1602s00002	0.779817						Dusal.0518s00009	0.935057		Dusal.1044s00002	0.858687		Dusal.0272s00004				Dusal.0670s00008	0.934831		Dusal.0118s00011	0.979682						Dusal.0008s00007	0.994829
Dusal.0125s00027	0.707003		Dusal.0657s00004	0.780095						Dusal.0320s00013	0.935116		Dusal.0169s00016	0.858864		Dusal.0988s00002				Dusal.0052s00002	0.934935		Dusal.0704s00006	0.97992
Dusal.0153s00011	0.707003		Dusal.0023s00012	0.780199						Dusal.0175s00024	0.935287		Dusal.0235s00013	0.859131		Dusal.0147s00014				Dusal.0345s00012	0.935661		Dusal.0320s00013	0.980017
Dusal.0035s00032	0.706921		Dusal.0351s00005	0.780274						Dusal.0327s00013	0.935665		Dusal.0075s00022	0.859169		Dusal.0085s00019				Dusal.0552s00005	0.936312		Dusal.0232s00007	0.980555
Dusal.0834s00001	0.706135		Dusal.0162s00008	0.780715						Dusal.0027s00037	0.935704		Dusal.0225s00017	0.859197		Dusal.0558s00003				Dusal.0177s00017	0.936873		Dusal.0320s00013	0.980618
Dusal.0008s00007	0.705374		Dusal.0424s00002	0.780811						Dusal.1194s00002	0.935875		Dusal.0245s00017	0.85938		Dusal.0617s00001				Dusal.0687s00003	0.937495		Dusal.0930s00002	0.980708
Dusal.0406s00011	0.705188		Dusal.0260s00011	0.780985						Dusal.0177s00017	0.935968		Dusal.2657s00001	0.85947		Dusal.0242s00017				Dusal.0656s00004	0.93762		Dusal.0690s00009	0.980791
Dusal.0085s00005	0.704943		Dusal.0139s00015	0.780985						Dusal.0177s00017	0.93603		Dusal.0934s00002	0.859501		Dusal.0001s00042				Dusal.0177s00017	0.937936		Dusal.0389s00016	0.980879
Dusal.0763s00005	0.704774		Dusal.0276s00009	0.781811						Dusal.0469s00009	0.9362		Dusal.0957s00003	0.859863		Dusal.0098s00027				Dusal.0345s00012	0.93796		Dusal.0244s00011	0.980983
Dusal.0008s00007	0.704644		Dusal.0377s00012	0.781811						Dusal.0177s00017	0.936307		Dusal.0234s00006	0.860307		Dusal.0287s00011				Dusal.0808s00008	0.938205		Dusal.0069s00017	0.981118
Dusal.0003s00063	0.704362		Dusal.0764s00003	0.781811						Dusal.0198s00019	0.936465		Dusal.0175s00024	0.860358		Dusal.0088s00030				Dusal.0934s00004	0.938376		Dusal.0018s00046	0.981397
Dusal.0055s00013	0.703913		Dusal.0606s00002	0.781921						Dusal.1194s00002	0.936703		Dusal.0056s00020	0.86037		Dusal.0792s00006				Dusal.0177s00017	0.938549		Dusal.0153s00004	0.981479
Dusal.0152s00006	0.703668		Dusal.0309s00011	0.781927						Dusal.0988s00001	0.937851		Dusal.0379s00012	0.860386		Dusal.0033s00026				Dusal.1916s00001	0.938566		Dusal.0890s00006	0.982237
Dusal.0318s00010	0.703479		Dusal.0567s00001	0.781946						Dusal.0718s00003	0.938142		Dusal.0162s00022	0.86072		Dusal.0149s00016				Dusal.0177s00017	0.93867		Dusal.0363s00014	0.982294
Dusal.0316s00010	0.703361		Dusal.0122s00021	0.782541						Dusal.0540s00001	0.938412		Dusal.0132s00012	0.86092		Dusal.0426s00004				Dusal.0402s00006	0.938683		Dusal.1567s00001	0.982311
Dusal.0451s00003	0.703285		Dusal.0228s00002	0.782727						Dusal.1052s00002	0.9385		Dusal.0412s00003	0.861068		Dusal.0075s00022				Dusal.0105s00005	0.938848		Dusal.0535s00006	0.982325
Dusal.0234s00021	0.703119		Dusal.0724s00005	0.782778						Dusal.0459s00011	0.938894		Dusal.0417s00005	0.861079		Dusal.0036s00024				Dusal.0177s00017	0.939199		Dusal.0109s00010	0.982398
Dusal.0250s00017	0.702879		Dusal.0101s00006	0.783443						Dusal.0424s00011	0.93902		Dusal.0388s00007	0.861119		Dusal.1454s00001				Dusal.0093s00001	0.93925		Dusal.0418s00013	0.982679
Dusal.0097s00017	0.702571		Dusal.0369s00012	0.783443						Dusal.0021s00031	0.939056		Dusal.0930s00002	0.861139		Dusal.0031s00033				Dusal.0635s00010	0.939444		Dusal.0237s00009	0.982688
Dusal.0008s00007	0.702468		Dusal.1188s00002	0.783674						Dusal.0459s00011	0.939398		Dusal.0472s00006	0.861181		Dusal.0068s00009				Dusal.0090s00007	0.940149		Dusal.0118s00011	0.98278
Dusal.0208s00022	0.702362		Dusal.0070s00013	0.783692						Dusal.0424s00011	0.93964		Dusal.0504s00006	0.861708		Dusal.0154s00007				Dusal.0006s00041	0.940479		Dusal.0954s00001	0.982784
Dusal.1005s00002	0.702141		Dusal.0402s00003	0.78375						Dusal.1194s00002	0.939946		Dusal.0636s00005	0.861896		Dusal.1180s00004				Dusal.0177s00017	0.941514		Dusal.0596s00007	0.983046
Cre16.g680900	0.702038		Dusal.0020s00044	0.78375						Dusal.0299s00005	0.940011		Dusal.0996s00002	0.862102		Dusal.0018s00044				Dusal.1449s00001	0.942401		Dusal.0267s00005	0.983518
Dusal.0008s00007	0.702		Dusal.0125s00028	0.783917						Dusal.0459s00011	0.940689		Dusal.0348s00003	0.862196		Dusal.0350s00002				Dusal.0177s00017	0.94249		Dusal.0608s00004	0.983564
Dusal.0425s00008	0.70186		Dusal.0359s00010	0.783962						Dusal.0348s00003	0.940712		Dusal.0050s00029	0.862223		Dusal.0014s00007				Dusal.0541s00007	0.943099		Dusal.1321s00001	0.983681
Dusal.1194s00002	0.701043		Dusal.0070s00024	0.784035						Dusal.0133s00016	0.94201		Dusal.0120s00012	0.862254		Dusal.0519s00004				Dusal.0177s00017	0.943286		Dusal.0320s00013	0.98387
Dusal.0152s00006	0.700343		Dusal.0041s00023	0.784148						Dusal.0424s00011	0.942819		Dusal.0556s00014	0.862376						Dusal.0177s00017	0.943546		Dusal.0862s00004	0.98392
Dusal.0049s00017	0.70004		Dusal.0806s00002	0.784149						Dusal.0718s00003	0.9437		Dusal.0006s00020	0.862438						Dusal.0121s00005	0.943555		Dusal.0004s00031	0.984027
Dusal.0553s00008	-0.702421		Dusal.0107s00019	0.784635						Dusal.0540s00001	0.94411		Dusal.0359s00011	0.862745						Dusal.0823s00003	0.94402		Dusal.0300s00016	0.984074
Dusal.0535s00006	-0.706774		Dusal.0671s00011	0.784717						Dusal.0492s00010	0.944233		Dusal.1331s00001	0.862934						Dusal.1449s00001	0.944186		Dusal.0383s00014	0.984135
Dusal.0019s00022	-0.712841		Dusal.0856s00002	0.784792						Dusal.0147s00005	0.944358		Dusal.0304s00013	0.862986						Dusal.0433s00012	0.944556		Dusal.0757s00001	0.984561
Dusal.0115s00012	-0.713649		Dusal.0477s00014	0.784802						Dusal.0070s00005	0.944484		Dusal.0298s00005	0.863084						Dusal.0177s00017	0.944642		Dusal.0424s00014	0.984745
Dusal.0491s00001	-0.714374		Dusal.0045s00014	0.785287						Dusal.0246s00017	0.946278		Dusal.0021s00026	0.863207						Dusal.0177s00017	0.94509		Dusal.0345s00012	0.98504
Dusal.0057s00007	-0.714853		Dusal.0321s00011	0.785448						Dusal.0175s00024	0.947033		Dusal.0728s00003	0.863709						Dusal.0035s00026	0.945288		Dusal.0363s00014	0.985163
Dusal.0552s00009	-0.726189		Dusal.0313s00012	0.786302						Dusal.0070s00005	0.947108		Dusal.0219s00007	0.86373						Dusal.0650s00003	0.945585		Dusal.0083s00017	0.985176
Dusal.0157s00002	-0.726279		Dusal.1458s00001	0.786346						Dusal.0059s00009	0.947557		Dusal.0041s00001	0.864353						Dusal.0578s00011	0.946478		Dusal.1567s00001	0.985281
Dusal.0491s00001	-0.726336		Dusal.0268s00002	0.786594						Dusal.0601s00001	0.947986		Dusal.0060s00024	0.864531						Dusal.0177s00017	0.947608		Dusal.0159s00005	0.985455
Dusal.0059s00009	-0.728884		Dusal.0714s00005	0.786611						Dusal.0459s00011	0.94805		Dusal.0875s00006	0.86467						Dusal.0090s00007	0.948027		Dusal.0227s00020	0.985487
Dusal.1194s00002	-0.731175		Dusal.0870s00002	0.787051						Dusal.0459s00011	0.948176		Dusal.0032s00007	0.864768						Dusal.0177s00017	0.948031		Dusal.0320s00013	0.98608
Dusal.0157s00002	-0.732164		Dusal.0176s00014	0.787386						Dusal.0190s00014	0.948344		Cre10.g421600	0.865489						Dusal.0177s00017	0.94878		Dusal.0177s00017	0.986441
Dusal.1251s00001	-0.739513		Dusal.1073s00003	0.787445						Dusal.0205s00018	0.948539		Dusal.0029s00044	0.865874						Dusal.0046s00036	0.948797		Dusal.0868s00003	0.986607
Dusal.0033s00020	-0.74035		Dusal.0374s00009	0.787473						Dusal.0177s00017	0.948585		Dusal.0049s00036	0.866329						Dusal.0177s00017	0.949247		Dusal.1449s00001	0.986649
Dusal.0033s00020	-0.741438		Dusal.0046s00026	0.787744						Dusal.0459s00011	0.949102		Dusal.0278s00006	0.866437						Dusal.0117s00019	0.949437		Dusal.0026s00006	0.986712
Dusal.1194s00002	-0.743595		Dusal.0049s00003	0.788054						Dusal.0358s00010	0.949189		Dusal.0359s00011	0.866485						Dusal.1449s00001	0.949592		Dusal.0128s00014	0.98699
Dusal.0230s00014	-0.744443		Dusal.0164s00012	0.788494						Dusal.0206s00016	0.949453		Dusal.0459s00011	0.866548						Dusal.0808s00008	0.950047		Dusal.0459s00011	0.98752
Dusal.0157s00002	-0.746447		Dusal.0281s00004	0.788501						Dusal.0459s00011	0.949547		Dusal.0155s00010	0.867005						Dusal.0177s00017	0.950167		Dusal.0819s00005	0.987775
Dusal.0157s00002	-0.752521		Dusal.0721s00002	0.788507						Dusal.0358s00010	0.949742		Dusal.0021s00012	0.867272						Dusal.0308s00017	0.950813		Dusal.0417s00005	0.98778
Dusal.0724s00005	-0.753034		Dusal.0035s00012	0.788507						Dusal.0078s00021	0.950944		Dusal.0001s00043	0.867293						Dusal.0177s00017	0.95082		Cre17.g721500	0.98791
Dusal.0834s00001	-0.753644		Dusal.0033s00009	0.788775						Dusal.0459s00011	0.951038		Dusal.0350s00002	0.86741						Dusal.0177s00017	0.951161		Dusal.0427s00006	0.98823
Dusal.0090s00017	-0.756996		Dusal.0907s00005	0.789933						Dusal.0459s00011	0.951221		Dusal.0244s00007	0.867777						Dusal.0061s00008	0.951518		Dusal.0330s00007	0.988475
Dusal.0019s00022	-0.758786		Dusal.0020s00032	0.790866						Dusal.0327s00013	0.951354		Dusal.0200s00021	0.868063						Dusal.0345s00012	0.952171		Dusal.0206s00013	0.988546
Dusal.0834s00001	-0.759047		Dusal.0262s00002	0.791048						Dusal.0083s00017	0.951366		Dusal.0988s00001	0.868101						Dusal.0736s00005	0.952204		Dusal.0081s00005	0.988606
Dusal.0834s00001	-0.759413		Dusal.0590s00002	0.791062						Dusal.1430s00003	0.95166		Dusal.0042s00004	0.868178						Dusal.0698s00006	0.95226		Dusal.0431s00004	0.989172
Dusal.0234s00006	-0.760333		Dusal.0355s00001	0.791062						Dusal.0176s00004	0.951995		Dusal.0255s00017	0.868257						Dusal.0008s00006	0.953743		Dusal.0103s00012	0.989309
Dusal.0098s00032	-0.761466		Dusal.0082s00007	0.791294						Dusal.0177s00017	0.951995		Dusal.0069s00018	0.868472						Dusal.0177s00017	0.954731		Dusal.1096s00001	0.989479
Dusal.0834s00001	-0.764519		Dusal.0744s00010	0.791439						Dusal.0327s00013	0.952478		Dusal.0250s00007	0.868549						Dusal.0343s00019	0.954982		Dusal.0282s00014	0.989561
Dusal.0057s00027	-0.765471		Dusal.0302s00023	0.791577						Dusal.0177s00017	0.952646		Dusal.0161s00018	0.868591						Dusal.0193s00009	0.955098		Dusal.0745s00006	0.989629
Dusal.0157s00002	-0.769575		Dusal.0200s00015	0.791577						Dusal.0177s00017	0.952759		Dusal.0372s00006	0.868596						Dusal.0006s00048	0.955422		Dusal.0313s00015	0.98971
Dusal.0019s00022	-0.770944		Dusal.1027s00005	0.792059						Dusal.1194s00002	0.952924		Dusal.0452s00011	0.868612						Dusal.0646s00005	0.955563		Dusal.0792s00006	0.989821
Dusal.1141s00002	-0.771375		Dusal.0007s00039	0.79206						Dusal.0771s00005	0.954272		Dusal.0038s00035	0.868755						Dusal.1449s00001	0.955737		Dusal.0320s00013	0.990724
Dusal.0095s00032	-0.773826		Dusal.0577s00007	0.792112						Dusal.0459s00011	0.95454		Dusal.2289s00001	0.868886						Dusal.0101s00025	0.955804		Dusal.0707s00003	0.990768
Dusal.0724s00006	-0.783609		Dusal.0656s00004	0.792727						Dusal.1194s00002	0.954681		Dusal.0373s00008	0.86948						Dusal.0308s00017	0.955867		Dusal.0007s00041	0.991013
Dusal.0019s00022	-0.784101		Dusal.0349s00008	0.79292						Dusal.0459s00011	0.954702		Dusal.0786s00006	0.870018						Dusal.0208s00022	0.956632		Dusal.0152s00006	0.991173
Dusal.0157s00002	-0.791309		Dusal.0031s00016	0.793116						Dusal.0459s00011	0.954854		Dusal.0011s00016	0.870177						Dusal.0061s00008	0.9567		Dusal.0372s00008	0.991218
Dusal.0157s00002	-0.795196		Dusal.1156s00003	0.79319						Dusal.0327s00013	0.954968		Dusal.0655s00009	0.870939						Dusal.0023s00012	0.956858		Dusal.0405s00006	0.991243
Dusal.0001s00049	-0.797366		Dusal.0236s00003	0.793195						Dusal.0459s00011	0.955144		Dusal.0372s00005	0.870961						Dusal.0942s00002	0.957523		Dusal.0358s00001	0.991629
Dusal.0234s00006	-0.798976		Cre13.g607450	0.793195						Dusal.0971s00005	0.955394		Dusal.0042s00018	0.871006						Dusal.0177s00017	0.959656		Dusal.0765s00008	0.991737
Dusal.0157s00002	-0.80027		Dusal.0126s00004	0.793408						Dusal.0083s00017	0.955572		Dusal.0162s00017	0.871249						Dusal.0027s00018	0.9601		Dusal.0542s00003	0.991904
Dusal.0179s00019	-0.801909		Dusal.0061s00032	0.793408						Dusal.0384s00010	0.955685		Dusal.0933s00003	0.871406						Dusal.0390s00006	0.96017		Dusal.0246s00016	0.99196
Dusal.0177s00017	-0.8037		Dusal.1216s00001	0.793559						Dusal.1430s00003	0.95607		Dusal.0886s00006	0.87144						Dusal.0035s00024	0.960276		Dusal.0255s00017	0.992075
Dusal.1141s00002	-0.803972		Dusal.0069s00030	0.793715						Dusal.0162s00017	0.956264		Dusal.0459s00011	0.871527						Dusal.0177s00017	0.960906		Dusal.0312s00004	0.992394
Dusal.0293s00016	-0.807016		Dusal.1035s00002	0.793715						Dusal.0971s00005	0.956378		Cre01.g049900	0.871614						Dusal.0177s00017	0.962034		Dusal.0237s00009	0.992557
Dusal.0177s00017	-0.80719		Dusal.0239s00017	0.793715						Dusal.0459s00011	0.956421		Dusal.0255s00017	0.872012						Dusal.0040s00012	0.963211		Dusal.0094s00016	0.992771
Dusal.0157s00002	-0.81129		Cre08.g372800	0.793715						Dusal.0270s00005	0.956473		Dusal.0359s00011	0.872019						Dusal.0728s00007	0.964224		Dusal.0318s00010	0.992816
Dusal.1141s00002	-0.811646		Dusal.0230s00003	0.793733						Dusal.0162s00017	0.956484		Dusal.0389s00013	0.873203						Dusal.0345s00012	0.964564		Dusal.0320s00013	0.992852
Dusal.0462s00001	-0.814779		Dusal.1270s00002	0.794554						Dusal.0459s00011	0.956592		Dusal.1064s00006	0.873561						Dusal.0040s00012	0.965095		Dusal.0179s00019	0.992859
Dusal.0157s00002	-0.816637		Dusal.0611s00004	0.795409						Dusal.1194s00002	0.956986		Dusal.0114s00010	0.873579						Dusal.1060s00004	0.965197		Dusal.0535s00006	0.992917
Dusal.1141s00002	-0.821223		Dusal.0151s00013	0.795409						Dusal.1173s00001	0.957099		Dusal.0101s00025	0.873954						Dusal.0057s00027	0.965249		Dusal.0282s00014	0.993094
Dusal.0177s00017	-0.823478		Dusal.0693s00006	0.795445						Dusal.0384s00010	0.957337		Dusal.0471s00005	0.874498						Dusal.0640s00008	0.965544		Dusal.0320s00013	0.993178
Dusal.1082s00004	-0.832004		Dusal.0320s00004	0.795445						Dusal.0118s00002	0.957422		Dusal.0499s00003	0.874537						Dusal.0237s00017	0.966098		Dusal.0004s00049	0.993192
Dusal.0157s00002	-0.83209		Dusal.1250s00001	0.795568						Dusal.0327s00013	0.957435		Dusal.0013s00031	0.874581						Dusal.0423s00012	0.96691		Dusal.0805s00001	0.993756
Dusal.0177s00017	-0.835615		Dusal.0916s00002	0.795617						Dusal.0162s00017	0.957605		Dusal.0591s00007	0.874861						Dusal.0100s00016	0.968253		Dusal.0943s00001	0.99379
Dusal.0177s00017	-0.837695		Dusal.0030s00005	0.796478						Dusal.0162s00017	0.95782		Dusal.0091s00019	0.875169						Dusal.0030s00005	0.969117		Dusal.0345s00020	0.993837
Dusal.0437s00012	-0.849099		Dusal.0540s00007	0.796504						Dusal.0459s00011	0.958002		Dusal.0398s00010	0.875483						Dusal.0035s00026	0.969414		Dusal.0765s00008	0.994115
Dusal.0157s00002	-0.850358		Dusal.0111s00029	0.796544						Dusal.0434s00001	0.958251		Dusal.0359s00011	0.875682						Dusal.0100s00016	0.970139		Dusal.0029s00015	0.994188
Dusal.0177s00017	-0.86166		Dusal.0023s00001	0.796731						Dusal.0459s00011	0.958469		Dusal.0930s00002	0.876158						Dusal.0515s00006	0.970496		Dusal.0320s00013	0.994202
Dusal.0234s00006	-0.865591		Dusal.0030s00015	0.796877						Dusal.0652s00007	0.958575		Cre12.g494100	0.876344						Dusal.0479s00011	0.970565		Dusal.0375s00002	0.994303
Dusal.0491s00001	-0.88279		Dusal.0057s00003	0.796965						Dusal.0320s00013	0.958862		Dusal.0352s00011	0.876737						Dusal.0823s00003	0.970825		Dusal.0046s00002	0.994311
Dusal.0491s00001	-0.889991		Dusal.0599s00007	0.797039						Dusal.0459s00011	0.959138		Dusal.1096s00001	0.877024						Dusal.0600s00004	0.970956		Dusal.0930s00002	0.994336
Dusal.0428s00008	-0.891483		Dusal.0162s00022	0.797127						Dusal.0128s00002	0.959228		Dusal.0128s00002	0.877916						Dusal.0031s00043	0.972609		Dusal.0318s00010	0.994354
Dusal.0808s00008	-0.899747		Dusal.0558s00008	0.797127						Dusal.0059s00009	0.959333		Dusal.0584s00003	0.877943						Dusal.0076s00024	0.974214		Dusal.0125s00027	0.994783
Dusal.0179s00019	-0.913645		Dusal.1690s00001	0.797208						Dusal.1340s00001	0.959414		Dusal.0021s00026	0.878494						Dusal.0345s00012	0.974862		Dusal.0152s00006	0.994858
Dusal.0808s00008	-0.921654		Dusal.1200s00003	0.79746						Dusal.0320s00013	0.959589		Dusal.0930s00002	0.878837						Dusal.0070s00029	0.97569		Dusal.0388s00007	0.994897
Dusal.1141s00002	-0.923332		Dusal.2264s00001	0.797564						Dusal.1046s00001	0.960225		Dusal.0377s00020	0.878848						Dusal.0345s00012	0.976501		Dusal.0345s00012	0.995304
Dusal.1141s00002	-0.941839		Dusal.0830s00004	0.797864						Dusal.0128s00002	0.961453		Dusal.1514s00001	0.878989						Dusal.0040s00012	0.977386		Dusal.0690s00009	0.995325
			Dusal.0942s00005	0.798087						Dusal.0010s00043	0.962262		Cre16.g688526	0.879278						Dusal.0541s00007	0.977504		Dusal.0012s00047	0.99534
			Dusal.0537s00002	0.79846						Dusal.0890s00006	0.962313		Dusal.0159s00010	0.879646						Dusal.0255s00017	0.979586		Dusal.1567s00001	0.995426
			Dusal.0193s00014	0.798523						Dusal.0268s00001	0.96261		Dusal.1475s00003	0.880338						Dusal.0549s00008	0.979712		Dusal.0442s00005	0.995449
			Dusal.0024s00036	0.798572						Dusal.0386s00013	0.962632		Dusal.0930s00002	0.880834						Dusal.0040s00012	0.980444		Dusal.0206s00001	0.995605
			Dusal.0101s00025	0.798819						Dusal.0405s00006	0.962695		Dusal.0771s00005	0.880989						Dusal.0345s00012	0.982686		Cre16.g691800	0.995607
			Dusal.0001s00049	0.798858						Dusal.0345s00020	0.962723		Dusal.0320s00012	0.881108						Dusal.0007s00033	0.984225		Dusal.0930s00002	0.995776
			Dusal.0149s00010	0.798858						Dusal.0718s00003	0.96274		Dusal.0222s00007	0.881123						Dusal.0056s00020	0.985202		Dusal.0345s00012	0.995911
			Dusal.0003s00004	0.798956						Dusal.0235s00003	0.96285		Dusal.0508s00001	0.881357						Dusal.0345s00012	0.988287		Dusal.1454s00001	0.995959
			Dusal.0186s00009	0.798956						Dusal.0386s00013	0.963106		Dusal.1093s00001	0.881698						Dusal.0056s00020	0.990495		Dusal.0289s00011	0.996106
			Dusal.0329s00002	0.799628						Dusal.1194s00002	0.963234		Dusal.1063s00004	0.881831						Dusal.0056s00020	0.990645		Dusal.0389s00016	0.996462
			Dusal.0641s00011	0.799675						Dusal.0804s00003	0.963237		Dusal.0244s00007	0.882089						Dusal.0056s00020	0.99117		Dusal.1113s00003	0.99649
			Dusal.0049s00022	0.799832						Dusal.0434s00001	0.96343		Dusal.0016s00019	0.882133						Dusal.0346s00010	0.99176		Dusal.1567s00001	0.996614
			Dusal.0558s00012	0.800063						Dusal.0718s00003	0.963585		Dusal.0192s00004	0.882262									Dusal.0083s00017	0.996622
			Dusal.0031s00013	0.800371						Dusal.1430s00003	0.963597		Dusal.0930s00002	0.88238									Dusal.0090s00007	0.996774
			Dusal.0033s00006	0.800454						Dusal.0097s00006	0.964068		Dusal.0320s00013	0.882926									Dusal.0090s00007	0.996841
			Dusal.0035s00018	0.800454						Dusal.0320s00013	0.964339		Dusal.0615s00006	0.882968									Dusal.0418s00008	0.997126
			Dusal.0218s00007	0.800513						Dusal.1194s00002	0.964525		Dusal.0395s00003	0.883137									Dusal.0004s00031	0.997194
			Dusal.0838s00007	0.800627						Dusal.0542s00003	0.964818		Dusal.0515s00003	0.8832									Dusal.0434s00001	0.997294
			Dusal.0136s00024	0.800721						Dusal.0320s00013	0.964893		Dusal.0540s00001	0.883268									Dusal.0003s00035	0.997295
			Dusal.0182s00014	0.800888						Dusal.0386s00013	0.964995		Dusal.0234s00021	0.883591									Cre04.g225200	0.997654
			Dusal.0792s00004	0.800888						Dusal.0320s00013	0.965096		Dusal.0498s00015	0.88364									Dusal.0111s00021	0.997674
			Dusal.0257s00020	0.800888						Dusal.0327s00013	0.965123		Dusal.0202s00019	0.88404									Dusal.1430s00003	0.997771
			Dusal.0552s00009	0.801238						Dusal.0453s00007	0.965313		Dusal.0031s00023	0.884061									Dusal.0943s00001	0.997836
			Dusal.0553s00008	0.801863						Dusal.0405s00006	0.965532		Dusal.0342s00014	0.884336									Dusal.0698s00004	0.997855
			Dusal.0761s00004	0.801878						Dusal.0320s00013	0.965597		Dusal.1170s00002	0.884353									Dusal.0222s00011	0.99836
			Dusal.0506s00008	0.801878						Dusal.0345s00020	0.965868		Dusal.0388s00007	0.884424									Dusal.1430s00003	0.998369
			Dusal.0134s00012	0.801994						Dusal.0153s00004	0.966081		Dusal.0791s00004	0.884541									Dusal.1567s00001	0.998376
			Dusal.0285s00017	0.802102						Dusal.1194s00002	0.966238		Dusal.0511s00009	0.885309									Dusal.0152s00006	0.998492
			Dusal.0361s00001	0.802114						Dusal.0320s00013	0.966249		Dusal.0081s00006	0.88557									Dusal.1321s00001	0.998607
			Dusal.0044s00001	0.80216						Dusal.0143s00011	0.966291		Dusal.0670s00003	0.885749									Dusal.1567s00001	0.99864
			Dusal.0594s00001	0.802245						Dusal.1430s00003	0.966481		Cre16.g680900	0.885817									Dusal.0918s00004	0.998648
			Dusal.0152s00001	0.802392						Dusal.0320s00013	0.966603		Dusal.0201s00008	0.886154									Dusal.0434s00001	0.998711
			Dusal.0983s00004	0.802572						Dusal.0320s00013	0.967022		Dusal.0459s00011	0.886901									Dusal.0383s00014	0.998817
			Dusal.0521s00013	0.80293						Dusal.0320s00013	0.96739		Dusal.1244s00001	0.886921									Dusal.1449s00001	0.999064
			Dusal.0059s00027	0.80293						Dusal.0481s00004	0.96759		Dusal.0020s00036	0.886969									Dusal.1244s00001	0.999186
			Dusal.0712s00003	0.803095						Dusal.0059s00009	0.968532		Dusal.0436s00011	0.887057									Dusal.1567s00001	0.999461
			Dusal.0070s00030	0.803095						Dusal.0386s00013	0.968821		Dusal.0068s00009	0.887527									Dusal.0142s00002	0.999475
			Dusal.0437s00006	0.803763						Dusal.1064s00006	0.969387		Dusal.0535s00006	0.887673									Dusal.0025s00047	0.999639
			Dusal.0230s00007	0.803763						Dusal.1430s00003	0.969398		Dusal.1312s00001	0.887918									Dusal.0121s00013	0.999674
										Dusal.0386s00013	0.969531		Dusal.0316s00014	0.887978									Dusal.1707s00001	0.999765
										Dusal.0345s00020	0.969551		Dusal.0002s00053	0.888088
										Dusal.1430s00003	0.969763		Dusal.0788s00003	0.888133
										Dusal.0459s00011	0.969786		Dusal.0685s00001	0.888297
										Dusal.0320s00013	0.969909		Dusal.0056s00020	0.890169
										Dusal.0557s00002	0.969972		Dusal.0021s00001	0.890295
										Dusal.0177s00011	0.970588		Dusal.0824s00002	0.890496
										Dusal.0320s00013	0.97064		Dusal.0102s00023	0.890507
										Dusal.0386s00013	0.970686		Dusal.0962s00004	0.890833
										Dusal.1194s00002	0.971212		Dusal.0270s00005	0.890914
										Dusal.0289s00011	0.97136		Dusal.0451s00003	0.890924
										Dusal.0320s00013	0.97153		Dusal.0002s00009	0.891147
										Dusal.0104s00007	0.9716		Dusal.0303s00005	0.89166
										Dusal.0320s00013	0.97161		Dusal.0483s00002	0.892036
										Dusal.0459s00011	0.971962		Dusal.0177s00011	0.892296
										Dusal.0173s00010	0.972011		Dusal.0159s00014	0.892569
										Dusal.0459s00011	0.972149		Dusal.0167s00013	0.89278
										Dusal.0434s00001	0.972195		Dusal.0255s00017	0.892921
										Dusal.0320s00013	0.972276		Dusal.0044s00012	0.893141
										Dusal.0320s00013	0.972369		Dusal.0042s00004	0.893396
										Dusal.0459s00011	0.972703		Dusal.0430s00019	0.893804
										Dusal.0110s00029	0.972901		Dusal.0177s00017	0.893849
										Dusal.0082s00008	0.973283		Cre11.g476650	0.894135
										Dusal.0175s00008	0.973427		Dusal.0778s00006	0.89446
										Dusal.0459s00011	0.974248		Dusal.0335s00012	0.894593
										Dusal.0345s00020	0.974374		Dusal.0036s00030	0.894939
										Dusal.0459s00011	0.974379		Dusal.0078s00003	0.895148
										Dusal.0459s00011	0.974489		Dusal.0303s00012	0.895374
										Dusal.0162s00015	0.975118		Dusal.0033s00026	0.895416
										Dusal.0459s00011	0.975931		Dusal.1156s00002	0.896878
										Dusal.0459s00011	0.976141		Dusal.0084s00022	0.896917
										Dusal.1064s00006	0.976602		Dusal.0258s00007	0.897429
										Dusal.1430s00003	0.976758		Dusal.0160s00027	0.89748
										Dusal.0532s00002	0.976771		Dusal.0450s00011	0.89749
										Dusal.1430s00003	0.976924		Dusal.0337s00003	0.89751
										Dusal.0246s00018	0.976969		Dusal.0481s00009	0.89759
										Dusal.0014s00027	0.977096		Dusal.0208s00022	0.897625
										Dusal.0406s00006	0.97713		Dusal.0052s00027	0.897748
										Dusal.0549s00006	0.977195		Dusal.0718s00003	0.898233
										Dusal.0263s00020	0.977222		Dusal.0327s00013	0.898331
										Dusal.0111s00021	0.978077		Dusal.0848s00004	0.898566
										Dusal.0542s00003	0.980343		Dusal.1284s00002	0.898597
										Dusal.0459s00011	0.982226		Dusal.0175s00015	0.899005
										Dusal.0459s00011	0.982338		Dusal.0318s00010	0.899026
										Dusal.0029s00044	0.982772		Dusal.0484s00005	0.89903
										Dusal.0438s00007	0.983143		Dusal.0056s00002	0.899168
										Dusal.0547s00008	0.983671		Dusal.0511s00009	0.899293
										Dusal.0459s00011	0.983701		Dusal.0175s00024	0.89957
										Dusal.0459s00011	0.984354		Dusal.1405s00001	0.899757
										Dusal.0459s00011	0.984822		Dusal.0101s00022	0.900075
										Dusal.0054s00031	0.985		Dusal.0177s00017	0.900513
										Dusal.0459s00011	0.985005		Dusal.0320s00011	0.900549
										Dusal.0459s00011	0.98508		Dusal.0123s00001	0.900774
										Dusal.0147s00022	0.985183		Dusal.0242s00017	0.901131
										Dusal.0434s00001	0.985299		Dusal.0535s00006	0.901133
										Dusal.0765s00008	0.985362		Dusal.0276s00013	0.901222
										Dusal.0459s00011	0.98583		Dusal.0647s00006	0.901618
										Dusal.0459s00011	0.985882		Dusal.0170s00016	0.901776
										Dusal.0459s00011	0.985942		Dusal.0125s00005	0.902004
										Dusal.1364s00001	0.986		Dusal.1200s00003	0.902606
										Dusal.0459s00011	0.986012		Dusal.0049s00003	0.903192
										Dusal.0765s00008	0.986032		Dusal.0930s00002	0.903285
										Dusal.0459s00011	0.986094		Dusal.0490s00009	0.903419
										Dusal.0765s00008	0.986099		Dusal.0706s00005	0.903916
										Dusal.1173s00001	0.986589		Cre16.g662250	0.904212
										Dusal.0820s00004	0.988501		Dusal.0276s00013	0.904701
										Dusal.0765s00008	0.989331		Cre13.g582800	0.905335
										Dusal.0862s00004	0.991037		Dusal.0002s00009	0.905592
										Dusal.0828s00002	0.996677		Dusal.0177s00017	0.905807
													Dusal.0027s00004	0.906165
													Dusal.0548s00007	0.907096
													Dusal.0175s00024	0.907148
													Dusal.0766s00003	0.907257
													Dusal.0041s00020	0.907315
													Dusal.0661s00003	0.907483
													Dusal.0183s00007	0.907669
													Dusal.1244s00001	0.907745
													Dusal.0158s00022	0.907898
													Dusal.0177s00017	0.908396
													Dusal.0521s00007	0.908425
													Dusal.0084s00022	0.908594
													Dusal.0017s00003	0.908609
													Dusal.0943s00005	0.908675
													Dusal.0905s00001	0.908846
													Dusal.0988s00001	0.909013
													Dusal.1059s00001	0.909094
													Dusal.0345s00012	0.909153
													Dusal.0378s00001	0.909276
													Dusal.0430s00019	0.909386
													Cre17.g734548	0.909814
													Dusal.0597s00007	0.910204
													Dusal.0143s00011	0.91051
													Dusal.0160s00007	0.910683
													Cre16.g688526	0.910687
													Dusal.0049s00010	0.910733
													Dusal.0146s00006	0.910783
													Dusal.0022s00036	0.910815
													Dusal.0079s00003	0.910978
													Dusal.0094s00005	0.911187
													Dusal.0003s00011	0.912579
													Dusal.0299s00005	0.912918
													Dusal.0049s00017	0.91294
													Dusal.0254s00008	0.913205
													Dusal.0323s00002	0.913301
													Dusal.0202s00019	0.913323
													Dusal.1371s00001	0.91337
													Dusal.1064s00006	0.913661
													Cre09.g415600	0.913756
													Dusal.0459s00011	0.913834
													Dusal.0065s00015	0.914026
													Dusal.0227s00008	0.914325
													Dusal.0207s00013	0.914354
													Dusal.0071s00021	0.914638
													Dusal.0345s00016	0.914688
													Dusal.0788s00002	0.914701
													Dusal.0752s00004	0.914745
													Dusal.0555s00001	0.914792
													Dusal.0591s00004	0.914984
													Dusal.0186s00016	0.915467
													Dusal.0022s00016	0.91549
													Dusal.0162s00015	0.915609
													Dusal.0880s00002	0.915639
													Dusal.1119s00001	0.916138
													Dusal.2797s00001	0.916269
													Dusal.0253s00021	0.916797
													Dusal.0334s00012	0.916819
													Dusal.1123s00001	0.916984
													Dusal.0208s00022	0.917316
													Dusal.0760s00005	0.917573
													Dusal.0875s00009	0.917695
													Cre16.g688526	0.917893
													Cre03.g160300	0.918024
													Dusal.0031s00035	0.918544
													Dusal.0504s00006	0.918958
													Dusal.0850s00005	0.919087
													Dusal.0587s00001	0.919221
													Dusal.0125s00005	0.919266
													Dusal.0038s00021	0.919532
													Dusal.1518s00001	0.919899
													Dusal.0128s00011	0.919983
													Dusal.0004s00049	0.920069
													Dusal.0125s00027	0.920167
													Dusal.0020s00036	0.920837
													Dusal.0320s00013	0.921511
													Dusal.0023s00041	0.921844
													Dusal.0420s00003	0.921871
													Dusal.0320s00013	0.921922
													Dusal.0166s00016	0.921939
													Dusal.0037s00024	0.92198
													Dusal.0161s00018	0.922004
													Dusal.0660s00005	0.922039
													Dusal.0666s00004	0.922341
													Dusal.0023s00018	0.922344
													Dusal.1194s00002	0.922511
													Dusal.0182s00006	0.92286
													Dusal.0345s00020	0.922871
													Dusal.0857s00002	0.923266
													Dusal.0834s00005	0.923616
													Dusal.0090s00007	0.923905
													Dusal.1231s00001	0.92398
													Dusal.0057s00012	0.924156
													Cre06.g265100	0.924765
													Dusal.0383s00014	0.924884
													Dusal.0176s00023	0.92513
													Dusal.0849s00001	0.925142
													Cre03.g150600	0.925161
													Dusal.0153s00011	0.925181
													Dusal.0279s00005	0.925241
													Dusal.0160s00014	0.925275
													Dusal.0402s00004	0.925285
													Dusal.0060s00017	0.925411
													Dusal.0033s00019	0.925477
													Dusal.0649s00010	0.925616
													Dusal.0449s00001	0.926014
													Dusal.0930s00002	0.926243
													Dusal.0513s00016	0.926301
													Dusal.0668s00007	0.926828
													Dusal.0203s00013	0.92748
													Dusal.0669s00001	0.927482
													Dusal.0291s00009	0.927844
													Dusal.0152s00006	0.927991
													Dusal.0898s00004	0.928051
													Dusal.2364s00001	0.92814
													Dusal.0147s00022	0.928227
													Dusal.0601s00001	0.928514
													Dusal.0273s00009	0.928631
													Dusal.0329s00007	0.928707
													Dusal.0514s00005	0.92882
													Dusal.0498s00010	0.928934
													Dusal.0593s00003	0.928998
													Dusal.0004s00020	0.929121
													Cre09.g398141	0.92918
													Dusal.2930s00002	0.929374
													Cre12.g512600	0.92942
													Dusal.0244s00007	0.929492
													Dusal.0382s00002	0.929747
													Dusal.0116s00002	0.929755
													Dusal.0020s00022	0.930078
													Dusal.0226s00004	0.93012
													Dusal.0438s00007	0.930356
													Dusal.0043s00003	0.930469
													Dusal.0265s00004	0.930718
													Dusal.0035s00028	0.930724
													Dusal.0017s00026	0.930928
													Dusal.0081s00032	0.93095
													Dusal.0005s00015	0.931083
													Dusal.0348s00003	0.931234
													Dusal.0149s00003	0.931286
													Dusal.0155s00010	0.931729
													Dusal.0058s00002	0.931965
													Dusal.0320s00012	0.93227
													Dusal.0264s00002	0.93231
													Dusal.0014s00051	0.932688
													Dusal.0162s00017	0.93282
													Dusal.0015s00019	0.932988
													Dusal.0072s00015	0.933047
													Dusal.0318s00001	0.933078
													Dusal.0137s00001	0.933496
													Dusal.2930s00002	0.933627
													Dusal.2303s00001	0.933701
													Dusal.0587s00009	0.933877
													Dusal.0437s00009	0.933917
													Dusal.0125s00005	0.934224
													Dusal.0399s00004	0.934467
													Dusal.0048s00009	0.934786
													Dusal.1915s00001	0.93556
													Dusal.0511s00009	0.935588
													Dusal.0014s00027	0.935681
													Dusal.0055s00015	0.935683
													Dusal.0101s00030	0.935948
													Dusal.0611s00003	0.936146
													Dusal.0038s00017	0.9365
													Dusal.0152s00006	0.936623
													Dusal.0152s00006	0.936752
													Dusal.0412s00011	0.936931
													Dusal.0263s00020	0.936933
													Dusal.0055s00030	0.937037
													Dusal.0830s00006	0.937651
													Dusal.0133s00016	0.937971
													Dusal.0860s00001	0.93806
													Dusal.0244s00007	0.938152
													Dusal.0237s00009	0.9382
													Dusal.0074s00028	0.938583
													Dusal.0241s00008	0.938835
													Dusal.0119s00014	0.938836
													Dusal.0155s00010	0.939058
													Cre01.g063267	0.939909
													Dusal.0467s00009	0.939958
													Dusal.0549s00006	0.939971
													Dusal.0018s00019	0.940142
													Dusal.0283s00008	0.940183
													Dusal.1364s00001	0.940625
													Dusal.0094s00027	0.941098
													Dusal.0430s00012	0.941138
													Dusal.1123s00001	0.941432
													Dusal.0053s00007	0.941476
													Dusal.0187s00004	0.941552
													Dusal.0040s00008	0.941653
													Dusal.0165s00014	0.942124
													Dusal.0754s00001	0.942144
													Dusal.0152s00006	0.942389
													Dusal.0254s00004	0.942775
													Dusal.1531s00001	0.943122
													Dusal.0022s00016	0.943187
													Dusal.0229s00015	0.943256
													Dusal.0121s00013	0.943382
													Dusal.0033s00019	0.943617
													Dusal.0476s00001	0.94373
													Dusal.0471s00006	0.943748
													Dusal.0155s00013	0.944106
													Dusal.0125s00005	0.944308
													Dusal.0318s00010	0.944331
													Dusal.0031s00033	0.944334
													Dusal.0386s00013	0.944406
													Dusal.0160s00014	0.944436
													Dusal.0288s00015	0.944501
													Dusal.0061s00008	0.944673
													Dusal.0177s00017	0.944737
													Dusal.0255s00009	0.944781
													Dusal.0008s00006	0.944852
													Dusal.0884s00005	0.94506
													Dusal.0459s00011	0.945395
													Dusal.0259s00007	0.945587
													Dusal.0522s00002	0.945596
													Dusal.0169s00018	0.945728
													Cre12.g490350	0.945915
													Dusal.0177s00017	0.945976
													Cre16.g658650	0.946162
													Dusal.0271s00020	0.946263
													Dusal.0285s00010	0.946288
													Dusal.0099s00030	0.946906
													Dusal.0574s00010	0.947037
													Dusal.0066s00028	0.947355
													Dusal.0160s00022	0.947738
													Dusal.0038s00025	0.947839
													Dusal.0516s00009	0.948203
													Dusal.0903s00007	0.948215
													Dusal.0237s00009	0.948429
													Dusal.0237s00009	0.948588
													Dusal.0830s00006	0.948786
													Dusal.0320s00013	0.948943
													Dusal.0803s00001	0.948972
													Dusal.0980s00002	0.950248
													Dusal.0035s00021	0.950405
													Dusal.1261s00001	0.95047
													Dusal.0272s00004	0.950733
													Dusal.0066s00031	0.950785
													Dusal.0345s00012	0.95098
													Dusal.1390s00002	0.951124
													Dusal.0061s00027	0.951289
													Dusal.0172s00021	0.951623
													Dusal.0106s00018	0.951907
													Dusal.0128s00002	0.952033
													Dusal.0029s00014	0.952493
													Dusal.0898s00004	0.952725
													Dusal.0589s00002	0.9532
													Dusal.0179s00017	0.95335
													Dusal.0067s00015	0.953393
													Dusal.0834s00001	0.953577
													Dusal.0112s00009	0.953964
													Dusal.0124s00014	0.954004
													Dusal.0175s00024	0.954088
													Dusal.0358s00010	0.954229
													Dusal.0453s00009	0.95427
													Dusal.0566s00002	0.954362
													Dusal.0834s00001	0.954682
													Dusal.0322s00012	0.954711
													Dusal.0249s00025	0.95474
													Dusal.0177s00017	0.95488
													Dusal.0524s00006	0.954986
													Dusal.0004s00059	0.955431
													Dusal.0075s00020	0.955487
													Dusal.0406s00006	0.955598
													Dusal.0001s00042	0.95578
													Dusal.0287s00013	0.955831
													Dusal.0685s00001	0.95597
													Dusal.0943s00001	0.956298
													Dusal.0064s00001	0.956313
													Dusal.0899s00002	0.956323
													Dusal.0142s00007	0.956343
													Dusal.0182s00009	0.956414
													Dusal.0719s00003	0.956518
													Dusal.0767s00002	0.956587
													Dusal.0112s00009	0.956742
													Dusal.1173s00001	0.956845
													Dusal.0033s00019	0.956891
													Dusal.0075s00025	0.956924
													Dusal.0174s00002	0.956942
													Dusal.0470s00002	0.956974
													Cre06.g301650	0.957092
													Dusal.0809s00006	0.957194
													Dusal.0386s00013	0.957248
													Dusal.0459s00011	0.957448
													Dusal.0459s00011	0.957521
													Dusal.0488s00003	0.957571
													Dusal.0898s00004	0.95764
													Dusal.0066s00013	0.957684
													Dusal.0283s00003	0.95795
													Dusal.0481s00004	0.95823
													Dusal.0121s00013	0.958252
													Dusal.0327s00013	0.958682
													Dusal.0155s00010	0.958744
													Dusal.1070s00001	0.95876
													Dusal.0426s00006	0.959148
													Dusal.0788s00001	0.95929
													Dusal.0287s00018	0.959301
													Dusal.0496s00007	0.959406
													Dusal.0263s00009	0.959409
													Dusal.0004s00059	0.959431
													Dusal.0386s00013	0.959706
													Dusal.0029s00017	0.959722
													Dusal.0035s00021	0.960046
													Dusal.0099s00026	0.960804
													Dusal.0099s00026	0.960832
													Dusal.0025s00006	0.960878
													Dusal.0215s00004	0.961105
													Dusal.0026s00004	0.961207
													Dusal.0138s00021	0.961314
													Dusal.0174s00004	0.961699
													Dusal.0058s00030	0.9618
													Dusal.0642s00008	0.961842
													Dusal.0088s00017	0.961851
													Dusal.0254s00011	0.961942
													Dusal.0152s00006	0.96198
													Dusal.1107s00002	0.962052
													Dusal.0763s00005	0.962257
													Dusal.0265s00009	0.962705
													Dusal.0039s00012	0.962853
													Dusal.0265s00009	0.963244
													Dusal.1606s00001	0.963348
													Dusal.0834s00001	0.963432
													Dusal.0438s00001	0.963654
													Dusal.0271s00011	0.963738
													Dusal.0190s00012	0.963829
													Dusal.1302s00002	0.963907
													Dusal.0690s00005	0.964052
													Dusal.0516s00006	0.964259
													Dusal.0157s00011	0.964622
													Dusal.0322s00005	0.964851
													Dusal.0718s00003	0.964881
													Dusal.0190s00012	0.964945
													Dusal.0511s00009	0.96495
													Dusal.0967s00002	0.964992
													Cre12.g486350	0.965107
													Dusal.0367s00002	0.96534
													Dusal.0898s00004	0.965412
													Dusal.0521s00006	0.965461
													Dusal.0234s00006	0.96563
													Dusal.0943s00001	0.965729
													Dusal.0085s00005	0.965753
													Dusal.0359s00011	0.965852
													Dusal.0413s00012	0.965986
													Cre12.g536000	0.966107
													Dusal.0193s00009	0.966325
													Dusal.0033s00019	0.966346
													Dusal.0159s00016	0.966445
													Dusal.0155s00010	0.966503
													Dusal.0345s00012	0.966537
													Dusal.0459s00011	0.966666
													Dusal.1190s00002	0.966692
													Dusal.0649s00005	0.966716
													Dusal.0049s00029	0.966792
													Dusal.0519s00004	0.96682
													Dusal.0359s00011	0.966825
													Dusal.0359s00011	0.966862
													Dusal.0066s00002	0.967029
													Dusal.0081s00005	0.967039
													Dusal.0638s00007	0.967411
													Dusal.0013s00020	0.967467
													Dusal.0233s00020	0.967688
													Dusal.3992s00001	0.967919
													Dusal.0359s00011	0.968006
													Dusal.0391s00002	0.968295
													Dusal.0073s00017	0.968337
													Dusal.1037s00001	0.968461
													Dusal.0859s00003	0.968559
													Dusal.0026s00012	0.968639
													Dusal.0513s00006	0.968858
													Dusal.0316s00010	0.969
													Dusal.0002s00012	0.969234
													Dusal.0259s00002	0.969492
													Dusal.0002s00012	0.969611
													Dusal.0112s00019	0.969676
													Dusal.0112s00019	0.969996
													Dusal.0118s00005	0.970037
													Dusal.0227s00015	0.970103
													Dusal.0281s00009	0.970174
													Dusal.0406s00008	0.970664
													Dusal.0065s00037	0.970753
													Dusal.0027s00024	0.970981
													Dusal.0375s00002	0.971012
													Dusal.0579s00007	0.971079
													Dusal.0157s00023	0.971519
													Dusal.1180s00004	0.971532
													Dusal.0718s00003	0.971757
													Dusal.1241s00001	0.971826
													Dusal.0046s00036	0.972019
													Dusal.0502s00001	0.972166
													Dusal.0169s00015	0.972724
													Dusal.0967s00002	0.972839
													Dusal.0008s00002	0.972893
													Dusal.0716s00003	0.973053
													Dusal.0383s00017	0.973109
													Dusal.0286s00010	0.973143
													Dusal.1071s00002	0.973308
													Dusal.0175s00024	0.973512
													Dusal.1052s00002	0.973549
													Dusal.0047s00001	0.973691
													Dusal.0689s00005	0.973776
													Dusal.0189s00020	0.973803
													Dusal.0429s00003	0.973847
													Dusal.0022s00015	0.974077
													Dusal.1194s00002	0.974079
													Dusal.0557s00007	0.974163
													Dusal.0078s00021	0.974388
													Dusal.0533s00001	0.974537
													Dusal.0939s00002	0.974539
													Dusal.0007s00037	0.974551
													Dusal.1093s00001	0.974646
													Dusal.0013s00032	0.974832
													Dusal.0017s00032	0.974946
													Dusal.0178s00017	0.974949
													Dusal.0244s00007	0.975171
													Dusal.0573s00004	0.975503
													Dusal.0004s00003	0.975573
													Dusal.0459s00011	0.975628
													Dusal.0091s00018	0.975983
													Dusal.0783s00007	0.976261
													Dusal.0556s00013	0.976291
													Dusal.0202s00019	0.976393
													Dusal.0783s00007	0.976424
													Dusal.0170s00005	0.97645
													Dusal.0022s00003	0.976558
													Dusal.0804s00003	0.976648
													Dusal.0085s00019	0.976686
													Dusal.0319s00004	0.976888
													Dusal.0930s00002	0.976987
													Dusal.0345s00020	0.977045
													Dusal.0459s00011	0.977125
													Dusal.0123s00009	0.977297
													Dusal.0174s00023	0.9773
													Dusal.0010s00027	0.977369
													Dusal.0277s00002	0.977485
													Dusal.0459s00011	0.977534
													Dusal.0059s00003	0.978123
													Dusal.0211s00004	0.978339
													Dusal.0008s00007	0.978376
													Dusal.1100s00001	0.978602
													Dusal.0930s00002	0.97896
													Dusal.0151s00001	0.978977
													Dusal.0430s00012	0.978984
													Dusal.0231s00007	0.97921
													Dusal.0059s00021	0.979245
													Dusal.0079s00014	0.979278
													Dusal.0459s00011	0.979311
													Dusal.1046s00001	0.979506
													Dusal.0059s00005	0.979831
													Dusal.0776s00003	0.979961
													Dusal.0296s00015	0.980106
													Dusal.1082s00002	0.980438
													Dusal.0541s00007	0.980757
													Dusal.0143s00003	0.980806
													Dusal.0244s00007	0.980866
													Dusal.0029s00015	0.980965
													Dusal.0910s00004	0.980997
													Dusal.0176s00008	0.981111
													Dusal.0070s00039	0.981155
													Dusal.0358s00010	0.981403
													Dusal.1229s00001	0.98146
													Dusal.0067s00015	0.98146
													Dusal.0064s00014	0.981617
													Dusal.0935s00001	0.981793
													Dusal.0004s00049	0.981824
													Dusal.0006s00040	0.981836
													Dusal.0004s00058	0.982134
													Dusal.0471s00009	0.982177
													Cre02.g141100	0.982265
													Dusal.1190s00001	0.982371
													Dusal.0008s00007	0.982466
													Dusal.0459s00011	0.982521
													Dusal.0147s00014	0.982597
													Dusal.0108s00005	0.982608
													Dusal.0437s00009	0.982609
													Dusal.0504s00006	0.98281
													Dusal.0075s00020	0.982924
													Dusal.0289s00009	0.982975
													Dusal.0282s00008	0.983001
													Dusal.0838s00005	0.983132
													Dusal.0195s00004	0.983198
													Dusal.0547s00008	0.983248
													Dusal.0265s00004	0.98329
													Dusal.0407s00010	0.98342
													Dusal.1229s00001	0.983424
													Dusal.0363s00012	0.983574
													Dusal.0482s00015	0.983624
													Dusal.0709s00006	0.983862
													Dusal.0345s00012	0.983878
													Dusal.0298s00005	0.983897
													Dusal.0059s00009	0.984088
													Dusal.0125s00027	0.984161
													Dusal.0080s00006	0.984314
													Dusal.0459s00011	0.984335
													Dusal.0025s00006	0.98438
													Dusal.0560s00007	0.984404
													Dusal.0283s00005	0.984453
													Dusal.0140s00003	0.984571
													Dusal.0027s00037	0.984852
													Dusal.0283s00005	0.985032
													Dusal.0195s00005	0.985083
													Dusal.0459s00011	0.985087
													Dusal.0238s00023	0.985132
													Dusal.0155s00010	0.985184
													Dusal.0971s00002	0.985216
													Dusal.0244s00007	0.985229
													Dusal.0119s00014	0.98527
													Dusal.0070s00041	0.985298
													Dusal.0898s00004	0.985316
													Dusal.0557s00004	0.985318
													Dusal.0803s00001	0.985341
													Dusal.0184s00001	0.985408
													Dusal.1100s00001	0.985473
													Dusal.0244s00007	0.985494
													Dusal.0123s00021	0.985517
													Dusal.0096s00006	0.985557
													Dusal.0930s00002	0.985657
													Dusal.0909s00001	0.985746
													Dusal.0453s00002	0.985799
													Dusal.0524s00007	0.985803
													Dusal.0175s00021	0.985858
													Dusal.0035s00032	0.985865
													Dusal.0768s00006	0.98587
													Dusal.0167s00012	0.986004
													Dusal.0829s00002	0.986103
													Cre14.g625600	0.986125
													Dusal.0038s00001	0.986332
													Dusal.0463s00008	0.986373
													Dusal.0068s00029	0.986601
													Dusal.0228s00008	0.986631
													Dusal.0012s00036	0.986696
													Dusal.2974s00001	0.986729
													Dusal.0909s00001	0.986736
													Dusal.0459s00011	0.986763
													Dusal.0082s00008	0.986771
													Dusal.0424s00011	0.986807
													Dusal.0610s00002	0.986965
													Dusal.1108s00001	0.986999
													Dusal.0608s00004	0.987676
													Dusal.1194s00002	0.987677
													Cre05.g245102	0.987933
													Dusal.1435s00002	0.988084
													Dusal.0167s00012	0.988167
													Dusal.0011s00004	0.988198
													Dusal.0034s00020	0.988371
													Dusal.0177s00012	0.988501
													Dusal.0242s00017	0.988518
													Dusal.0303s00016	0.988545
													Dusal.1194s00002	0.988743
													Dusal.0041s00032	0.988789
													Dusal.0002s00030	0.989033
													Dusal.0301s00006	0.989048
													Dusal.0832s00005	0.989127
													Dusal.0155s00010	0.989224
													Dusal.0065s00037	0.989261
													Dusal.0222s00011	0.989313
													Dusal.0182s00018	0.989426
													Dusal.0499s00005	0.989488
													Dusal.0141s00019	0.989804
													Dusal.0250s00017	0.989849
													Dusal.0013s00035	0.989873
													Dusal.0809s00001	0.989913
													Dusal.0834s00001	0.989982
													Dusal.1321s00001	0.990107
													Dusal.0206s00001	0.990118
													Dusal.0209s00018	0.990183
													Dusal.0175s00024	0.990303
													Dusal.1430s00003	0.990413
													Dusal.0883s00005	0.990601
													Dusal.0182s00001	0.990605
													Dusal.0898s00004	0.990638
													Dusal.0652s00007	0.991017
													Dusal.0553s00001	0.991112
													Dusal.0109s00021	0.991374
													Dusal.0366s00013	0.991436
													Dusal.0034s00020	0.991885
													Dusal.0852s00004	0.991968
													Dusal.0453s00007	0.991981
													Dusal.1430s00003	0.992003
													Dusal.0015s00029	0.992025
													Dusal.0345s00012	0.992066
													Dusal.0068s00005	0.992149
													Dusal.0763s00004	0.992177
													Dusal.0038s00001	0.99218
													Dusal.0711s00008	0.99266
													Dusal.0554s00004	0.992693
													Dusal.2030s00001	0.992717
													Dusal.0305s00014	0.992717
													Dusal.0711s00008	0.99277
													Dusal.0930s00002	0.992977
													Dusal.0711s00008	0.993241
													Dusal.1059s00003	0.99327
													Dusal.0181s00028	0.993303
													Dusal.0389s00016	0.99335
													Dusal.0345s00020	0.993409
													Dusal.0711s00008	0.993454
													Dusal.1194s00002	0.993524
													Dusal.0785s00006	0.99358
													Dusal.0004s00058	0.993648
													Dusal.0020s00030	0.993674
													Dusal.0459s00011	0.993701
													Dusal.0235s00001	0.993868
													Dusal.0022s00021	0.993939
													Dusal.0318s00002	0.99412
													Dusal.0034s00038	0.994229
													Dusal.0721s00003	0.994321
													Dusal.0492s00010	0.994689
													Dusal.0135s00013	0.994718
													Dusal.0462s00007	0.994972
													Dusal.0110s00029	0.994995
													Dusal.0003s00058	0.995059
													Dusal.0017s00011	0.995099
													Dusal.0521s00016	0.995222
													Dusal.0870s00005	0.99524
													Dusal.0298s00005	0.995442
													Dusal.0731s00001	0.995445
													Dusal.0366s00013	0.99567
													Dusal.0319s00004	0.995948
													Dusal.0049s00013	0.99633
													Dusal.0004s00049	0.996387
													Dusal.0345s00012	0.996626
													Dusal.1108s00001	0.996684
													Dusal.0521s00016	0.997649
													Dusal.0532s00002	0.997936
													Dusal.0345s00012	0.998007
													Dusal.0808s00008	0.998049
													Dusal.0155s00010	0.998083
													Dusal.0173s00010	0.998145
													Dusal.0489s00006	0.998236
													Cre04.g225200	0.998382
													Dusal.0085s00005	0.99907
													Dusal.0085s00005	0.999541
