# Supplementary material for: Weighted gene co-expression network analysis of the salt-responsive transcriptomes reveals novel hub genes in green halophytic microalgae Dunaliella salina
Source: Sci Rep. 2021 Jan 15;11:1607. doi: 10.1038/s41598-020-80945-3 (PMC7810892; doi:10.1038/s41598-020-80945-3)
Supplement: Supplementary file 5 — Supplementary Information S5. [file 41598_2020_80945_MOESM5_ESM.xlsx]

## Sheet: Abbreviation
Weighted Gene Co-Expression Network Analysis of the Salt-Responsive Transcriptomes Reveals Novel Hub Genes in Green Halophytic Microalgae Dunaliella salina
Bahman Panahi1*, Mohammad Amin Hejazi2
1-Department of Genomics, Branch for Northwest & West region, Agricultural Biotechnology Research Institute of Iran (ABRII), Agricultural Research, Education and Extension Organization (AREEO), Tabriz 5156915-598, Iran
2-Department of Food Biotechnology, Branch for Northwest & West region, Agricultural Biotechnology Research Institute of Iran (ABRII), Agricultural Research, Education and Extension Organization (AREEO), Tabriz 5156915-598, Iran
Supplementary File S5: Abbreviation and corresponding description of Gene name which used in the figure 4 and 5.
Symbole	Description
CFA	Cyclopropane fatty acid synthase
ZKT	Predicted protein
VIK	(none definition)
VHA-A	Vacuolar ATP synthase subunit A
TIP1	Predicted protein with ankyrin repeats
TIC20	20 kDa translocon at the inner membrane of chloroplasts
TGD2	Permease-like component of an ABC transporter
TGD1	Lipid transfer machine permease
SURF1	Cytochrome c oxidase assembly protein, Surfeit 1-like protein
SQD1	UDP-sulfoquinovose synthase
SNRNP-G	Small nuclear ribonucleoprotein SmG
SNF7.1	Subunit of the ESCRT-III complex, SNF homolog
SHM1,SHMT1,STM	Serine hydroxymethyltransferase
SBPASE	Sedoheptulose-1,7-bisphosphatase
SBE2.2	Starch Branching Enzyme
SAPX	Ascorbate peroxidase
RUXF	Small nuclear ribonucleoprotein SmF
RSZP22,SRZ-22,SRZ22	Serine/arginine-rich pre-mRNA splicing factor
RPL9	Plastid ribosomal protein L9
RPL27	Plastid ribosomal protein L27
RPL16A	Ribosomal protein L11, component of cytosolic 80S ribosome and 60S large subunit
ROC7	Peptidyl-prolyl cis-trans isomerase, cyclophilin-type
RBCS1A	Ribulose-1,5-bisphosphate carboxylase/oxygenase small subunit 1, chloroplast precursor
PYRB	Aspartate carbamoyltransferase
PYM	Exon junction complex protein, PYM homolog
PYD1	PsbA translation factor
PSBR	10 kDa photosystem II polypeptide
PSB28	Photosystem II subunit 28
PSAT	Phosphoserine aminotransferase
PSAL	Photosystem I reaction center subunit XI
PSAF	Photosystem I reaction center subunit III
PSAE-2	Photosystem I 8.1 kDa reaction center subunit IV
PRPL11	Plastid ribosomal protein L11
PRK	Phosphoribulokinase
PP2AA3	Flagellar Associated Protein
PHT3;1	Mitochondrial phosphate carrier protein
PHR1,UVR2	CPD photolyase, class II
Peptidyl-prolyl cis-trans isomerase, cyclophilin-type
PDTPI,TIM	Triose phosphate isomerase
PDF2	Prefoldin molecular chaperone, subunit 2
PCB2	3,8-divinyl protochlorophyllide a 8-vinyl reductase
PBD2	20S proteasome beta subunit D, type 2
PBB1	20S proteasome beta subunit B, type beta 2
PBA1	20S proteasome beta subunit A1
OLI7,RPL5B	Ribosomal protein L5, component of cytosolic 80S ribosome and 60S large subunit
OHP	Single helix LHC light protein
OE23,OEE2,PSBP-1,PSII-P	Oxygen-evolving enhancer protein 2 of photosystem II
NTRC	NADPH-dependent thioredoxin reductase
NRPB9A,NRPD9A,NRPE9A	DNA-directed RNA polymerase II, 14.5 kDa polypeptide
NPL1,PHOT2	Phototropin
NFD1	Plastid ribosomal protein L21
NDPK1	Flagellar Associated Protein, nucleoside diphosphate kinase-like
NAGK	Acetylglutamate kinase
MEX1,RCP1	Maltose exporter-like protein
MAR1,TOC75-III	Translocon at the outer envelope membrane of chloroplasts, 75 kD
LHCA5	Light-harvesting protein of photosystem I
Hsp70b	Heat shock protein 70A
HSP60,HSP60-3B	Chaperonin 60C
HEMG1,PPO1,PPOX	Protoporphyrinogen oxidase
HEMA1	Glutamyl-tRNA reductase
HCEF1	Fructose-1,6-bisphosphatase
G-TMT,TMT1,VTE4	Tocopherol O-methyltransferase/gamma-tocopherol methyltransferase
GONST1	Triose phosphate transporter
GDH2	Glutamate dehydrogenase
GAMMA CAL1	Gamma carbonic anhydrase
GAL1,GALK	Galactose kinase
ftsh4	FtsH-like ATPase/metalloprotease
FPS2	Farnesyl pyrophosphate synthase
ETFQO	Electron transfer flavoprotein-ubiquinone oxidoreductase
EMB3010,RPS6B	Ribosomal protein S6, component of cytosolic 80S ribosome and 40S small subunit
emb2184	Plastid ribosomal protein L31
EMB1080	Ribosomal protein S11, component of cytosolic 80S ribosome and 40S small subunit
DiT1	Oxoglutarate:malate antiporter
DHS,EDA22	Deoxyhypusine synthase
DHNS,ECHID	Naphthoate synthase
DELTA-OAT	Ornithine transaminase
DDB1A	UV-damaged DNA binding complex subunit 1 protein
CYT1,EMB101,GMP1,SOZ1,VTC1	GDP-D-mannose pyrophosphorylase
CRB,CSP41B	NAD-dependent epimerase/dehydratase
CPK17	Calcium-dependent protein kinase
cpHsc70-2,CPHSC70-2EAT SHOCK PROTEIN 70-2,HSC70-7	Heat shock protein 70B
CP12,CP12-1	Small protein associating with GAPDH and PRK
COX10	Cytochrome c oxidase assembly protein
CLPR4	Inactive subunit of chloroplast ClpP complex
CLP2,CLPR2,NCLPP2	Non-catalytic subunit of chloroplast ClpP complex
CLB6,HDR,ISPH	4-hydroxy-3-methylbut-2-enyl diphosphate reductase
CLA,CLA1,DEF,DXPS2,DXS	1-deoxy-D-xylulose 5-phosphate synthase, chloroplast precursor
CDS4	Phosphatidate cytidylyltransferase
CcdA	Cytochrome C assembly/biogenesis protein
CCB4	CGLD23 protein, required for cyt b6 assembly
CBL	Cystathionine beta-lyase
ATVHA-C,DET3	Vacuolar ATP synthase subunit C
ATUBA2,UBA 2	Ubiquitin-activating enzyme E1
AtTLP10,TLP10	Tubby-like protein
ATTIC40,PDE120,TIC40	Translocon component Tic40-related protein
ATSUG1,RPT6A	26S proteasome regulatory subunit
ATSS4,SS4,SSIV	Soluble starch synthase
ATSAHH1,EMB1395,HOG1,MEE58,SAHH1	S-Adenosyl homocysteine hydrolase
ATRH8,RH8	Cytoplasmic DExD/H-box RNA helicase
ATRFNR1,RFNR1	Ferredoxin-NADP reductase
AtRFC1,RFC1	DNA replication factor C complex subunit 1
ATPUMP1,ATUCP1,PUMP1,UCP,UCP1	Uncoupling protein
ATPRXIIF,PRXIIF	Peroxiredoxin, type II
ATPK19,ATPK2,ATS6K2,S6K2	cGMP-dependent protein kinase
ATPGLP1,PGLP1	Phosphoglycolate phosphatase/4-nitrophenylphosphatase
ATP5	Mitochondrial ATP synthase subunit 5, OSCP subunit
ATNTRA,NTR2,NTRA	NADPH dependent thioredoxin reductase
ATNAP7,NAP7	Iron-sulfur cluster assembly protein
ATMST1,ATRDH1,MST1,ST1,STR1	Thiosulfate sulfurtransferase
ATMSD1,MEE33,MSD1	Mn superoxide dismutase
ATLEUC1,IIL1	Isopropylmalate dehydratase, large subunit
ATHST,HST,PDS2	Homogentisate solanesyltransferase
AtHsp90.5,CR88,EMB1956,Hsp88.1,HSP90.5	Heat shock protein 90C
ATHPR1,HPR	Hydroxypyruvate reductase
AtGLDP2,GLDP2	Glycine cleavage system, P protein
ATG8D	Autophagy-related protein
ATFKBP62,FKBP62,ROF1	Peptidyl-prolyl cis-trans isomerase, FKBP-type
ATFER3,FER3	Pre-apoferritin
ATF1,TRXF1	Chloroplastic thioredoxin f2
ATERDJ3B,ERDJ3B	DnaJ-like protein, ER-targeted
ATDUF3,ATUROS,DUF3,HEMD,UROS	Uroporphyrinogen-III synthase
ATDAD1	Putative defender against death (DAD) protein
ATCSN2,COP12,CSN2,FUS12	COP9 signalosome subunit
ATCPNIFS,ATNFS2,ATSUFS,CPNIFS,SUFS	Group II cysteine desulfurase
ATCDPMEK,CDPMEK,ISPE,PDE277	4-diphosphocytidyl-2-C-methyl-D-erythritol kinase, chloroplast precursor
ATATM3,ATM3,STA1	Mitochondrial half-size ABC transporter, membrane protein
APE1	Thykaloid associated protein required for photosynthetic acclimation to variable light intensity
AP19	Sigma1-Adaptin
AOAT1,GGAT1,GGT1	Alanine aminotransferase
AMY3,ATAMY3	Alpha-amylase
AMK2	Adenylate kinase
AKN2,APK2	Adenosine 5'-phosphosulfate kinase
AGY1,AtcpSecA	Chloroplast-associated SecA protein
AGT,AGT1,SGAT	Alanine-glyoxylate transaminase
ADG1,APS1	ADP-glucose pyrophosphorylase small subunit
ACT11	Actin
ACSF,CHL27,CRD1	Copper target 1 protein
ACA7,ATACA7	Carbonic anhydrase 3
ABH1,ATCBP80,CBP80,ENS	mRNA cap-binding protein
ABA1,ATABA1,ATZEP,IBS3,LOS6,NPQ2,ZEP	Zeaxanthin epoxidase
AAT3,ASP5,ATAAT1	Aspartate aminotransferase
AAA1,ATKTN1,BOT1,ERH3,FRA2,FRC2,FTR,KTN1,LUE1	Katanin catalytic subunit, 60 kDa
2-Cys Prx B,2CPB	2-cys peroxiredoxin, chloroplastic
(none)	Vacuolar ATP synthase subunit D
(none)	Tryptophan synthetase alpha subunit
(none)	Translation elongation factor EFG/EF2 related to membrane GTP-binding protein LepA
(none)	Transketolase
(none)	Transcription-coupled DNA repair protein, possible splicing factor
(none)	Transcriptional co-activator/nuclease induced by high light
(none)	TOR kinase binding protein
(none)	T-complex protein 1, gamma subunit
(none)	Succinate dehydrogenase subunit b560
(none)	Subunit of the Signal Recognition Particle
(none)	Signal Peptidase, 22 kDa subunit
(none)	Serine/threonine protein kinase
(none)	Saccharopine dehydrogenase
(none)	Rubisco small subunit N-methyltransferase
(none)	Rubisco large subunit N-methyltransferase
(none)	Rubisco activase-like protein
(none)	Rrp42-like exosome component
(none)	Ribosomal protein, L34e superfamily, component of cytosolic 80S ribosome and 60S large subunit
(none)	Ribosomal protein S3, component of cytosolic 80S ribosome and 40S small subunit
(none)	Ribosomal protein S26, component of cytosolic 80S ribosome and 40S small subunit
(none)	Ribosomal protein S24, component of cytosolic 80S ribosome and 40S small subunit
(none)	Ribosomal protein S21, component of cytosolic 80S ribosome and 40S small subunit
(none)	Ribosomal protein S19, component of cytosolic 80S ribosome and 40S small subunit
(none)	Ribosomal protein S17, component of cytosolic 80S ribosome and 40S small subunit
(none)	Ribosomal protein S15, component of cytosolic 80S ribosome and 40S small subunit
(none)	Ribosomal protein L37a, component of cytosolic 80S ribosome and 60S large subunit
(none)	Ribosomal protein L36a, component of cytosolic 80S ribosome and 60S large subunit
(none)	Ribosomal protein L15, component of cytosolic 80S ribosome and 60S large subunit
(none)	Ribose-5-phosphate isomerase
(none)	Rhodanese-like protein
(none)	Rcd1-like protein
(none)	Radial spoke protein 9
(none)	Putative organellar polyribonucleotide phosphorylase/nucleotidyltransferase
(none)	Putative hnRNP splicing factor
(none)	Putative chloroplast ribosomal protein L29, imported to chloroplast, large ribosomal subunit; was MRPL29 (initially thought to be mitochondrial)
(none)	Putative A-type Fe-S scaffold protein
(none)	Protein phosphatase 2A regulatory B subunit
(none)	Plastid ribosomal protein S5
(none)	Plastid ribosomal protein S20
(none)	Plastid ribosomal protein S13
(none)	Plastid ribosomal protein L19
(none)	Plastid ribosomal protein L10
(none)	Photosystem I reaction centre, subunit VIII
(none)	Phosphoglycerate mutase
(none)	Pepsin-type aspartyl protease
(none)	Negative regulator of transcription
(none)	NADP-dependent malate dehydrogenase, chloroplastic
(none)	NADH:ubiquinone oxidoreductase ND3 subunit
(none)	NADH:ubiquinone oxidoreductase 22 kDa subunit
(none)	NADH:ubiquinone oxidoreductase 17.8 kDa subunit
(none)	NADH:ubiquinone oxidoreductase 16 kDa subunit
(none)	NaCl-inducible protein
(none)	N-acetylglutamate synthase
(none)	Molybdenum cofactor carrier protein
(none)	Mitochondrial ribosomal protein L13
(none)	Membrane protein
(none)	Lumen targeted protein
(none)	Low-CO2-inducible membrane protein
(none)	Low-CO2 inducible protein
(none)	Leukotriene A-4 hydrolase
(none)	Intraflagellar transport protein 172
(none)	GTP binding protein
(none)	GMP synthetase
(none)	Glycolate dehydrogenase
(none)	Glutaredoxin, CPYC type
(none)	Glutamyl tRNA amidotransferase, subunit A
(none)	Glucokinase
(none)	Eukaryotic translation initiation factor 1A, eIF-1A
(none)	Epsilon4-Adaptin
(none)	Dynein arm light chain 8, LC8
(none)	Dolichol-phosphate glycosyltransferase
(none)	DnaJ-like protein
(none)	Cytochrome b6f complex subunit V
(none)	Cornichon-like protein
(none)	Component of oligomeric golgi complex
(none)	Clathrin light chain
(none)	Chloroplast trigger factor
(none)	Chlorophyll a/b binding protein
(none)	Bardet-Biedl syndrome-5 associated protein
(none)	Amino acid transporter
(none)	Amine oxidase, flavin-containing
(none)	Aldehyde/histidinol dehydrogenase
(none)	Acetyl-CoA biotin carboxyl carrier
(none)	Acetohydroxyacid dehydratase
(none)	2-oxoglutarate dehydrogenase, E1 subunit
